# Supplementary material for: GeneFriends: gene co-expression databases and tools for humans and model organisms
Source: Nucleic Acids Res. 2022 Dec 1;51(D1):D145–58. doi: 10.1093/nar/gkac1031 (PMC9825523; doi:10.1093/nar/gkac1031)
Supplement: gkac1031_Supplemental_Files [file gkac1031_supplemental_files.zip]

Archive with 5 entries (5 files):
- Supplementary Data S1.xlsx
- Supplementary Data S2.xlsx
- Supplementary Data S3.xlsx
- Supplementary Data S4.xlsx
- Supplementary_material.pdf
