# Supplementary material for: GeneFriends: gene co-expression databases and tools for humans and model organisms
Source: Nucleic Acids Res. 2022 Dec 1;51(D1):D145–58. doi: 10.1093/nar/gkac1031 (PMC9825523; doi:10.1093/nar/gkac1031)
Supplement: gkac1031_Supplemental_Files [file gkac1031_supplemental_files.zip › Supplementary Data S2.xlsx]

## Sheet: Human_Top100_tissue-specific
Adipose	Bone	Bone marrow	Brain	Breast	Esophagus	Heart	Intestine	Kidney	Liver	Lung	Muscle	Neuron	Ovary	Pancreas	Prostate	Retina	Skin	Spleen	Testis
ENSG00000006194	ENSG00000075413	ENSG00000215193	ENSG00000215193	ENSG00000170325	ENSG00000129422	ENSG00000140153	ENSG00000172273	ENSG00000179335	ENSG00000187742	ENSG00000182944	ENSG00000168872	ENSG00000136758	ENSG00000086848	ENSG00000215193	ENSG00000136709	ENSG00000132323	ENSG00000089022	ENSG00000028528	ENSG00000166579
ENSG00000011295	ENSG00000144535	ENSG00000119616	ENSG00000155275	ENSG00000125459	ENSG00000081177	ENSG00000125779	ENSG00000116205	ENSG00000141098	ENSG00000186001	ENSG00000160633	ENSG00000089022	ENSG00000083312	ENSG00000176953	ENSG00000171475	ENSG00000163161	ENSG00000142751	ENSG00000187742	ENSG00000099968	ENSG00000197912
ENSG00000015676	ENSG00000162419	ENSG00000167595	ENSG00000151148	ENSG00000177951	ENSG00000075391	ENSG00000122692	ENSG00000086102	ENSG00000115459	ENSG00000074356	ENSG00000061936	ENSG00000136709	ENSG00000054523	ENSG00000089022	ENSG00000100083	ENSG00000184708	ENSG00000171853	ENSG00000119720	ENSG00000133313	ENSG00000179335
ENSG00000028310	ENSG00000275618	ENSG00000088888	ENSG00000197386	ENSG00000172530	ENSG00000138760	ENSG00000100461	ENSG00000049618	ENSG00000125843	ENSG00000204842	ENSG00000116560	ENSG00000104064	ENSG00000127022	ENSG00000115211	ENSG00000146223	ENSG00000106459	ENSG00000134461	ENSG00000176715	ENSG00000136709	ENSG00000198663
ENSG00000037637	ENSG00000163798	ENSG00000130311	ENSG00000167258	ENSG00000100150	ENSG00000031823	ENSG00000172273	ENSG00000186001	ENSG00000139323	ENSG00000111707	ENSG00000130254	ENSG00000125741	ENSG00000162341	ENSG00000100225	ENSG00000171148	ENSG00000119720	ENSG00000176715	ENSG00000168522	ENSG00000148187	ENSG00000196975
ENSG00000054611	ENSG00000122085	ENSG00000126214	ENSG00000132612	ENSG00000157881	ENSG00000156639	ENSG00000104064	ENSG00000125741	ENSG00000144535	ENSG00000181090	ENSG00000136709	ENSG00000144021	ENSG00000164466	ENSG00000139624	ENSG00000142864	ENSG00000282246	ENSG00000187953	ENSG00000283034	ENSG00000241258	ENSG00000130340
ENSG00000058600	ENSG00000054118	ENSG00000173726	ENSG00000163872	ENSG00000172878	ENSG00000112290	ENSG00000101138	ENSG00000116151	ENSG00000137413	ENSG00000108587	ENSG00000157916	ENSG00000075413	ENSG00000215193	ENSG00000122692	ENSG00000160991	ENSG00000114316	ENSG00000086102	ENSG00000273308	ENSG00000006607	ENSG00000112655
ENSG00000073584	ENSG00000132275	ENSG00000122674	ENSG00000176715	ENSG00000153107	ENSG00000126214	ENSG00000076650	ENSG00000137413	ENSG00000086102	ENSG00000186532	ENSG00000070476	ENSG00000127804	ENSG00000165055	ENSG00000133318	ENSG00000088888	ENSG00000240591	ENSG00000134077	ENSG00000136709	ENSG00000157823	ENSG00000164828
ENSG00000075413	ENSG00000100811	ENSG00000146063	ENSG00000077235	ENSG00000266028	ENSG00000105229	ENSG00000122557	ENSG00000177873	ENSG00000103199	ENSG00000007341	ENSG00000105705	ENSG00000188938	ENSG00000152439	ENSG00000163626	ENSG00000105443	ENSG00000169609	ENSG00000144535	ENSG00000134744	ENSG00000151576	ENSG00000179562
ENSG00000080815	ENSG00000180423	ENSG00000132612	ENSG00000166398	ENSG00000178104	ENSG00000104695	ENSG00000141098	ENSG00000179335	ENSG00000125741	ENSG00000121067	ENSG00000159592	ENSG00000061936	ENSG00000278129	ENSG00000162613	ENSG00000067560	ENSG00000108312	ENSG00000134644	ENSG00000144535	ENSG00000088876	ENSG00000127527
ENSG00000082068	ENSG00000181090	ENSG00000011132	ENSG00000224470	ENSG00000131697	ENSG00000171863	ENSG00000154710	ENSG00000198799	ENSG00000215193	ENSG00000063322	ENSG00000172046	ENSG00000168096	ENSG00000170759	ENSG00000108587	ENSG00000141027	ENSG00000105072	ENSG00000204842	ENSG00000219806	ENSG00000106344	ENSG00000142751
ENSG00000083896	ENSG00000180979	ENSG00000158545	ENSG00000160294	ENSG00000085185	ENSG00000280759	ENSG00000176915	ENSG00000164366	ENSG00000067365	ENSG00000154710	ENSG00000120733	ENSG00000132330	ENSG00000119318	ENSG00000163867	ENSG00000170142	ENSG00000130764	ENSG00000075856	ENSG00000061936	ENSG00000163444	ENSG00000165633
ENSG00000087206	ENSG00000141098	ENSG00000227500	ENSG00000132323	ENSG00000184319	ENSG00000106615	ENSG00000130713	ENSG00000089022	ENSG00000102967	ENSG00000136709	ENSG00000142751	ENSG00000141252	ENSG00000072609	ENSG00000089737	ENSG00000105771	ENSG00000054611	ENSG00000168395	ENSG00000134461	ENSG00000143420	ENSG00000161217
ENSG00000087365	ENSG00000112130	ENSG00000142751	ENSG00000173120	ENSG00000121964	ENSG00000107672	ENSG00000170631	ENSG00000180979	ENSG00000117481	ENSG00000144535	ENSG00000168395	ENSG00000101266	ENSG00000155729	ENSG00000007341	ENSG00000037757	ENSG00000139370	ENSG00000175470	ENSG00000131503	ENSG00000112357	ENSG00000134905
ENSG00000089022	ENSG00000108591	ENSG00000092199	ENSG00000149716	ENSG00000136932	ENSG00000106299	ENSG00000179335	ENSG00000185917	ENSG00000124523	ENSG00000167112	ENSG00000120029	ENSG00000103342	ENSG00000135387	ENSG00000144231	ENSG00000227500	ENSG00000092203	ENSG00000151148	ENSG00000078403	ENSG00000020256	ENSG00000169359
ENSG00000092203	ENSG00000137494	ENSG00000125741	ENSG00000123066	ENSG00000141956	ENSG00000061936	ENSG00000196204	ENSG00000067365	ENSG00000187742	ENSG00000111596	ENSG00000144567	ENSG00000150977	ENSG00000100030	ENSG00000086102	ENSG00000242498	ENSG00000156232	ENSG00000204120	ENSG00000130921	ENSG00000171169	ENSG00000107959
ENSG00000093183	ENSG00000057663	ENSG00000130772	ENSG00000186566	ENSG00000076650	ENSG00000131507	ENSG00000149483	ENSG00000124523	ENSG00000066136	ENSG00000136243	ENSG00000089022	ENSG00000136935	ENSG00000163257	ENSG00000073584	ENSG00000132128	ENSG00000139990	ENSG00000144021	ENSG00000170364	ENSG00000178904	ENSG00000119487
ENSG00000100099	ENSG00000164252	ENSG00000078699	ENSG00000048707	ENSG00000142794	ENSG00000136636	ENSG00000143748	ENSG00000142751	ENSG00000168096	ENSG00000137413	ENSG00000140992	ENSG00000090686	ENSG00000115677	ENSG00000128989	ENSG00000144040	ENSG00000265491	ENSG00000141026	ENSG00000147364	ENSG00000162377	ENSG00000154710
ENSG00000100109	ENSG00000166855	ENSG00000153187	ENSG00000090905	ENSG00000175048	ENSG00000072062	ENSG00000101158	ENSG00000171853	ENSG00000102910	ENSG00000001631	ENSG00000144535	ENSG00000253719	ENSG00000075415	ENSG00000136631	ENSG00000072609	ENSG00000196357	ENSG00000185104	ENSG00000135945	ENSG00000107745	ENSG00000072609
ENSG00000100811	ENSG00000128908	ENSG00000161671	ENSG00000166747	ENSG00000101452	ENSG00000179134	ENSG00000158604	ENSG00000160305	ENSG00000168395	ENSG00000136100	ENSG00000184787	ENSG00000146909	ENSG00000087460	ENSG00000117899	ENSG00000122674	ENSG00000197548	ENSG00000173120	ENSG00000176700	ENSG00000242259	ENSG00000103091
ENSG00000100938	ENSG00000143748	ENSG00000063245	ENSG00000075413	ENSG00000164169	ENSG00000104904	ENSG00000139719	ENSG00000283034	ENSG00000135537	ENSG00000124226	ENSG00000076984	ENSG00000215193	ENSG00000169057	ENSG00000100461	ENSG00000125741	ENSG00000103510	ENSG00000257923	ENSG00000181873	ENSG00000196967	ENSG00000119318
ENSG00000101161	ENSG00000134077	ENSG00000108786	ENSG00000138802	ENSG00000188827	ENSG00000089220	ENSG00000165275	ENSG00000187742	ENSG00000186001	ENSG00000108963	ENSG00000132716	ENSG00000185115	ENSG00000282026	ENSG00000186448	ENSG00000130640	ENSG00000219410	ENSG00000157954	ENSG00000174606	ENSG00000109381	ENSG00000104731
ENSG00000101413	ENSG00000119723	ENSG00000100836	ENSG00000131375	ENSG00000163312	ENSG00000105298	ENSG00000132286	ENSG00000119720	ENSG00000222011	ENSG00000164366	ENSG00000164068	ENSG00000168522	ENSG00000263001	ENSG00000182149	ENSG00000171314	ENSG00000136925	ENSG00000126216	ENSG00000168395	ENSG00000164366	ENSG00000072864
ENSG00000101442	ENSG00000074356	ENSG00000164916	ENSG00000213380	ENSG00000137494	ENSG00000100201	ENSG00000089053	ENSG00000135637	ENSG00000185379	ENSG00000243667	ENSG00000120948	ENSG00000007168	ENSG00000020256	ENSG00000149262	ENSG00000100418	ENSG00000132906	ENSG00000149179	ENSG00000100478	ENSG00000116138	ENSG00000135093
ENSG00000103111	ENSG00000184863	ENSG00000283034	ENSG00000171853	ENSG00000230797	ENSG00000158195	ENSG00000162419	ENSG00000100461	ENSG00000198382	ENSG00000100722	ENSG00000136807	ENSG00000163798	ENSG00000157540	ENSG00000135974	ENSG00000126456	ENSG00000140471	ENSG00000184014	ENSG00000127957	ENSG00000143374	ENSG00000071246
ENSG00000103852	ENSG00000076650	ENSG00000118579	ENSG00000106608	ENSG00000106346	ENSG00000186918	ENSG00000113272	ENSG00000103199	ENSG00000185019	ENSG00000160199	ENSG00000131381	ENSG00000101193	ENSG00000172890	ENSG00000013374	ENSG00000170144	ENSG00000111725	ENSG00000138101	ENSG00000196312	ENSG00000275618	ENSG00000168807
ENSG00000104299	ENSG00000127993	ENSG00000127483	ENSG00000100416	ENSG00000070366	ENSG00000110651	ENSG00000100603	ENSG00000155729	ENSG00000119688	ENSG00000089053	ENSG00000171853	ENSG00000130640	ENSG00000078140	ENSG00000087365	ENSG00000182372	ENSG00000144524	ENSG00000274997	ENSG00000144040	ENSG00000142751	ENSG00000108861
ENSG00000105127	ENSG00000141027	ENSG00000267426	ENSG00000106299	ENSG00000168152	ENSG00000172380	ENSG00000172113	ENSG00000078142	ENSG00000198863	ENSG00000172273	ENSG00000141979	ENSG00000128563	ENSG00000143324	ENSG00000126214	ENSG00000133812	ENSG00000172977	ENSG00000164366	ENSG00000141098	ENSG00000174306	ENSG00000181090
ENSG00000105443	ENSG00000172466	ENSG00000106244	ENSG00000130414	ENSG00000135537	ENSG00000064961	ENSG00000121289	ENSG00000100099	ENSG00000100099	ENSG00000067365	ENSG00000031823	ENSG00000179295	ENSG00000146433	ENSG00000115904	ENSG00000145833	ENSG00000177479	ENSG00000089022	ENSG00000177873	ENSG00000133195	ENSG00000160908
ENSG00000105993	ENSG00000135040	ENSG00000104866	ENSG00000187866	ENSG00000121988	ENSG00000136238	ENSG00000113621	ENSG00000135164	ENSG00000197548	ENSG00000159140	ENSG00000090905	ENSG00000175470	ENSG00000167491	ENSG00000159579	ENSG00000188735	ENSG00000100225	ENSG00000110911	ENSG00000178935	ENSG00000141034	ENSG00000198142
ENSG00000108591	ENSG00000109332	ENSG00000167487	ENSG00000141034	ENSG00000112659	ENSG00000050393	ENSG00000164902	ENSG00000265491	ENSG00000113621	ENSG00000130414	ENSG00000081791	ENSG00000176783	ENSG00000205531	ENSG00000132612	ENSG00000165055	ENSG00000157881	ENSG00000105875	ENSG00000107077	ENSG00000124523	ENSG00000154370
ENSG00000109911	ENSG00000136243	ENSG00000105401	ENSG00000119720	ENSG00000170364	ENSG00000147853	ENSG00000182973	ENSG00000125843	ENSG00000242259	ENSG00000148153	ENSG00000198563	ENSG00000150776	ENSG00000100664	ENSG00000181873	ENSG00000169895	ENSG00000142453	ENSG00000150455	ENSG00000173575	ENSG00000057757	ENSG00000135931
ENSG00000111725	ENSG00000089022	ENSG00000156508	ENSG00000100731	ENSG00000151743	ENSG00000148498	ENSG00000206562	ENSG00000114735	ENSG00000108587	ENSG00000149182	ENSG00000114745	ENSG00000168395	ENSG00000188352	ENSG00000136436	ENSG00000105438	ENSG00000154222	ENSG00000181982	ENSG00000163635	ENSG00000087995	ENSG00000154889
ENSG00000116350	ENSG00000123472	ENSG00000105778	ENSG00000011454	ENSG00000040933	ENSG00000060138	ENSG00000145216	ENSG00000170088	ENSG00000079277	ENSG00000157259	ENSG00000111605	ENSG00000101558	ENSG00000161960	ENSG00000107758	ENSG00000136709	ENSG00000157837	ENSG00000164828	ENSG00000011523	ENSG00000164296	ENSG00000160613
ENSG00000118197	ENSG00000198912	ENSG00000181135	ENSG00000165914	ENSG00000157036	ENSG00000112335	ENSG00000136709	ENSG00000215883	ENSG00000264522	ENSG00000033030	ENSG00000177463	ENSG00000167112	ENSG00000164944	ENSG00000004534	ENSG00000179010	ENSG00000164366	ENSG00000159592	ENSG00000279765	ENSG00000233564	ENSG00000115966
ENSG00000119402	ENSG00000136932	ENSG00000116198	ENSG00000061676	ENSG00000204104	ENSG00000148450	ENSG00000111596	ENSG00000144535	ENSG00000138303	ENSG00000165494	ENSG00000144233	ENSG00000152492	ENSG00000145715	ENSG00000131381	ENSG00000146063	ENSG00000156858	ENSG00000263001	ENSG00000109920	ENSG00000168872	ENSG00000198131
ENSG00000120314	ENSG00000124523	ENSG00000167522	ENSG00000142687	ENSG00000138835	ENSG00000227500	ENSG00000176715	ENSG00000007392	ENSG00000168522	ENSG00000163867	ENSG00000187555	ENSG00000160993	ENSG00000109332	ENSG00000109920	ENSG00000120616	ENSG00000143951	ENSG00000181090	ENSG00000164074	ENSG00000115556	ENSG00000144036
ENSG00000121067	ENSG00000179335	ENSG00000100083	ENSG00000250462	ENSG00000178386	ENSG00000138107	ENSG00000198912	ENSG00000169871	ENSG00000165714	ENSG00000176953	ENSG00000184863	ENSG00000213066	ENSG00000168096	ENSG00000188428	ENSG00000274997	ENSG00000152795	ENSG00000011275	ENSG00000127980	ENSG00000118096	ENSG00000065802
ENSG00000122085	ENSG00000116580	ENSG00000179134	ENSG00000141027	ENSG00000276802	ENSG00000240184	ENSG00000141252	ENSG00000204152	ENSG00000146833	ENSG00000100099	ENSG00000141551	ENSG00000105127	ENSG00000011454	ENSG00000167461	ENSG00000115486	ENSG00000232907	ENSG00000111707	ENSG00000049618	ENSG00000143748	ENSG00000235106
ENSG00000124214	ENSG00000117625	ENSG00000149187	ENSG00000100239	ENSG00000100629	ENSG00000063245	ENSG00000089234	ENSG00000116497	ENSG00000204842	ENSG00000010539	ENSG00000108509	ENSG00000157259	ENSG00000001084	ENSG00000062725	ENSG00000141179	ENSG00000010244	ENSG00000175182	ENSG00000186532	ENSG00000032742	ENSG00000099968
ENSG00000124226	ENSG00000172262	ENSG00000072958	ENSG00000136935	ENSG00000005189	ENSG00000116251	ENSG00000144580	ENSG00000157106	ENSG00000103091	ENSG00000127483	ENSG00000282034	ENSG00000078403	ENSG00000182944	ENSG00000157036	ENSG00000168818	ENSG00000153560	ENSG00000087365	ENSG00000114857	ENSG00000103544	ENSG00000175029
ENSG00000124356	ENSG00000206562	ENSG00000146909	ENSG00000168395	ENSG00000105072	ENSG00000185596	ENSG00000121390	ENSG00000139218	ENSG00000115486	ENSG00000103707	ENSG00000131375	ENSG00000100811	ENSG00000127526	ENSG00000134759	ENSG00000213585	ENSG00000100056	ENSG00000072609	ENSG00000116205	ENSG00000103042	ENSG00000109118
ENSG00000130703	ENSG00000121289	ENSG00000239306	ENSG00000124523	ENSG00000103047	ENSG00000155729	ENSG00000148153	ENSG00000114857	ENSG00000178028	ENSG00000169519	ENSG00000173011	ENSG00000071994	ENSG00000101413	ENSG00000025796	ENSG00000115317	ENSG00000100802	ENSG00000157077	ENSG00000116539	ENSG00000141425	ENSG00000139197
ENSG00000132155	ENSG00000135250	ENSG00000090581	ENSG00000100330	ENSG00000132600	ENSG00000100034	ENSG00000089022	ENSG00000116580	ENSG00000086848	ENSG00000125741	ENSG00000131507	ENSG00000109332	ENSG00000108946	ENSG00000122085	ENSG00000213676	ENSG00000115524	ENSG00000132155	ENSG00000033030	ENSG00000187866	ENSG00000178974
ENSG00000132275	ENSG00000113282	ENSG00000169696	ENSG00000157106	ENSG00000170085	ENSG00000280830	ENSG00000160199	ENSG00000135778	ENSG00000164366	ENSG00000135974	ENSG00000111540	ENSG00000162377	ENSG00000073921	ENSG00000151923	ENSG00000105197	ENSG00000113761	ENSG00000204852	ENSG00000203666	ENSG00000145919	ENSG00000103510
ENSG00000132323	ENSG00000152520	ENSG00000155393	ENSG00000076351	ENSG00000135931	ENSG00000130382	ENSG00000107951	ENSG00000204842	ENSG00000181090	ENSG00000176715	ENSG00000204439	ENSG00000172775	ENSG00000066827	ENSG00000218739	ENSG00000130299	ENSG00000117640	ENSG00000177479	ENSG00000197343	ENSG00000147364	ENSG00000101019
ENSG00000133193	ENSG00000181555	ENSG00000126456	ENSG00000177463	ENSG00000187626	ENSG00000089009	ENSG00000119720	ENSG00000162971	ENSG00000050426	ENSG00000114316	ENSG00000197724	ENSG00000142444	ENSG00000205339	ENSG00000110066	ENSG00000184840	ENSG00000254996	ENSG00000134452	ENSG00000118579	ENSG00000144134	ENSG00000111361
ENSG00000133943	ENSG00000175575	ENSG00000137522	ENSG00000167196	ENSG00000161692	ENSG00000198752	ENSG00000117481	ENSG00000187866	ENSG00000151532	ENSG00000242259	ENSG00000129933	ENSG00000100813	ENSG00000179010	ENSG00000108523	ENSG00000133028	ENSG00000146426	ENSG00000116580	ENSG00000186001	ENSG00000114054	ENSG00000170445
ENSG00000134283	ENSG00000163866	ENSG00000157916	ENSG00000040199	ENSG00000119397	ENSG00000122406	ENSG00000135297	ENSG00000033030	ENSG00000172273	ENSG00000172775	ENSG00000166135	ENSG00000164663	ENSG00000156976	ENSG00000173960	ENSG00000167595	ENSG00000131381	ENSG00000276802	ENSG00000198466	ENSG00000276234	ENSG00000166233
ENSG00000134452	ENSG00000122692	ENSG00000182768	ENSG00000196712	ENSG00000165494	ENSG00000013583	ENSG00000124226	ENSG00000112146	ENSG00000078403	ENSG00000169057	ENSG00000136448	ENSG00000163138	ENSG00000180398	ENSG00000133114	ENSG00000143549	ENSG00000168591	ENSG00000204084	ENSG00000163684	ENSG00000171469	ENSG00000108829
ENSG00000135974	ENSG00000119537	ENSG00000009335	ENSG00000131374	ENSG00000124313	ENSG00000175550	ENSG00000118579	ENSG00000185129	ENSG00000103544	ENSG00000162971	ENSG00000258465	ENSG00000071205	ENSG00000110321	ENSG00000083896	ENSG00000017797	ENSG00000120029	ENSG00000204178	ENSG00000072609	ENSG00000176623	ENSG00000136709
ENSG00000136279	ENSG00000154001	ENSG00000115073	ENSG00000063601	ENSG00000143258	ENSG00000065000	ENSG00000279643	ENSG00000133114	ENSG00000112146	ENSG00000156232	ENSG00000140632	ENSG00000135040	ENSG00000146007	ENSG00000163444	ENSG00000170445	ENSG00000135093	ENSG00000136709	ENSG00000197362	ENSG00000100938	ENSG00000181027
ENSG00000136709	ENSG00000086102	ENSG00000176531	ENSG00000171467	ENSG00000162869	ENSG00000145741	ENSG00000240230	ENSG00000131503	ENSG00000122512	ENSG00000042429	ENSG00000185619	ENSG00000126214	ENSG00000266412	ENSG00000163320	ENSG00000124226	ENSG00000031823	ENSG00000152102	ENSG00000136213	ENSG00000092978	ENSG00000072134
ENSG00000137656	ENSG00000170631	ENSG00000215021	ENSG00000070476	ENSG00000130856	ENSG00000254772	ENSG00000161542	ENSG00000183354	ENSG00000100461	ENSG00000276234	ENSG00000075413	ENSG00000257218	ENSG00000215077	ENSG00000101193	ENSG00000104731	ENSG00000083896	ENSG00000197386	ENSG00000106344	ENSG00000117385	ENSG00000095066
ENSG00000138231	ENSG00000168522	ENSG00000175470	ENSG00000090686	ENSG00000226033	ENSG00000196961	ENSG00000108651	ENSG00000164663	ENSG00000141027	ENSG00000185917	ENSG00000158941	ENSG00000113282	ENSG00000047849	ENSG00000265491	ENSG00000102054	ENSG00000100104	ENSG00000168522	ENSG00000197162	ENSG00000152904	ENSG00000177042
ENSG00000138286	ENSG00000140543	ENSG00000174574	ENSG00000172273	ENSG00000275111	ENSG00000081913	ENSG00000138617	ENSG00000196214	ENSG00000125149	ENSG00000086102	ENSG00000055917	ENSG00000181090	ENSG00000111540	ENSG00000185896	ENSG00000079974	ENSG00000028528	ENSG00000111271	ENSG00000104613	ENSG00000136463	ENSG00000006007
ENSG00000140153	ENSG00000149179	ENSG00000117362	ENSG00000170471	ENSG00000144535	ENSG00000108963	ENSG00000133193	ENSG00000079974	ENSG00000118197	ENSG00000134744	ENSG00000204256	ENSG00000111785	ENSG00000143420	ENSG00000111605	ENSG00000130204	ENSG00000176095	ENSG00000136861	ENSG00000166233	ENSG00000176407	ENSG00000072422
ENSG00000140265	ENSG00000132323	ENSG00000198089	ENSG00000174840	ENSG00000279643	ENSG00000126062	ENSG00000168092	ENSG00000163867	ENSG00000172530	ENSG00000079277	ENSG00000198663	ENSG00000159692	ENSG00000128989	ENSG00000100099	ENSG00000213753	ENSG00000140543	ENSG00000156931	ENSG00000148429	ENSG00000168301	ENSG00000072736
ENSG00000140543	ENSG00000011007	ENSG00000072609	ENSG00000154803	ENSG00000140326	ENSG00000055211	ENSG00000156232	ENSG00000132570	ENSG00000155729	ENSG00000116205	ENSG00000142655	ENSG00000120314	ENSG00000164975	ENSG00000109133	ENSG00000161203	ENSG00000115998	ENSG00000183624	ENSG00000126775	ENSG00000158793	ENSG00000186591
ENSG00000141026	ENSG00000061936	ENSG00000122566	ENSG00000153560	ENSG00000115970	ENSG00000167468	ENSG00000116350	ENSG00000183718	ENSG00000149179	ENSG00000132323	ENSG00000132155	ENSG00000186001	ENSG00000137714	ENSG00000130764	ENSG00000136279	ENSG00000144535	ENSG00000087448	ENSG00000215193	ENSG00000243667	ENSG00000107897
ENSG00000141452	ENSG00000148719	ENSG00000161960	ENSG00000122741	ENSG00000115998	ENSG00000172046	ENSG00000165714	ENSG00000001460	ENSG00000110274	ENSG00000166398	ENSG00000149930	ENSG00000165733	ENSG00000065978	ENSG00000166170	ENSG00000218690	ENSG00000166529	ENSG00000176407	ENSG00000157764	ENSG00000171475	ENSG00000065534
ENSG00000142751	ENSG00000132300	ENSG00000138600	ENSG00000087274	ENSG00000153896	ENSG00000113719	ENSG00000185379	ENSG00000118518	ENSG00000279643	ENSG00000184047	ENSG00000105085	ENSG00000047188	ENSG00000057935	ENSG00000114126	ENSG00000105705	ENSG00000164091	ENSG00000075151	ENSG00000141026	ENSG00000118197	ENSG00000141568
ENSG00000143374	ENSG00000274829	ENSG00000127526	ENSG00000232691	ENSG00000106459	ENSG00000105245	ENSG00000144040	ENSG00000170234	ENSG00000213380	ENSG00000167699	ENSG00000105127	ENSG00000105176	ENSG00000137478	ENSG00000119720	ENSG00000172273	ENSG00000258891	ENSG00000100888	ENSG00000163900	ENSG00000185379	ENSG00000141580
ENSG00000144021	ENSG00000139154	ENSG00000174444	ENSG00000140943	ENSG00000278087	ENSG00000149582	ENSG00000163933	ENSG00000170364	ENSG00000204084	ENSG00000107951	ENSG00000100227	ENSG00000170364	ENSG00000138095	ENSG00000113621	ENSG00000135931	ENSG00000172775	ENSG00000275052	ENSG00000101901	ENSG00000099999	ENSG00000188690
ENSG00000144029	ENSG00000112701	ENSG00000170144	ENSG00000133028	ENSG00000198874	ENSG00000165102	ENSG00000090470	ENSG00000196150	ENSG00000140153	ENSG00000132275	ENSG00000258643	ENSG00000105229	ENSG00000138757	ENSG00000132286	ENSG00000198585	ENSG00000140694	ENSG00000075413	ENSG00000124177	ENSG00000234585	ENSG00000079277
ENSG00000145191	ENSG00000108587	ENSG00000067221	ENSG00000035115	ENSG00000018699	ENSG00000182154	ENSG00000101193	ENSG00000145996	ENSG00000137494	ENSG00000086589	ENSG00000068308	ENSG00000145919	ENSG00000061676	ENSG00000134748	ENSG00000135108	ENSG00000151445	ENSG00000160058	ENSG00000137871	ENSG00000157693	ENSG00000100897
ENSG00000148187	ENSG00000145216	ENSG00000076984	ENSG00000087299	ENSG00000187790	ENSG00000087274	ENSG00000114491	ENSG00000133858	ENSG00000185973	ENSG00000135778	ENSG00000149657	ENSG00000204438	ENSG00000173726	ENSG00000134644	ENSG00000169955	ENSG00000160310	ENSG00000116350	ENSG00000185917	ENSG00000050393	ENSG00000028310
ENSG00000151092	ENSG00000177082	ENSG00000213676	ENSG00000266173	ENSG00000131848	ENSG00000099817	ENSG00000144048	ENSG00000275099	ENSG00000075413	ENSG00000086848	ENSG00000156858	ENSG00000128908	ENSG00000126775	ENSG00000272779	ENSG00000146731	ENSG00000167257	ENSG00000160710	ENSG00000116151	ENSG00000167193	ENSG00000143486
ENSG00000151148	ENSG00000146909	ENSG00000141971	ENSG00000159140	ENSG00000189298	ENSG00000101473	ENSG00000114735	ENSG00000143252	ENSG00000163719	ENSG00000214046	ENSG00000132128	ENSG00000003056	ENSG00000127481	ENSG00000115649	ENSG00000122566	ENSG00000090470	ENSG00000177646	ENSG00000065883	ENSG00000133028	ENSG00000168924
ENSG00000154144	ENSG00000165782	ENSG00000205937	ENSG00000100811	ENSG00000137601	ENSG00000137409	ENSG00000204178	ENSG00000001631	ENSG00000081760	ENSG00000274047	ENSG00000100083	ENSG00000153896	ENSG00000176407	ENSG00000105443	ENSG00000119720	ENSG00000134452	ENSG00000061936	ENSG00000185344	ENSG00000196605	ENSG00000168397
ENSG00000157349	ENSG00000130414	ENSG00000142864	ENSG00000173575	ENSG00000138658	ENSG00000238134	ENSG00000147789	ENSG00000174606	ENSG00000133059	ENSG00000131051	ENSG00000129245	ENSG00000128915	ENSG00000113269	ENSG00000198131	ENSG00000141965	ENSG00000105229	ENSG00000166135	ENSG00000102967	ENSG00000039319	ENSG00000006194
ENSG00000157837	ENSG00000180185	ENSG00000242294	ENSG00000166135	ENSG00000123810	ENSG00000196531	ENSG00000196214	ENSG00000198863	ENSG00000103248	ENSG00000119616	ENSG00000248333	ENSG00000134283	ENSG00000182768	ENSG00000115216	ENSG00000114439	ENSG00000119760	ENSG00000187147	ENSG00000185946	ENSG00000103051	ENSG00000146676
ENSG00000158669	ENSG00000066422	ENSG00000101246	ENSG00000120071	ENSG00000167395	ENSG00000112146	ENSG00000243660	ENSG00000174796	ENSG00000131061	ENSG00000119720	ENSG00000145041	ENSG00000183718	ENSG00000070367	ENSG00000076984	ENSG00000042429	ENSG00000139437	ENSG00000133812	ENSG00000065615	ENSG00000117461	ENSG00000184182
ENSG00000162521	ENSG00000166170	ENSG00000135637	ENSG00000166716	ENSG00000172943	ENSG00000173511	ENSG00000154781	ENSG00000073614	ENSG00000039650	ENSG00000115459	ENSG00000280433	ENSG00000025293	ENSG00000163872	ENSG00000197951	ENSG00000119669	ENSG00000185220	ENSG00000144029	ENSG00000143379	ENSG00000102978	ENSG00000015676
ENSG00000163161	ENSG00000187860	ENSG00000105221	ENSG00000134644	ENSG00000167264	ENSG00000102858	ENSG00000120314	ENSG00000168522	ENSG00000130703	ENSG00000134265	ENSG00000076108	ENSG00000279765	ENSG00000135823	ENSG00000185684	ENSG00000134882	ENSG00000180901	ENSG00000109756	ENSG00000070476	ENSG00000227124	ENSG00000143499
ENSG00000163719	ENSG00000152219	ENSG00000205531	ENSG00000141644	ENSG00000166860	ENSG00000186184	ENSG00000007341	ENSG00000196470	ENSG00000171853	ENSG00000092203	ENSG00000119402	ENSG00000171169	ENSG00000176896	ENSG00000117640	ENSG00000080189	ENSG00000171475	ENSG00000089234	ENSG00000179335	ENSG00000007341	ENSG00000164576
ENSG00000163798	ENSG00000072756	ENSG00000269858	ENSG00000169598	ENSG00000105053	ENSG00000128272	ENSG00000125149	ENSG00000136273	ENSG00000154803	ENSG00000113163	ENSG00000214753	ENSG00000163900	ENSG00000006125	ENSG00000170502	ENSG00000169813	ENSG00000160199	ENSG00000113761	ENSG00000175782	ENSG00000185513	ENSG00000125846
ENSG00000164366	ENSG00000113845	ENSG00000003402	ENSG00000107185	ENSG00000198455	ENSG00000162236	ENSG00000100225	ENSG00000143442	ENSG00000116198	ENSG00000135945	ENSG00000103549	ENSG00000163866	ENSG00000087274	ENSG00000132670	ENSG00000173960	ENSG00000172113	ENSG00000111642	ENSG00000100150	ENSG00000146007	ENSG00000139132
ENSG00000164808	ENSG00000090686	ENSG00000077235	ENSG00000145715	ENSG00000171970	ENSG00000008988	ENSG00000133884	ENSG00000117625	ENSG00000114859	ENSG00000150776	ENSG00000161021	ENSG00000087470	ENSG00000114982	ENSG00000001631	ENSG00000277258	ENSG00000100109	ENSG00000139323	ENSG00000147316	ENSG00000075413	ENSG00000185345
ENSG00000165819	ENSG00000126858	ENSG00000132254	ENSG00000170088	ENSG00000196663	ENSG00000164040	ENSG00000163900	ENSG00000120662	ENSG00000163626	ENSG00000122085	ENSG00000126214	ENSG00000172262	ENSG00000105887	ENSG00000005436	ENSG00000099956	ENSG00000276293	ENSG00000107186	ENSG00000173875	ENSG00000132676	ENSG00000163866
ENSG00000166135	ENSG00000107951	ENSG00000172273	ENSG00000100030	ENSG00000155636	ENSG00000132153	ENSG00000204852	ENSG00000141252	ENSG00000176473	ENSG00000187866	ENSG00000204227	ENSG00000105618	ENSG00000214013	ENSG00000152443	ENSG00000079805	ENSG00000154781	ENSG00000072364	ENSG00000241058	ENSG00000245680	ENSG00000134851
ENSG00000166529	ENSG00000112146	ENSG00000169682	ENSG00000197601	ENSG00000186638	ENSG00000175029	ENSG00000106346	ENSG00000018189	ENSG00000188735	ENSG00000166822	ENSG00000090686	ENSG00000275618	ENSG00000152102	ENSG00000168807	ENSG00000239779	ENSG00000078403	ENSG00000077254	ENSG00000007392	ENSG00000006837	ENSG00000168395
ENSG00000168522	ENSG00000116918	ENSG00000017797	ENSG00000142279	ENSG00000113119	ENSG00000120805	ENSG00000177082	ENSG00000140543	ENSG00000149182	ENSG00000198382	ENSG00000119760	ENSG00000124541	ENSG00000173821	ENSG00000167302	ENSG00000168395	ENSG00000100324	ENSG00000135597	ENSG00000001631	ENSG00000130414	ENSG00000147457
ENSG00000168826	ENSG00000111596	ENSG00000134851	ENSG00000103479	ENSG00000121210	ENSG00000126243	ENSG00000111725	ENSG00000163866	ENSG00000149716	ENSG00000161526	ENSG00000149187	ENSG00000108963	ENSG00000145284	ENSG00000044574	ENSG00000105568	ENSG00000168872	ENSG00000135018	ENSG00000131051	ENSG00000184083	ENSG00000121390
ENSG00000169955	ENSG00000197798	ENSG00000066044	ENSG00000131558	ENSG00000114670	ENSG00000179262	ENSG00000187742	ENSG00000121542	ENSG00000158169	ENSG00000140395	ENSG00000160294	ENSG00000186814	ENSG00000170100	ENSG00000233564	ENSG00000168096	ENSG00000149262	ENSG00000165494	ENSG00000103150	ENSG00000078043	ENSG00000172732
ENSG00000170322	ENSG00000111725	ENSG00000166337	ENSG00000072364	ENSG00000140543	ENSG00000161904	ENSG00000150433	ENSG00000155621	ENSG00000186153	ENSG00000139218	ENSG00000160218	ENSG00000170606	ENSG00000140740	ENSG00000173786	ENSG00000165175	ENSG00000141380	ENSG00000121940	ENSG00000165275	ENSG00000154309	ENSG00000196715
ENSG00000172775	ENSG00000174106	ENSG00000143319	ENSG00000086758	ENSG00000101868	ENSG00000171148	ENSG00000134461	ENSG00000185158	ENSG00000166529	ENSG00000083896	ENSG00000148719	ENSG00000089737	ENSG00000132716	ENSG00000241258	ENSG00000206284	ENSG00000009780	ENSG00000142687	ENSG00000108587	ENSG00000117697	ENSG00000025800
ENSG00000174243	ENSG00000162928	ENSG00000121774	ENSG00000060237	ENSG00000164180	ENSG00000170604	ENSG00000134748	ENSG00000135297	ENSG00000168434	ENSG00000196236	ENSG00000103061	ENSG00000108588	ENSG00000132670	ENSG00000110344	ENSG00000137409	ENSG00000131043	ENSG00000173744	ENSG00000174206	ENSG00000132323	ENSG00000119686
ENSG00000176783	ENSG00000161542	ENSG00000087365	ENSG00000138286	ENSG00000198908	ENSG00000182774	ENSG00000169598	ENSG00000253710	ENSG00000157823	ENSG00000092094	ENSG00000100445	ENSG00000116198	ENSG00000137492	ENSG00000136451	ENSG00000159788	ENSG00000169598	ENSG00000112367	ENSG00000185379	ENSG00000100266	ENSG00000171456
ENSG00000177479	ENSG00000080371	ENSG00000100239	ENSG00000178950	ENSG00000131373	ENSG00000103248	ENSG00000255561	ENSG00000141027	ENSG00000100225	ENSG00000142751	ENSG00000129351	ENSG00000147316	ENSG00000101474	ENSG00000007168	ENSG00000269858	ENSG00000134899	ENSG00000176623	ENSG00000010539	ENSG00000121022	ENSG00000166548
ENSG00000179335	ENSG00000105072	ENSG00000127054	ENSG00000149658	ENSG00000090447	ENSG00000145860	ENSG00000164808	ENSG00000168096	ENSG00000079974	ENSG00000101966	ENSG00000127511	ENSG00000230124	ENSG00000159263	ENSG00000113163	ENSG00000089737	ENSG00000163539	ENSG00000137200	ENSG00000150433	ENSG00000162384	ENSG00000239713
ENSG00000180104	ENSG00000137274	ENSG00000115486	ENSG00000166326	ENSG00000102078	ENSG00000126254	ENSG00000134283	ENSG00000197548	ENSG00000001460	ENSG00000089022	ENSG00000169592	ENSG00000111596	ENSG00000143797	ENSG00000143303	ENSG00000142751	ENSG00000182149	ENSG00000120029	ENSG00000185619	ENSG00000131381	ENSG00000084112
ENSG00000182973	ENSG00000140740	ENSG00000125970	ENSG00000263142	ENSG00000204084	ENSG00000067182	ENSG00000163877	ENSG00000116539	ENSG00000140543	ENSG00000122692	ENSG00000164091	ENSG00000166133	ENSG00000160007	ENSG00000103248	ENSG00000145191	ENSG00000272886	ENSG00000126775	ENSG00000078699	ENSG00000230124	ENSG00000166557
ENSG00000185019	ENSG00000132676	ENSG00000149823	ENSG00000135686	ENSG00000198746	ENSG00000127616	ENSG00000276234	ENSG00000181090	ENSG00000110025	ENSG00000116497	ENSG00000157881	ENSG00000151461	ENSG00000072134	ENSG00000198730	ENSG00000171490	ENSG00000278311	ENSG00000163719	ENSG00000177463	ENSG00000108651	ENSG00000158315
ENSG00000185104	ENSG00000101546	ENSG00000169221	ENSG00000130227	ENSG00000188092	ENSG00000131508	ENSG00000100478	ENSG00000118579	ENSG00000187953	ENSG00000172888	ENSG00000072803	ENSG00000131626	ENSG00000122218	ENSG00000120662	ENSG00000148296	ENSG00000166164	ENSG00000139613	ENSG00000162971	ENSG00000197647	ENSG00000180370
ENSG00000197951	ENSG00000172171	ENSG00000132507	ENSG00000198231	ENSG00000063761	ENSG00000104980	ENSG00000121058	ENSG00000213066	ENSG00000117682	ENSG00000125843	ENSG00000153560	ENSG00000176915	ENSG00000036257	ENSG00000131051	ENSG00000135916	ENSG00000154710	ENSG00000119522	ENSG00000186812	ENSG00000266967	ENSG00000131626
ENSG00000205531	ENSG00000279643	ENSG00000254901	ENSG00000143952	ENSG00000168434	ENSG00000228760	ENSG00000136819	ENSG00000127452	ENSG00000089022	ENSG00000198131	ENSG00000168066	ENSG00000122557	ENSG00000084733	ENSG00000132005	ENSG00000166398	ENSG00000134453	ENSG00000078618	ENSG00000117620	ENSG00000113734	ENSG00000119616
ENSG00000273749	ENSG00000165487	ENSG00000070756	ENSG00000144535	ENSG00000116668	ENSG00000105662	ENSG00000198440	ENSG00000137871	ENSG00000129691	ENSG00000158604	ENSG00000128908	ENSG00000184007	ENSG00000103248	ENSG00000182400	ENSG00000241553	ENSG00000242259	ENSG00000115425	ENSG00000181090	ENSG00000141252	ENSG00000072110
ENSG00000274997	ENSG00000005801	ENSG00000132005	ENSG00000119616	ENSG00000176371	ENSG00000262795	ENSG00000132275	ENSG00000185019	ENSG00000126775	ENSG00000108599	ENSG00000151148	ENSG00000125779	ENSG00000186951	ENSG00000116350	ENSG00000162144	ENSG00000109381	ENSG00000163807	ENSG00000134444	ENSG00000137500	ENSG00000106404
ENSG00000275111	ENSG00000204178	ENSG00000206287	ENSG00000141279	ENSG00000198182	ENSG00000198728	ENSG00000204084	ENSG00000180376	ENSG00000141026	ENSG00000203791	ENSG00000122299	ENSG00000151532	ENSG00000166557	ENSG00000054118	ENSG00000106628	ENSG00000144233	ENSG00000177225	ENSG00000204406	ENSG00000146457	ENSG00000182827

## Sheet: Mouse_Top100_tissue-specific
Adipose	Bone	Bone marrow	Brain	Breast	Heart	Intestine	Kidney	Liver	Lung	Lymphoid	Muscle	myeloid	Neuron	Ovary	Pancreas	Retina	Skin	Spleen	Testis	thymus
ENSMUSG00000053094	ENSMUSG00000024019	ENSMUSG00000062270	ENSMUSG00000035086	ENSMUSG00000001017	ENSMUSG00000031988	ENSMUSG00000026634	ENSMUSG00000004455	ENSMUSG00000019370	ENSMUSG00000015971	ENSMUSG00000005610	ENSMUSG00000041815	ENSMUSG00000028759	ENSMUSG00000024853	ENSMUSG00000027668	ENSMUSG00000020745	ENSMUSG00000027519	ENSMUSG00000021578	ENSMUSG00000063801	ENSMUSG00000027651	ENSMUSG00000037935
ENSMUSG00000002320	ENSMUSG00000029110	ENSMUSG00000035949	ENSMUSG00000028759	ENSMUSG00000059119	ENSMUSG00000092558	ENSMUSG00000000439	ENSMUSG00000007411	ENSMUSG00000020719	ENSMUSG00000038696	ENSMUSG00000061130	ENSMUSG00000002741	ENSMUSG00000014550	ENSMUSG00000024400	ENSMUSG00000016831	ENSMUSG00000024507	ENSMUSG00000001036	ENSMUSG00000026878	ENSMUSG00000021555	ENSMUSG00000024668	ENSMUSG00000036323
ENSMUSG00000025873	ENSMUSG00000006673	ENSMUSG00000035086	ENSMUSG00000026926	ENSMUSG00000029466	ENSMUSG00000025159	ENSMUSG00000026803	ENSMUSG00000021681	ENSMUSG00000026988	ENSMUSG00000036323	ENSMUSG00000032612	ENSMUSG00000040506	ENSMUSG00000021686	ENSMUSG00000000439	ENSMUSG00000039703	ENSMUSG00000025423	ENSMUSG00000002103	ENSMUSG00000031660	ENSMUSG00000038957	ENSMUSG00000027575	ENSMUSG00000026878
ENSMUSG00000027519	ENSMUSG00000038506	ENSMUSG00000032612	ENSMUSG00000028437	ENSMUSG00000059183	ENSMUSG00000010097	ENSMUSG00000030965	ENSMUSG00000024604	ENSMUSG00000018326	ENSMUSG00000025423	ENSMUSG00000025162	ENSMUSG00000002326	ENSMUSG00000012535	ENSMUSG00000003662	ENSMUSG00000029550	ENSMUSG00000053286	ENSMUSG00000024101	ENSMUSG00000026634	ENSMUSG00000037214	ENSMUSG00000039768	ENSMUSG00000015120
ENSMUSG00000033430	ENSMUSG00000031774	ENSMUSG00000042305	ENSMUSG00000052337	ENSMUSG00000014195	ENSMUSG00000030881	ENSMUSG00000037514	ENSMUSG00000042572	ENSMUSG00000020585	ENSMUSG00000027519	ENSMUSG00000038762	ENSMUSG00000032512	ENSMUSG00000030002	ENSMUSG00000026280	ENSMUSG00000027374	ENSMUSG00000019777	ENSMUSG00000042709	ENSMUSG00000021555	ENSMUSG00000053838	ENSMUSG00000025485	ENSMUSG00000029152
ENSMUSG00000043061	ENSMUSG00000063801	ENSMUSG00000079562	ENSMUSG00000026280	ENSMUSG00000019173	ENSMUSG00000028759	ENSMUSG00000035139	ENSMUSG00000025428	ENSMUSG00000003814	ENSMUSG00000020523	ENSMUSG00000042229	ENSMUSG00000024382	ENSMUSG00000026848	ENSMUSG00000027668	ENSMUSG00000021578	ENSMUSG00000026341	ENSMUSG00000018481	ENSMUSG00000032512	ENSMUSG00000013973	ENSMUSG00000039050	ENSMUSG00000030061
ENSMUSG00000029176	ENSMUSG00000010097	ENSMUSG00000027406	ENSMUSG00000005312	ENSMUSG00000038467	ENSMUSG00000036275	ENSMUSG00000020523	ENSMUSG00000024400	ENSMUSG00000024896	ENSMUSG00000029110	ENSMUSG00000024759	ENSMUSG00000038187	ENSMUSG00000002455	ENSMUSG00000030204	ENSMUSG00000039536	ENSMUSG00000020349	ENSMUSG00000040446	ENSMUSG00000038696	ENSMUSG00000042305	ENSMUSG00000021962	ENSMUSG00000005610
ENSMUSG00000017858	ENSMUSG00000030204	ENSMUSG00000029621	ENSMUSG00000029148	ENSMUSG00000039849	ENSMUSG00000041891	ENSMUSG00000029427	ENSMUSG00000039599	ENSMUSG00000021973	ENSMUSG00000033352	ENSMUSG00000013662	ENSMUSG00000009630	ENSMUSG00000029141	ENSMUSG00000028759	ENSMUSG00000020088	ENSMUSG00000029777	ENSMUSG00000027465	ENSMUSG00000037514	ENSMUSG00000035949	ENSMUSG00000076432	ENSMUSG00000034152
ENSMUSG00000024853	ENSMUSG00000018481	ENSMUSG00000022536	ENSMUSG00000022536	ENSMUSG00000009293	ENSMUSG00000032480	ENSMUSG00000029701	ENSMUSG00000000711	ENSMUSG00000044477	ENSMUSG00000002320	ENSMUSG00000028291	ENSMUSG00000002052	ENSMUSG00000023932	ENSMUSG00000020705	ENSMUSG00000023007	ENSMUSG00000031985	ENSMUSG00000005312	ENSMUSG00000053838	ENSMUSG00000032612	ENSMUSG00000031684	ENSMUSG00000029176
ENSMUSG00000001127	ENSMUSG00000022008	ENSMUSG00000006673	ENSMUSG00000030982	ENSMUSG00000001472	ENSMUSG00000026353	ENSMUSG00000031660	ENSMUSG00000074238	ENSMUSG00000029390	ENSMUSG00000000826	ENSMUSG00000021484	ENSMUSG00000011306	ENSMUSG00000017264	ENSMUSG00000031660	ENSMUSG00000053838	ENSMUSG00000063358	ENSMUSG00000025873	ENSMUSG00000066568	ENSMUSG00000079562	ENSMUSG00000004071	ENSMUSG00000020530
ENSMUSG00000038542	ENSMUSG00000027884	ENSMUSG00000025745	ENSMUSG00000025428	ENSMUSG00000027466	ENSMUSG00000000194	ENSMUSG00000021578	ENSMUSG00000016619	ENSMUSG00000021486	ENSMUSG00000003662	ENSMUSG00000035575	ENSMUSG00000014426	ENSMUSG00000020705	ENSMUSG00000017686	ENSMUSG00000029141	ENSMUSG00000060904	ENSMUSG00000022195	ENSMUSG00000045973	ENSMUSG00000025413	ENSMUSG00000005813	ENSMUSG00000024604
ENSMUSG00000028452	ENSMUSG00000032329	ENSMUSG00000021111	ENSMUSG00000031819	ENSMUSG00000027573	ENSMUSG00000037514	ENSMUSG00000019143	ENSMUSG00000043962	ENSMUSG00000005610	ENSMUSG00000033430	ENSMUSG00000027465	ENSMUSG00000029577	ENSMUSG00000026925	ENSMUSG00000019143	ENSMUSG00000024104	ENSMUSG00000066900	ENSMUSG00000024104	ENSMUSG00000028759	ENSMUSG00000026275	ENSMUSG00000022285	ENSMUSG00000078578
ENSMUSG00000026275	ENSMUSG00000021810	ENSMUSG00000026254	ENSMUSG00000028423	ENSMUSG00000025410	ENSMUSG00000042472	ENSMUSG00000026280	ENSMUSG00000049106	ENSMUSG00000040842	ENSMUSG00000020088	ENSMUSG00000027652	ENSMUSG00000025745	ENSMUSG00000026229	ENSMUSG00000029141	ENSMUSG00000078578	ENSMUSG00000062937	ENSMUSG00000026608	ENSMUSG00000001472	ENSMUSG00000029466	ENSMUSG00000021427	ENSMUSG00000009907
ENSMUSG00000032458	ENSMUSG00000042211	ENSMUSG00000029152	ENSMUSG00000014550	ENSMUSG00000037339	ENSMUSG00000023980	ENSMUSG00000031935	ENSMUSG00000025873	ENSMUSG00000118491	ENSMUSG00000025162	ENSMUSG00000038696	ENSMUSG00000032382	ENSMUSG00000021555	ENSMUSG00000038696	ENSMUSG00000038072	ENSMUSG00000054277	ENSMUSG00000052395	ENSMUSG00000020745	ENSMUSG00000026280	ENSMUSG00000037013	ENSMUSG00000054226
ENSMUSG00000026240	ENSMUSG00000061904	ENSMUSG00000029146	ENSMUSG00000021901	ENSMUSG00000028954	ENSMUSG00000026470	ENSMUSG00000021681	ENSMUSG00000029434	ENSMUSG00000061979	ENSMUSG00000020366	ENSMUSG00000025234	ENSMUSG00000025173	ENSMUSG00000044148	ENSMUSG00000015120	ENSMUSG00000017843	ENSMUSG00000032534	ENSMUSG00000036323	ENSMUSG00000027651	ENSMUSG00000031487	ENSMUSG00000025354	ENSMUSG00000020107
ENSMUSG00000028436	ENSMUSG00000024400	ENSMUSG00000032512	ENSMUSG00000000439	ENSMUSG00000024474	ENSMUSG00000037712	ENSMUSG00000030738	ENSMUSG00000038290	ENSMUSG00000041891	ENSMUSG00000038506	ENSMUSG00000026219	ENSMUSG00000015341	ENSMUSG00000024563	ENSMUSG00000039449	ENSMUSG00000022752	ENSMUSG00000004071	ENSMUSG00000053929	ENSMUSG00000063801	ENSMUSG00000024400	ENSMUSG00000037197	ENSMUSG00000112449
ENSMUSG00000036435	ENSMUSG00000031708	ENSMUSG00000078578	ENSMUSG00000012076	ENSMUSG00000031913	ENSMUSG00000024758	ENSMUSG00000039768	ENSMUSG00000001017	ENSMUSG00000030704	ENSMUSG00000028284	ENSMUSG00000025239	ENSMUSG00000001642	ENSMUSG00000048000	ENSMUSG00000003135	ENSMUSG00000029106	ENSMUSG00000031065	ENSMUSG00000000439	ENSMUSG00000035949	ENSMUSG00000026309	ENSMUSG00000026283	ENSMUSG00000015971
ENSMUSG00000011158	ENSMUSG00000026201	ENSMUSG00000018412	ENSMUSG00000016831	ENSMUSG00000022559	ENSMUSG00000026280	ENSMUSG00000045969	ENSMUSG00000029640	ENSMUSG00000022131	ENSMUSG00000021555	ENSMUSG00000028675	ENSMUSG00000034931	ENSMUSG00000026878	ENSMUSG00000036087	ENSMUSG00000020802	ENSMUSG00000024982	ENSMUSG00000027668	ENSMUSG00000028568	ENSMUSG00000038909	ENSMUSG00000032604	ENSMUSG00000024507
ENSMUSG00000024271	ENSMUSG00000000826	ENSMUSG00000042520	ENSMUSG00000025786	ENSMUSG00000007570	ENSMUSG00000021111	ENSMUSG00000020783	ENSMUSG00000032512	ENSMUSG00000056851	ENSMUSG00000003166	ENSMUSG00000020189	ENSMUSG00000024604	ENSMUSG00000005804	ENSMUSG00000037957	ENSMUSG00000036435	ENSMUSG00000001924	ENSMUSG00000056770	ENSMUSG00000027180	ENSMUSG00000049305	ENSMUSG00000001518	ENSMUSG00000038116
ENSMUSG00000026553	ENSMUSG00000028096	ENSMUSG00000030002	ENSMUSG00000001100	ENSMUSG00000021111	ENSMUSG00000001472	ENSMUSG00000031701	ENSMUSG00000024513	ENSMUSG00000042572	ENSMUSG00000089911	ENSMUSG00000038446	ENSMUSG00000046671	ENSMUSG00000024400	ENSMUSG00000038268	ENSMUSG00000024853	ENSMUSG00000003814	ENSMUSG00000026279	ENSMUSG00000017686	ENSMUSG00000040667	ENSMUSG00000028284	ENSMUSG00000025470
ENSMUSG00000021156	ENSMUSG00000051469	ENSMUSG00000027998	ENSMUSG00000031154	ENSMUSG00000013465	ENSMUSG00000032309	ENSMUSG00000036435	ENSMUSG00000004789	ENSMUSG00000004264	ENSMUSG00000032612	ENSMUSG00000032042	ENSMUSG00000024269	ENSMUSG00000038909	ENSMUSG00000021111	ENSMUSG00000024947	ENSMUSG00000034453	ENSMUSG00000074238	ENSMUSG00000000439	ENSMUSG00000031575	ENSMUSG00000043262	ENSMUSG00000030689
ENSMUSG00000056167	ENSMUSG00000028668	ENSMUSG00000030697	ENSMUSG00000058835	ENSMUSG00000007815	ENSMUSG00000062202	ENSMUSG00000024853	ENSMUSG00000029106	ENSMUSG00000004897	ENSMUSG00000000439	ENSMUSG00000022100	ENSMUSG00000024400	ENSMUSG00000022685	ENSMUSG00000062270	ENSMUSG00000029686	ENSMUSG00000029048	ENSMUSG00000032096	ENSMUSG00000035572	ENSMUSG00000031935	ENSMUSG00000029047	ENSMUSG00000003234
ENSMUSG00000039509	ENSMUSG00000014763	ENSMUSG00000024400	ENSMUSG00000024382	ENSMUSG00000032044	ENSMUSG00000026743	ENSMUSG00000063808	ENSMUSG00000015023	ENSMUSG00000003135	ENSMUSG00000000441	ENSMUSG00000005299	ENSMUSG00000049305	ENSMUSG00000035949	ENSMUSG00000106864	ENSMUSG00000028436	ENSMUSG00000027879	ENSMUSG00000034343	ENSMUSG00000026150	ENSMUSG00000061374	ENSMUSG00000020755	ENSMUSG00000037214
ENSMUSG00000024019	ENSMUSG00000016831	ENSMUSG00000002455	ENSMUSG00000010392	ENSMUSG00000031988	ENSMUSG00000016831	ENSMUSG00000036323	ENSMUSG00000003437	ENSMUSG00000052707	ENSMUSG00000064145	ENSMUSG00000035247	ENSMUSG00000079562	ENSMUSG00000034602	ENSMUSG00000026254	ENSMUSG00000020964	ENSMUSG00000033335	ENSMUSG00000017264	ENSMUSG00000039285	ENSMUSG00000027406	ENSMUSG00000015341	ENSMUSG00000028863
ENSMUSG00000001786	ENSMUSG00000039428	ENSMUSG00000039367	ENSMUSG00000023460	ENSMUSG00000022668	ENSMUSG00000030982	ENSMUSG00000028811	ENSMUSG00000027291	ENSMUSG00000019873	ENSMUSG00000048920	ENSMUSG00000034088	ENSMUSG00000019804	ENSMUSG00000005034	ENSMUSG00000020755	ENSMUSG00000026275	ENSMUSG00000027006	ENSMUSG00000026036	ENSMUSG00000036810	ENSMUSG00000038398	ENSMUSG00000026499	ENSMUSG00000055319
ENSMUSG00000034617	ENSMUSG00000079614	ENSMUSG00000035139	ENSMUSG00000049047	ENSMUSG00000039725	ENSMUSG00000021484	ENSMUSG-NA642	ENSMUSG00000030019	ENSMUSG00000025786	ENSMUSG00000025103	ENSMUSG00000056770	ENSMUSG00000000439	ENSMUSG00000038965	ENSMUSG00000063358	ENSMUSG00000005615	ENSMUSG00000020611	ENSMUSG00000073563	ENSMUSG00000030314	ENSMUSG00000028411	ENSMUSG00000028140	ENSMUSG00000029227
ENSMUSG00000042626	ENSMUSG00000028552	ENSMUSG00000003435	ENSMUSG00000033628	ENSMUSG00000015087	ENSMUSG00000028437	ENSMUSG00000042790	ENSMUSG00000020171	ENSMUSG00000001847	ENSMUSG00000026618	ENSMUSG00000027014	ENSMUSG00000038957	ENSMUSG00000034820	ENSMUSG00000040731	ENSMUSG00000069089	ENSMUSG00000028820	ENSMUSG00000022761	ENSMUSG00000078676	ENSMUSG00000024853	ENSMUSG00000068040	ENSMUSG00000027406
ENSMUSG00000053841	ENSMUSG00000038533	ENSMUSG00000015120	ENSMUSG00000017843	ENSMUSG00000001783	ENSMUSG00000019861	ENSMUSG00000016481	ENSMUSG00000031446	ENSMUSG00000069020	ENSMUSG00000014349	ENSMUSG00000015092	ENSMUSG00000078970	ENSMUSG00000027455	ENSMUSG00000020076	ENSMUSG00000022905	ENSMUSG00000004460	ENSMUSG00000018442	ENSMUSG00000019715	ENSMUSG00000024370	ENSMUSG00000022200	ENSMUSG00000047989
ENSMUSG00000038324	ENSMUSG00000025184	ENSMUSG00000024576	ENSMUSG00000027742	ENSMUSG00000069089	ENSMUSG00000030271	ENSMUSG00000053134	ENSMUSG00000035086	ENSMUSG00000036555	ENSMUSG00000005813	ENSMUSG00000020745	ENSMUSG00000024370	ENSMUSG00000020412	ENSMUSG00000042305	ENSMUSG00000052423	ENSMUSG00000024019	ENSMUSG00000035086	ENSMUSG00000030801	ENSMUSG00000020755	ENSMUSG00000033554	ENSMUSG00000016831
ENSMUSG00000057649	ENSMUSG00000052337	ENSMUSG00000052406	ENSMUSG00000025410	ENSMUSG00000015937	ENSMUSG00000096210	ENSMUSG00000002949	ENSMUSG00000025354	ENSMUSG00000002778	ENSMUSG00000054611	ENSMUSG00000002524	ENSMUSG00000029176	ENSMUSG00000019715	ENSMUSG00000021635	ENSMUSG00000032405	ENSMUSG00000017210	ENSMUSG00000068921	ENSMUSG00000012535	ENSMUSG00000025968	ENSMUSG00000029454	ENSMUSG00000002326
ENSMUSG00000026280	ENSMUSG00000029458	ENSMUSG00000021192	ENSMUSG00000028869	ENSMUSG00000040242	ENSMUSG00000032386	ENSMUSG00000032468	ENSMUSG00000031988	ENSMUSG00000049940	ENSMUSG00000022536	ENSMUSG00000020149	ENSMUSG00000035495	ENSMUSG00000029440	ENSMUSG00000009640	ENSMUSG00000031751	ENSMUSG00000029676	ENSMUSG00000001472	ENSMUSG00000044221	ENSMUSG00000021671	ENSMUSG00000022684	ENSMUSG00000002455
ENSMUSG00000038957	ENSMUSG00000059920	ENSMUSG00000034931	ENSMUSG00000032512	ENSMUSG00000024319	ENSMUSG00000015120	ENSMUSG00000027012	ENSMUSG00000028759	ENSMUSG00000020496	ENSMUSG00000035086	ENSMUSG00000030967	ENSMUSG00000019977	ENSMUSG00000074781	ENSMUSG00000031913	ENSMUSG00000029407	ENSMUSG00000027067	ENSMUSG00000027854	ENSMUSG00000050017	ENSMUSG00000026867	ENSMUSG00000038619	ENSMUSG00000070426
ENSMUSG00000026309	ENSMUSG00000000171	ENSMUSG00000030816	ENSMUSG00000027519	ENSMUSG00000024983	ENSMUSG00000029592	ENSMUSG00000052337	ENSMUSG00000034290	ENSMUSG00000034088	ENSMUSG00000042055	ENSMUSG00000029859	ENSMUSG00000020783	ENSMUSG00000028879	ENSMUSG00000037514	ENSMUSG00000027575	ENSMUSG00000040242	ENSMUSG00000038619	ENSMUSG00000031154	ENSMUSG00000002455	ENSMUSG00000022498	ENSMUSG00000024563
ENSMUSG00000027291	ENSMUSG00000029017	ENSMUSG00000042211	ENSMUSG00000034292	ENSMUSG00000024906	ENSMUSG00000032504	ENSMUSG00000055239	ENSMUSG00000062234	ENSMUSG00000021484	ENSMUSG00000062234	ENSMUSG00000024077	ENSMUSG00000031479	ENSMUSG00000020790	ENSMUSG00000029176	ENSMUSG00000019977	ENSMUSG00000069135	ENSMUSG00000027573	ENSMUSG00000010392	ENSMUSG00000038416	ENSMUSG00000026553	ENSMUSG00000022201
ENSMUSG00000061374	ENSMUSG00000031819	ENSMUSG00000017686	ENSMUSG00000021578	ENSMUSG00000024826	ENSMUSG00000021036	ENSMUSG00000033430	ENSMUSG00000039509	ENSMUSG00000096210	ENSMUSG00000000194	ENSMUSG00000002365	ENSMUSG00000062908	ENSMUSG00000001767	ENSMUSG00000025745	ENSMUSG00000032594	ENSMUSG00000031755	ENSMUSG00000053119	ENSMUSG00000092558	ENSMUSG00000024454	ENSMUSG00000039354	ENSMUSG00000020523
ENSMUSG00000024493	ENSMUSG00000010392	ENSMUSG00000026584	ENSMUSG00000026554	ENSMUSG00000007564	ENSMUSG00000027522	ENSMUSG00000057649	ENSMUSG00000033565	ENSMUSG00000024576	ENSMUSG00000019715	ENSMUSG00000063049	ENSMUSG00000057236	ENSMUSG00000023923	ENSMUSG00000025103	ENSMUSG00000036275	ENSMUSG00000003731	ENSMUSG00000029458	ENSMUSG00000024926	ENSMUSG00000025873	ENSMUSG00000027291	ENSMUSG00000021012
ENSMUSG00000031935	ENSMUSG00000022412	ENSMUSG00000036323	ENSMUSG00000027180	ENSMUSG00000057236	ENSMUSG00000024853	ENSMUSG00000029141	ENSMUSG00000019996	ENSMUSG00000026856	ENSMUSG00000024191	ENSMUSG00000034152	ENSMUSG00000027884	ENSMUSG00000021540	ENSMUSG00000053838	ENSMUSG00000060992	ENSMUSG00000008301	ENSMUSG00000029686	ENSMUSG00000032199	ENSMUSG00000027575	ENSMUSG00000025147	ENSMUSG00000030204
ENSMUSG00000016554	ENSMUSG00000040824	ENSMUSG00000001472	ENSMUSG00000032480	ENSMUSG00000002981	ENSMUSG00000059810	ENSMUSG00000023932	ENSMUSG00000047388	ENSMUSG00000017221	ENSMUSG00000055932	ENSMUSG00000022811	ENSMUSG00000019868	ENSMUSG00000042426	ENSMUSG00000001445	ENSMUSG00000026927	ENSMUSG00000024360	ENSMUSG00000029076	ENSMUSG00000010453	ENSMUSG00000038215	ENSMUSG00000026427	ENSMUSG00000013662
ENSMUSG00000038619	ENSMUSG00000027599	ENSMUSG00000024218	ENSMUSG00000029458	ENSMUSG00000001127	ENSMUSG00000036323	ENSMUSG00000003135	ENSMUSG00000057667	ENSMUSG00000058706	ENSMUSG00000020271	ENSMUSG00000039756	ENSMUSG00000042015	ENSMUSG00000021395	ENSMUSG00000003464	ENSMUSG00000044148	ENSMUSG00000003068	ENSMUSG00000016831	ENSMUSG00000026240	ENSMUSG00000027498	ENSMUSG00000034617	ENSMUSG00000015747
ENSMUSG00000021610	ENSMUSG00000031068	ENSMUSG00000022008	ENSMUSG00000038909	ENSMUSG00000019969	ENSMUSG00000029472	ENSMUSG00000014195	ENSMUSG00000025745	ENSMUSG00000028452	ENSMUSG00000025234	ENSMUSG00000039367	ENSMUSG00000006392	ENSMUSG00000027998	ENSMUSG00000017288	ENSMUSG00000022992	ENSMUSG00000022721	ENSMUSG00000047539	ENSMUSG00000035139	ENSMUSG00000004789	ENSMUSG00000032040	ENSMUSG00000032468
ENSMUSG00000039804	ENSMUSG00000030057	ENSMUSG00000024853	ENSMUSG00000056770	ENSMUSG00000020923	ENSMUSG00000037316	ENSMUSG00000007411	ENSMUSG00000036046	ENSMUSG00000022100	ENSMUSG00000030061	ENSMUSG00000008301	ENSMUSG00000026427	ENSMUSG00000029227	ENSMUSG00000027180	ENSMUSG00000030982	ENSMUSG00000034088	ENSMUSG00000033478	ENSMUSG00000030965	ENSMUSG00000024826	ENSMUSG00000024507	ENSMUSG00000035949
ENSMUSG00000029613	ENSMUSG00000032264	ENSMUSG00000038965	ENSMUSG00000017831	ENSMUSG00000020088	ENSMUSG00000027303	ENSMUSG00000047539	ENSMUSG00000034075	ENSMUSG00000053604	ENSMUSG00000058594	ENSMUSG00000062352	ENSMUSG00000001138	ENSMUSG00000019977	ENSMUSG00000013593	ENSMUSG00000022426	ENSMUSG00000033009	ENSMUSG00000031601	ENSMUSG00000022008	ENSMUSG00000019715	ENSMUSG00000033009	ENSMUSG00000029131
ENSMUSG00000039849	ENSMUSG00000029474	ENSMUSG00000034621	ENSMUSG00000029502	ENSMUSG00000025873	ENSMUSG00000009907	ENSMUSG00000041769	ENSMUSG00000040652	ENSMUSG00000032324	ENSMUSG00000029319	ENSMUSG00000026553	ENSMUSG00000041769	ENSMUSG00000022023	ENSMUSG00000024604	ENSMUSG00000026455	ENSMUSG00000029472	ENSMUSG00000067825	ENSMUSG00000066151	ENSMUSG00000032342	ENSMUSG00000030058	ENSMUSG00000024853
ENSMUSG00000006932	ENSMUSG00000026283	ENSMUSG00000031979	ENSMUSG00000027439	ENSMUSG00000023973	ENSMUSG00000024581	ENSMUSG00000026878	ENSMUSG00000018583	ENSMUSG00000028760	ENSMUSG00000029686	ENSMUSG00000049800	ENSMUSG00000032897	ENSMUSG00000020271	ENSMUSG00000002455	ENSMUSG00000025474	ENSMUSG00000037935	ENSMUSG00000066900	ENSMUSG00000028622	ENSMUSG00000028974	ENSMUSG00000014601	ENSMUSG00000037353
ENSMUSG00000020755	ENSMUSG00000022668	ENSMUSG00000013593	ENSMUSG00000004789	ENSMUSG00000030204	ENSMUSG00000036435	ENSMUSG00000001017	ENSMUSG00000020864	ENSMUSG00000051695	ENSMUSG00000026584	ENSMUSG00000006740	ENSMUSG00000037373	ENSMUSG00000052593	ENSMUSG00000001472	ENSMUSG00000062234	ENSMUSG00000061887	ENSMUSG00000038116	ENSMUSG00000024218	ENSMUSG00000031913	ENSMUSG00000037720	ENSMUSG00000026275
ENSMUSG00000026694	ENSMUSG00000003662	ENSMUSG00000048076	ENSMUSG00000026499	ENSMUSG00000014470	ENSMUSG00000048307	ENSMUSG00000021666	ENSMUSG00000037503	ENSMUSG00000024914	ENSMUSG00000031483	ENSMUSG00000018841	ENSMUSG00000018761	ENSMUSG00000031575	ENSMUSG00000022808	ENSMUSG00000029203	ENSMUSG00000021218	ENSMUSG00000039810	ENSMUSG00000042055	ENSMUSG00000031753	ENSMUSG00000037351	ENSMUSG00000042211
ENSMUSG00000017264	ENSMUSG00000042472	ENSMUSG00000010453	ENSMUSG00000027573	ENSMUSG00000017299	ENSMUSG00000030224	ENSMUSG00000022668	ENSMUSG00000006169	ENSMUSG00000005506	ENSMUSG00000030965	ENSMUSG00000118491	ENSMUSG00000057691	ENSMUSG00000029250	ENSMUSG00000038965	ENSMUSG00000045210	ENSMUSG00000024359	ENSMUSG00000034709	ENSMUSG00000020705	ENSMUSG00000026427	ENSMUSG00000026240	ENSMUSG00000038525
ENSMUSG00000024370	ENSMUSG00000030870	ENSMUSG00000025228	ENSMUSG00000048000	ENSMUSG00000019826	ENSMUSG00000031487	ENSMUSG00000028309	ENSMUSG00000015165	ENSMUSG00000025980	ENSMUSG00000035949	ENSMUSG00000037400	ENSMUSG00000028920	ENSMUSG00000027363	ENSMUSG00000037669	ENSMUSG00000020078	ENSMUSG00000042447	ENSMUSG00000038280	ENSMUSG00000019143	ENSMUSG00000078584	ENSMUSG00000072946	ENSMUSG00000026254
ENSMUSG00000035601	ENSMUSG00000048833	ENSMUSG00000013465	ENSMUSG00000037526	ENSMUSG00000032897	ENSMUSG00000001767	ENSMUSG00000022195	ENSMUSG00000051675	ENSMUSG00000030120	ENSMUSG00000031358	ENSMUSG00000039318	ENSMUSG00000030868	ENSMUSG00000042055	ENSMUSG00000040174	ENSMUSG00000000441	ENSMUSG00000027620	ENSMUSG00000052406	ENSMUSG00000039901	ENSMUSG00000020523	ENSMUSG00000024286	ENSMUSG00000026634
ENSMUSG00000063808	ENSMUSG00000021037	ENSMUSG00000025485	ENSMUSG00000022680	ENSMUSG00000020783	ENSMUSG00000029817	ENSMUSG00000028999	ENSMUSG00000000441	ENSMUSG00000091896	ENSMUSG00000028826	ENSMUSG00000028668	ENSMUSG00000013646	ENSMUSG00000026816	ENSMUSG00000024369	ENSMUSG00000032480	ENSMUSG00000031960	ENSMUSG00000024400	ENSMUSG00000029017	ENSMUSG00000013997	ENSMUSG00000022721	ENSMUSG00000062270
ENSMUSG00000019802	ENSMUSG00000022312	ENSMUSG00000000826	ENSMUSG00000045078	ENSMUSG00000020708	ENSMUSG00000029148	ENSMUSG00000055319	ENSMUSG00000039536	ENSMUSG00000032199	ENSMUSG00000031729	ENSMUSG00000000326	ENSMUSG00000053754	ENSMUSG00000029701	ENSMUSG00000025173	ENSMUSG00000031774	ENSMUSG00000039367	ENSMUSG00000036955	ENSMUSG00000021893	ENSMUSG00000011306	ENSMUSG00000090946	ENSMUSG00000045973
ENSMUSG00000003135	ENSMUSG00000024982	ENSMUSG00000027455	ENSMUSG00000028096	ENSMUSG00000032382	ENSMUSG00000022779	ENSMUSG00000001445	ENSMUSG00000029472	ENSMUSG00000035027	ENSMUSG00000021156	ENSMUSG00000018661	ENSMUSG00000030243	ENSMUSG00000035325	ENSMUSG00000005299	ENSMUSG00000025745	ENSMUSG00000039357	ENSMUSG00000031487	ENSMUSG00000029501	ENSMUSG00000027651	ENSMUSG00000045302	ENSMUSG00000070697
ENSMUSG00000001847	ENSMUSG00000027180	ENSMUSG00000024926	ENSMUSG00000027774	ENSMUSG00000052763	ENSMUSG00000024170	ENSMUSG00000028423	ENSMUSG00000038346	ENSMUSG00000031916	ENSMUSG00000037503	ENSMUSG00000023286	ENSMUSG00000028409	ENSMUSG00000052406	ENSMUSG00000024387	ENSMUSG00000029536	ENSMUSG00000036155	ENSMUSG00000027180	ENSMUSG00000021156	ENSMUSG00000060679	ENSMUSG00000036333	ENSMUSG00000031485
ENSMUSG00000022779	ENSMUSG00000019984	ENSMUSG00000014748	ENSMUSG00000062234	ENSMUSG00000023051	ENSMUSG00000038072	ENSMUSG00000003662	ENSMUSG00000004936	ENSMUSG00000026502	ENSMUSG00000037514	ENSMUSG00000024083	ENSMUSG00000039671	ENSMUSG00000028096	ENSMUSG00000026279	ENSMUSG00000017686	ENSMUSG00000027374	ENSMUSG00000030243	ENSMUSG00000048833	ENSMUSG00000066037	ENSMUSG00000030610	ENSMUSG00000033352
ENSMUSG00000035382	ENSMUSG00000019143	ENSMUSG00000053838	ENSMUSG00000013997	ENSMUSG00000066900	ENSMUSG00000020260	ENSMUSG00000022771	ENSMUSG00000006920	ENSMUSG00000030357	ENSMUSG00000019143	ENSMUSG00000025132	ENSMUSG00000005982	ENSMUSG00000071359	ENSMUSG00000030754	ENSMUSG00000042487	ENSMUSG00000052997	ENSMUSG00000054455	ENSMUSG00000063358	ENSMUSG00000031985	ENSMUSG00000018974	ENSMUSG00000074748
ENSMUSG00000001924	ENSMUSG00000037730	ENSMUSG00000031774	ENSMUSG00000022771	ENSMUSG00000023452	ENSMUSG00000031024	ENSMUSG00000020459	ENSMUSG00000009079	ENSMUSG00000028639	ENSMUSG00000029621	ENSMUSG00000054509	ENSMUSG00000031985	ENSMUSG00000058407	ENSMUSG00000029152	ENSMUSG00000010110	ENSMUSG00000020376	ENSMUSG00000043207	ENSMUSG00000034893	ENSMUSG00000058444	ENSMUSG00000002455	ENSMUSG00000021282
ENSMUSG00000026662	ENSMUSG00000014195	ENSMUSG00000003662	ENSMUSG00000031731	ENSMUSG00000021518	ENSMUSG00000024234	ENSMUSG00000040731	ENSMUSG00000022536	ENSMUSG00000049305	ENSMUSG00000046062	ENSMUSG00000032382	ENSMUSG00000071646	ENSMUSG00000034126	ENSMUSG00000048076	ENSMUSG00000020076	ENSMUSG00000021038	ENSMUSG00000014763	ENSMUSG00000056770	ENSMUSG00000009079	ENSMUSG00000038084	ENSMUSG00000021038
ENSMUSG00000002455	ENSMUSG00000000085	ENSMUSG00000041915	ENSMUSG00000032386	ENSMUSG00000021555	ENSMUSG00000026860	ENSMUSG00000012535	ENSMUSG00000027465	ENSMUSG00000027523	ENSMUSG00000016831	ENSMUSG00000026280	ENSMUSG00000025162	ENSMUSG00000026553	ENSMUSG00000010517	ENSMUSG00000020946	ENSMUSG00000036427	ENSMUSG00000005262	ENSMUSG00000033417	ENSMUSG00000018841	ENSMUSG00000000976	ENSMUSG00000013997
ENSMUSG00000037935	ENSMUSG00000025968	ENSMUSG00000025873	ENSMUSG00000014195	ENSMUSG00000026171	ENSMUSG00000022721	ENSMUSG00000007815	ENSMUSG00000037519	ENSMUSG00000037519	ENSMUSG00000026634	ENSMUSG00000036712	ENSMUSG00000004056	ENSMUSG00000026694	ENSMUSG00000028567	ENSMUSG00000020409	ENSMUSG00000008690	ENSMUSG00000039599	ENSMUSG00000038102	ENSMUSG00000015120	ENSMUSG00000015126	ENSMUSG00000034083
ENSMUSG00000030942	ENSMUSG00000000561	ENSMUSG00000040720	ENSMUSG00000064068	ENSMUSG00000025142	ENSMUSG00000001521	ENSMUSG00000068739	ENSMUSG00000039108	ENSMUSG00000058239	ENSMUSG00000030704	ENSMUSG00000006390	ENSMUSG00000027079	ENSMUSG00000027519	ENSMUSG00000052337	ENSMUSG00000005804	ENSMUSG00000022100	ENSMUSG00000021400	ENSMUSG00000034152	ENSMUSG00000055319	ENSMUSG00000014550	ENSMUSG00000059920
ENSMUSG00000029148	ENSMUSG00000020612	ENSMUSG00000027742	ENSMUSG00000004069	ENSMUSG00000028759	ENSMUSG00000025982	ENSMUSG00000052406	ENSMUSG00000020612	ENSMUSG00000021282	ENSMUSG00000020166	ENSMUSG00000040728	ENSMUSG00000010277	ENSMUSG00000037214	ENSMUSG00000026584	ENSMUSG00000036323	ENSMUSG00000021577	ENSMUSG00000018841	ENSMUSG00000005936	ENSMUSG00000024604	ENSMUSG00000038861	ENSMUSG00000037730
ENSMUSG00000062234	ENSMUSG00000071359	ENSMUSG00000029110	ENSMUSG00000042650	ENSMUSG00000027012	ENSMUSG00000025873	ENSMUSG00000024400	ENSMUSG00000038705	ENSMUSG00000006169	ENSMUSG00000038014	ENSMUSG00000027882	ENSMUSG00000055239	ENSMUSG00000106864	ENSMUSG00000007411	ENSMUSG00000034707	ENSMUSG00000053929	ENSMUSG00000037905	ENSMUSG00000037134	ENSMUSG00000029179	ENSMUSG00000023452	ENSMUSG00000029110
ENSMUSG00000027012	ENSMUSG00000032316	ENSMUSG00000042328	ENSMUSG00000031913	ENSMUSG00000036615	ENSMUSG00000049672	ENSMUSG00000020792	ENSMUSG00000024908	ENSMUSG00000025257	ENSMUSG00000037351	ENSMUSG00000034602	ENSMUSG00000074405	ENSMUSG00000020530	ENSMUSG00000004460	ENSMUSG00000034157	ENSMUSG00000031928	ENSMUSG00000030689	ENSMUSG00000010290	ENSMUSG00000026240	ENSMUSG00000009112	ENSMUSG00000031660
ENSMUSG00000032329	ENSMUSG00000026455	ENSMUSG00000024319	ENSMUSG00000025873	ENSMUSG00000061130	ENSMUSG00000018583	ENSMUSG00000079562	ENSMUSG00000032434	ENSMUSG00000027184	ENSMUSG00000048429	ENSMUSG00000028136	ENSMUSG00000004789	ENSMUSG00000005262	ENSMUSG00000021518	ENSMUSG00000059119	ENSMUSG00000017264	ENSMUSG00000019578	ENSMUSG00000042572	ENSMUSG00000062270	ENSMUSG00000058440	ENSMUSG00000061904
ENSMUSG00000025157	ENSMUSG00000057342	ENSMUSG00000029686	ENSMUSG00000030861	ENSMUSG00000042502	ENSMUSG00000027006	ENSMUSG00000041837	ENSMUSG00000049957	ENSMUSG00000074698	ENSMUSG00000036061	ENSMUSG00000068040	ENSMUSG00000005505	ENSMUSG00000029131	ENSMUSG00000063801	ENSMUSG00000006998	ENSMUSG00000005506	ENSMUSG00000039210	ENSMUSG00000028309	ENSMUSG00000002968	ENSMUSG00000047539	ENSMUSG00000022023
ENSMUSG00000029106	ENSMUSG00000024826	ENSMUSG00000025982	ENSMUSG00000019969	ENSMUSG00000040842	ENSMUSG00000001089	ENSMUSG00000053286	ENSMUSG00000031916	ENSMUSG00000058569	ENSMUSG00000022200	ENSMUSG00000020109	ENSMUSG00000031979	ENSMUSG00000027002	ENSMUSG00000026878	ENSMUSG00000024142	ENSMUSG00000029763	ENSMUSG00000039069	ENSMUSG00000069089	ENSMUSG00000028099	ENSMUSG00000021038	ENSMUSG00000038762
ENSMUSG00000043411	ENSMUSG00000050079	ENSMUSG00000010097	ENSMUSG00000022684	ENSMUSG00000032612	ENSMUSG00000031816	ENSMUSG00000037669	ENSMUSG00000028826	ENSMUSG00000019188	ENSMUSG00000021681	ENSMUSG00000005371	ENSMUSG00000003135	ENSMUSG00000056962	ENSMUSG00000006335	ENSMUSG00000028894	ENSMUSG00000024101	ENSMUSG00000037669	ENSMUSG00000050144	ENSMUSG00000022684	ENSMUSG00000027455	ENSMUSG00000071359
ENSMUSG00000006998	ENSMUSG00000022961	ENSMUSG00000026279	ENSMUSG00000037134	ENSMUSG00000021814	ENSMUSG00000019943	ENSMUSG00000021555	ENSMUSG00000070738	ENSMUSG00000021134	ENSMUSG00000026878	ENSMUSG00000003309	ENSMUSG00000040667	ENSMUSG00000032422	ENSMUSG00000066900	ENSMUSG00000025428	ENSMUSG00000024556	ENSMUSG00000029310	ENSMUSG00000031533	ENSMUSG00000029686	ENSMUSG00000024911	ENSMUSG00000032096
ENSMUSG00000020780	ENSMUSG00000036712	ENSMUSG00000011306	ENSMUSG00000005981	ENSMUSG00000006299	ENSMUSG00000028999	ENSMUSG00000028452	ENSMUSG00000009291	ENSMUSG00000055305	ENSMUSG00000027104	ENSMUSG00000032058	ENSMUSG00000032504	ENSMUSG00000029176	ENSMUSG00000005312	ENSMUSG00000041720	ENSMUSG00000015143	ENSMUSG00000028098	ENSMUSG00000024908	ENSMUSG00000030204	ENSMUSG00000026848	ENSMUSG00000053838
ENSMUSG00000036160	ENSMUSG00000022427	ENSMUSG00000002326	ENSMUSG00000037957	ENSMUSG00000061032	ENSMUSG00000026427	ENSMUSG00000026353	ENSMUSG00000031483	ENSMUSG00000027422	ENSMUSG00000027742	ENSMUSG00000020166	ENSMUSG00000020289	ENSMUSG00000039164	ENSMUSG00000050213	ENSMUSG00000003166	ENSMUSG00000023050	ENSMUSG00000026492	ENSMUSG00000020522	ENSMUSG00000038619	ENSMUSG00000023015	ENSMUSG00000022313
ENSMUSG00000040506	ENSMUSG00000040859	ENSMUSG00000032096	ENSMUSG00000021156	ENSMUSG00000022536	ENSMUSG00000048930	ENSMUSG00000019863	ENSMUSG00000002455	ENSMUSG00000020671	ENSMUSG00000061455	ENSMUSG00000022770	ENSMUSG00000028437	ENSMUSG00000027012	ENSMUSG00000037013	ENSMUSG00000020283	ENSMUSG00000031703	ENSMUSG00000058835	ENSMUSG00000052337	ENSMUSG00000056770	ENSMUSG00000026608	ENSMUSG00000016481
ENSMUSG00000053838	ENSMUSG00000022757	ENSMUSG00000049305	ENSMUSG00000060181	ENSMUSG00000032562	ENSMUSG00000026988	ENSMUSG00000025159	ENSMUSG00000018841	ENSMUSG00000042275	ENSMUSG00000027363	ENSMUSG00000028322	ENSMUSG00000029427	ENSMUSG00000024604	ENSMUSG00000021771	ENSMUSG00000029017	ENSMUSG00000028437	ENSMUSG00000040746	ENSMUSG00000022800	ENSMUSG00000046010	ENSMUSG00000068732	ENSMUSG00000027742
ENSMUSG00000021179	ENSMUSG00000018377	ENSMUSG00000031916	ENSMUSG00000003435	ENSMUSG00000042558	ENSMUSG00000037957	ENSMUSG00000043987	ENSMUSG00000045078	ENSMUSG00000039218	ENSMUSG00000021893	ENSMUSG00000025428	ENSMUSG00000026851	ENSMUSG00000026374	ENSMUSG00000020864	ENSMUSG00000005683	ENSMUSG00000024576	ENSMUSG00000056820	ENSMUSG00000033430	ENSMUSG00000009112	ENSMUSG00000025439	ENSMUSG00000026240
ENSMUSG00000029062	ENSMUSG00000063179	ENSMUSG00000022214	ENSMUSG00000048429	ENSMUSG00000025485	ENSMUSG00000007603	ENSMUSG00000032386	ENSMUSG00000010277	ENSMUSG00000048076	ENSMUSG00000024603	ENSMUSG00000030802	ENSMUSG00000003464	ENSMUSG00000020697	ENSMUSG00000025423	ENSMUSG00000021810	ENSMUSG00000058655	ENSMUSG00000027406	ENSMUSG00000047539	ENSMUSG00000005262	ENSMUSG00000021432	ENSMUSG00000063801
ENSMUSG00000022515	ENSMUSG00000054823	ENSMUSG00000091896	ENSMUSG00000020495	ENSMUSG00000029405	ENSMUSG00000020156	ENSMUSG00000031816	ENSMUSG00000031575	ENSMUSG00000029438	ENSMUSG00000029152	ENSMUSG00000031485	ENSMUSG00000091512	ENSMUSG00000031060	ENSMUSG00000023932	ENSMUSG00000031889	ENSMUSG00000045983	ENSMUSG00000028530	ENSMUSG00000000902	ENSMUSG00000000902	ENSMUSG00000035354	ENSMUSG00000021578
ENSMUSG00000025217	ENSMUSG00000045098	ENSMUSG00000030754	ENSMUSG00000021096	ENSMUSG00000037373	ENSMUSG00000029250	ENSMUSG00000028759	ENSMUSG00000040725	ENSMUSG00000021111	ENSMUSG00000063808	ENSMUSG00000025793	ENSMUSG00000019809	ENSMUSG00000026563	ENSMUSG00000004455	ENSMUSG00000040018	ENSMUSG00000008226	ENSMUSG00000031967	ENSMUSG00000031988	ENSMUSG00000002679	ENSMUSG00000071646	ENSMUSG00000001518
ENSMUSG00000035007	ENSMUSG00000036810	ENSMUSG00000052214	ENSMUSG00000032382	ENSMUSG00000010045	ENSMUSG00000030421	ENSMUSG00000038762	ENSMUSG00000028878	ENSMUSG00000038762	ENSMUSG00000027012	ENSMUSG00000024213	ENSMUSG00000039230	ENSMUSG00000022779	ENSMUSG00000052752	ENSMUSG00000048429	ENSMUSG00000044221	ENSMUSG00000014550	ENSMUSG00000057101	ENSMUSG00000028863	ENSMUSG00000021115	ENSMUSG00000024019
ENSMUSG00000026975	ENSMUSG00000026878	ENSMUSG00000020705	ENSMUSG00000026608	ENSMUSG00000001847	ENSMUSG00000026617	ENSMUSG00000024410	ENSMUSG00000071646	ENSMUSG00000025016	ENSMUSG00000005262	ENSMUSG00000038965	ENSMUSG00000018661	ENSMUSG00000016409	ENSMUSG00000014959	ENSMUSG00000033931	ENSMUSG00000025821	ENSMUSG00000034781	ENSMUSG00000000826	ENSMUSG00000029427	ENSMUSG00000003662	ENSMUSG00000030868
ENSMUSG00000047539	ENSMUSG00000052593	ENSMUSG00000106864	ENSMUSG00000037316	ENSMUSG00000058709	ENSMUSG00000030801	ENSMUSG00000030330	ENSMUSG00000070939	ENSMUSG00000007815	ENSMUSG00000032096	ENSMUSG00000010358	ENSMUSG00000040365	ENSMUSG00000063358	ENSMUSG00000002833	ENSMUSG00000026718	ENSMUSG00000030824	ENSMUSG00000028096	ENSMUSG00000005262	ENSMUSG00000053119	ENSMUSG00000018736	ENSMUSG00000027374
ENSMUSG00000033712	ENSMUSG00000017288	ENSMUSG00000022477	ENSMUSG00000067713	ENSMUSG00000043207	ENSMUSG00000038446	ENSMUSG00000010517	ENSMUSG00000061904	ENSMUSG00000006599	ENSMUSG00000106864	ENSMUSG00000036104	ENSMUSG00000024048	ENSMUSG00000028136	ENSMUSG00000031487	ENSMUSG00000019969	ENSMUSG00000020610	ENSMUSG00000042328	ENSMUSG00000038957	ENSMUSG00000056167	ENSMUSG00000010392	ENSMUSG00000004221
ENSMUSG00000024400	ENSMUSG00000051256	ENSMUSG00000045078	ENSMUSG00000031299	ENSMUSG00000041241	ENSMUSG00000049091	ENSMUSG00000055128	ENSMUSG00000031987	ENSMUSG00000032601	ENSMUSG00000031731	ENSMUSG00000010392	ENSMUSG00000021681	ENSMUSG00000014763	ENSMUSG00000031703	ENSMUSG00000062397	ENSMUSG00000062203	ENSMUSG00000031667	ENSMUSG00000024758	ENSMUSG00000017421	ENSMUSG00000028920	ENSMUSG00000056770
ENSMUSG00000020898	ENSMUSG00000020790	ENSMUSG00000019578	ENSMUSG00000029106	ENSMUSG00000058444	ENSMUSG00000032295	ENSMUSG00000026926	ENSMUSG00000022779	ENSMUSG00000029713	ENSMUSG00000049305	ENSMUSG00000049470	ENSMUSG00000013973	ENSMUSG00000032059	ENSMUSG00000056770	ENSMUSG00000024120	ENSMUSG00000021518	ENSMUSG00000042305	ENSMUSG00000022668	ENSMUSG00000000194	ENSMUSG00000029397	ENSMUSG00000033628
ENSMUSG00000028954	ENSMUSG00000049516	ENSMUSG00000026867	ENSMUSG00000027651	ENSMUSG00000015149	ENSMUSG00000054823	ENSMUSG00000036940	ENSMUSG00000056820	ENSMUSG00000041895	ENSMUSG00000028423	ENSMUSG00000031148	ENSMUSG00000018559	ENSMUSG00000003660	ENSMUSG00000002949	ENSMUSG00000040746	ENSMUSG00000041975	ENSMUSG00000026554	ENSMUSG00000020780	ENSMUSG00000035086	ENSMUSG00000033444	ENSMUSG00000038619
ENSMUSG00000038503	ENSMUSG00000031485	ENSMUSG00000027575	ENSMUSG00000024561	ENSMUSG00000034190	ENSMUSG00000022515	ENSMUSG00000024604	ENSMUSG00000059208	ENSMUSG00000025209	ENSMUSG00000034850	ENSMUSG00000025785	ENSMUSG00000037742	ENSMUSG00000021518	ENSMUSG00000036323	ENSMUSG00000032396	ENSMUSG00000027411	ENSMUSG00000038563	ENSMUSG00000042015	ENSMUSG00000021666	ENSMUSG00000024228	ENSMUSG00000030619
ENSMUSG00000024566	ENSMUSG00000042105	ENSMUSG00000062202	ENSMUSG00000038121	ENSMUSG00000048930	ENSMUSG00000024191	ENSMUSG00000031753	ENSMUSG00000032199	ENSMUSG00000040731	ENSMUSG00000036779	ENSMUSG00000031774	ENSMUSG00000029199	ENSMUSG00000031731	ENSMUSG00000021051	ENSMUSG00000013736	ENSMUSG00000024493	ENSMUSG00000026618	ENSMUSG00000030447	ENSMUSG00000031918	ENSMUSG00000015889	ENSMUSG00000000959
ENSMUSG00000025159	ENSMUSG00000054604	ENSMUSG00000018326	ENSMUSG00000038861	ENSMUSG00000049305	ENSMUSG00000068732	ENSMUSG00000018841	ENSMUSG00000014668	ENSMUSG00000031446	ENSMUSG00000020076	ENSMUSG00000027194	ENSMUSG00000025103	ENSMUSG00000033918	ENSMUSG00000028032	ENSMUSG00000031918	ENSMUSG00000006998	ENSMUSG00000053094	ENSMUSG00000002320	ENSMUSG00000025200	ENSMUSG00000020630	ENSMUSG00000055371
ENSMUSG00000050017	ENSMUSG00000033430	ENSMUSG00000020530	ENSMUSG00000001829	ENSMUSG00000007833	ENSMUSG00000000976	ENSMUSG00000026584	ENSMUSG00000032435	ENSMUSG00000019578	ENSMUSG00000060681	ENSMUSG00000021124	ENSMUSG00000024826	ENSMUSG00000001924	ENSMUSG00000022680	ENSMUSG00000029213	ENSMUSG00000020271	ENSMUSG00000028136	ENSMUSG00000005610	ENSMUSG00000020705	ENSMUSG00000038023	ENSMUSG00000026427
ENSMUSG00000023923	ENSMUSG00000020485	ENSMUSG00000028452	ENSMUSG00000024687	ENSMUSG00000026356	ENSMUSG00000033961	ENSMUSG00000032557	ENSMUSG00000020668	ENSMUSG00000032959	ENSMUSG00000037257	ENSMUSG00000027782	ENSMUSG00000037993	ENSMUSG00000033444	ENSMUSG00000070697	ENSMUSG00000025607	ENSMUSG00000042197	ENSMUSG00000027303	ENSMUSG00000069844	ENSMUSG00000020530	ENSMUSG00000018541	ENSMUSG00000026942
ENSMUSG00000022962	ENSMUSG00000022195	ENSMUSG00000020783	ENSMUSG00000038762	ENSMUSG00000062762	ENSMUSG00000030127	ENSMUSG00000053390	ENSMUSG00000029458	ENSMUSG00000024012	ENSMUSG00000026753	ENSMUSG00000030204	ENSMUSG00000042055	ENSMUSG00000024218	ENSMUSG00000006673	ENSMUSG00000026499	ENSMUSG00000030872	ENSMUSG00000029427	ENSMUSG00000035601	ENSMUSG00000024576	ENSMUSG00000019826	ENSMUSG00000031913
ENSMUSG00000025162	ENSMUSG00000062761	ENSMUSG00000021555	ENSMUSG00000034354	ENSMUSG00000036955	ENSMUSG00000027374	ENSMUSG00000026309	ENSMUSG00000059119	ENSMUSG00000098374	ENSMUSG00000028700	ENSMUSG00000029238	ENSMUSG00000019578	ENSMUSG00000025287	ENSMUSG00000053119	ENSMUSG00000042790	ENSMUSG00000051586	ENSMUSG00000052337	ENSMUSG00000026289	ENSMUSG00000020628	ENSMUSG00000020611	ENSMUSG00000030850
ENSMUSG00000026634	ENSMUSG00000024277	ENSMUSG00000031479	ENSMUSG00000018401	ENSMUSG00000005936	ENSMUSG00000021288	ENSMUSG00000059920	ENSMUSG00000025162	ENSMUSG00000022856	ENSMUSG00000033096	ENSMUSG00000029250	ENSMUSG00000038533	ENSMUSG00000032096	ENSMUSG00000025873	ENSMUSG00000057156	ENSMUSG00000038398	ENSMUSG00000039483	ENSMUSG00000026309	ENSMUSG00000022787	ENSMUSG00000024983	ENSMUSG00000043207
ENSMUSG00000030738	ENSMUSG00000027170	ENSMUSG00000015341	ENSMUSG00000003662	ENSMUSG00000005312	ENSMUSG00000040389	ENSMUSG00000003235	ENSMUSG00000040234	ENSMUSG00000033701	ENSMUSG00000026229	ENSMUSG00000022973	ENSMUSG00000031921	ENSMUSG00000027598	ENSMUSG00000024259	ENSMUSG00000027006	ENSMUSG00000030435	ENSMUSG00000010554	ENSMUSG00000048429	ENSMUSG00000031774	ENSMUSG00000024982	ENSMUSG00000031918
ENSMUSG00000029782	ENSMUSG00000034300	ENSMUSG00000024604	ENSMUSG00000006050	ENSMUSG00000028975	ENSMUSG00000006705	ENSMUSG00000021484	ENSMUSG00000040018	ENSMUSG00000042320	ENSMUSG00000063801	ENSMUSG00000006673	ENSMUSG00000031546	ENSMUSG00000049439	ENSMUSG00000019795	ENSMUSG00000022031	ENSMUSG00000057421	ENSMUSG00000042572	ENSMUSG00000024581	ENSMUSG00000025228	ENSMUSG00000067722	ENSMUSG00000030801
ENSMUSG00000032127	ENSMUSG00000014418	ENSMUSG00000061032	ENSMUSG00000027259	ENSMUSG00000028878	ENSMUSG00000020755	ENSMUSG00000020705	ENSMUSG00000036275	ENSMUSG00000025404	ENSMUSG00000038429	ENSMUSG00000013997	ENSMUSG00000025609	ENSMUSG00000032869	ENSMUSG00000092558	ENSMUSG00000027255	ENSMUSG00000005299	ENSMUSG00000027502	ENSMUSG00000038383	ENSMUSG00000059183	ENSMUSG00000027845	ENSMUSG00000013593
ENSMUSG00000028668	ENSMUSG00000092558	ENSMUSG00000006276	ENSMUSG00000047866	ENSMUSG00000000378	ENSMUSG00000028436	ENSMUSG00000024563	ENSMUSG00000039275	ENSMUSG00000004980	ENSMUSG00000024581	ENSMUSG00000009073	ENSMUSG00000004771	ENSMUSG00000054226	ENSMUSG00000022536	ENSMUSG00000030304	ENSMUSG00000035933	ENSMUSG00000037514	ENSMUSG00000000441	ENSMUSG00000031358	ENSMUSG00000024052	ENSMUSG00000057649
ENSMUSG00000078676	ENSMUSG00000022811	ENSMUSG00000025487	ENSMUSG00000053510	ENSMUSG00000040188	ENSMUSG00000020515	ENSMUSG00000056228	ENSMUSG00000029613	ENSMUSG00000025971	ENSMUSG00000020064	ENSMUSG00000008429	ENSMUSG00000000827	ENSMUSG00000053754	ENSMUSG00000039210	ENSMUSG00000037373	ENSMUSG00000018921	ENSMUSG00000024533	ENSMUSG00000022779	ENSMUSG00000017686	ENSMUSG00000041879	ENSMUSG00000004789
ENSMUSG00000013465	ENSMUSG00000034544	ENSMUSG00000037720	ENSMUSG00000022100	ENSMUSG00000056820	ENSMUSG00000019715	ENSMUSG00000056167	ENSMUSG00000029775	ENSMUSG00000015597	ENSMUSG00000026289	ENSMUSG00000031622	ENSMUSG00000053286	ENSMUSG00000038383	ENSMUSG00000028932	ENSMUSG00000017670	ENSMUSG00000039068	ENSMUSG00000031916	ENSMUSG00000011958	ENSMUSG00000001518	ENSMUSG00000022204	ENSMUSG00000010392
ENSMUSG00000029625	ENSMUSG00000028580	ENSMUSG00000028309	ENSMUSG00000025968	ENSMUSG00000028437	ENSMUSG00000056820	ENSMUSG00000042502	ENSMUSG00000028906	ENSMUSG00000024081	ENSMUSG00000024668	ENSMUSG00000009555	ENSMUSG00000029624	ENSMUSG00000034453	ENSMUSG00000032458	ENSMUSG00000052337	ENSMUSG00000025477	ENSMUSG00000028954	ENSMUSG00000019861	ENSMUSG00000006673	ENSMUSG00000026975	ENSMUSG00000020610
ENSMUSG00000024982	ENSMUSG00000028099	ENSMUSG00000022808	ENSMUSG00000039367	ENSMUSG00000026766	ENSMUSG00000032050	ENSMUSG00000015357	ENSMUSG00000047710	ENSMUSG00000046668	ENSMUSG00000031221	ENSMUSG00000016831	ENSMUSG00000024911	ENSMUSG00000022668	ENSMUSG00000026634	ENSMUSG00000028863	ENSMUSG00000020430	ENSMUSG00000042426	ENSMUSG00000001017	ENSMUSG00000027519	ENSMUSG00000020515	ENSMUSG00000026584
ENSMUSG00000029034	ENSMUSG00000031148	ENSMUSG00000027667	ENSMUSG00000028136	ENSMUSG00000021484	ENSMUSG00000041890	ENSMUSG00000032705	ENSMUSG00000042502	ENSMUSG00000030738	ENSMUSG00000062202	ENSMUSG00000024491	ENSMUSG00000002748	ENSMUSG00000032116	ENSMUSG00000030850	ENSMUSG00000039599	ENSMUSG00000004843	ENSMUSG00000028437	ENSMUSG00000054226	ENSMUSG00000030058	ENSMUSG00000031730	ENSMUSG00000032382
