# Supplementary material for: GeneFriends: gene co-expression databases and tools for humans and model organisms
Source: Nucleic Acids Res. 2022 Dec 1;51(D1):D145–58. doi: 10.1093/nar/gkac1031 (PMC9825523; doi:10.1093/nar/gkac1031)
Supplement: gkac1031_Supplemental_Files [file gkac1031_supplemental_files.zip › Supplementary Data S3.xlsx]

## Sheet: Human_Tau-based_tissue-specific
gene_id	adipose	bone	bonemarrow	brain	breast	esophagus	heart	intestine	kidney	liver	lung	muscle	neuron	ovary	pancreas	prostate	retina	skin	spleen	testis	tau
ENSG00000000005	4.37651	0	0	0	0	0	0	0	0	0	0	0	0	0	0	0	0	0	0	0	1
ENSG00000000460	0	0	0	0	0	0	0	0	0	0	0	0	0	0	0	0	0	0	0	2.28488	1
ENSG00000000938	2.53623	0.86418	3.00656	0	0	1.29128	0.291591	1.74353	0.791605	1.29326	2.09892	0	0	0	0	0	0	0	4.69949	0	0.844136
ENSG00000001626	0	0	0	0	0	0	0	0.192959	0	0	0	0	0	0	0.970548	0	0	0	0	0	0.989536
ENSG00000002587	0	0.429049	0.199356	0.84047	0.0497488	0	0	1.30804	2.7854	0.687743	1.40529	0	0.988888	3.42578	0	0	1.72575	0.167822	0.772565	0.352504	0.820054
ENSG00000002726	0	0	0	0	0	0	0	3.72304	3.61639	0	0	0	0	0	0	0	0	0	0	0	0.948876
ENSG00000002745	0	0.331592	0	0	2.29683	0	0	1.93631	0	0	0	0	0	0	0	0	0	2.73598	0	0	0.912189
ENSG00000002822	0	0	0	0	0	0	0	0	0	0	0	0	0	0.79314	0	0	0	0	0	0	1
ENSG00000003096	0	0	0	0	0	0	0	0	0	0	0	0	1.15228	0	0	0	0	0	0	0.729687	0.966671
ENSG00000003147	0	0	0.916095	0	0.822456	0.202497	0.0162336	0.222195	0	0	0	0	0.341633	0.363069	1.53786	0.39135	0	0	0	0.81591	0.859975
ENSG00000003987	0	0	0	0	0	0	0	0	0	0	0	0	1.30185	0	1.16933	0	1.71668	0	0	0	0.924236
ENSG00000004468	0	0	2.30682	0	0.209521	0.571747	0	0	0	0.151034	0	0	0	0.487885	0	0.226193	0	0	3.83212	0.922275	0.933039
ENSG00000004766	0.276605	0.759319	0.0965415	1.29158	0.550885	0.355159	0	0.273214	0.548238	0	0.225985	0.742463	1.01132	0.89679	0.277216	0	1.75036	0.885604	0.487608	2.80908	0.804602
ENSG00000004809	0	0	1.56054	0	0	0	0	0	0	0	0	0	0	0	0	0	0	0	0	0.154382	0.994793
ENSG00000004848	0	0	0	3.82843	0	0	0	0	0	0	0.661882	0.0564362	1.69232	1.97456	4.20233	0.589395	0	4.82992	0	0	0.858281
ENSG00000004864	0	0.00415407	0	0.209088	1.119	0	0	0.0526937	0.757843	0.916679	0.0800181	0	0.0420441	0.252244	0	0	1.49045	0	0	1.07364	0.840832
ENSG00000004866	0	0	0	0.100376	0	0.258042	0	0	0	0	0	0	0.960782	0	0.0468939	0	0	0	0	0	0.977797
ENSG00000005020	0.37033	0	0.755521	0	0	0.171915	0	0	0	0	1.36056	0	1.84746	0.225615	0	0	0	0	0.176212	2.15328	0.880045
ENSG00000005059	0.0265118	0.664791	0.614795	0	0.186643	0	0	0	0.295949	0	0	0	0	0.185648	0.126861	0	0	0.220545	2.02358	0	0.939613
ENSG00000005102	3.18622	0	0	0	0	0	1.71178	0	0.804923	0	0	0	0	0	0	0	0	0	0.608035	0	0.948384
ENSG00000005108	0	0	0	0.595627	0	0	0	0	0	0	0	0	0.605016	0	0	0	0.29194	0	0	0	0.922789
ENSG00000005187	0	0	1.26249	0	0	0	0	0	0.179205	0.312088	0	0	0	1.57932	0	0	0	0	0	0.408944	0.927926
ENSG00000005189	0	0.0129639	2.00431	0.718151	0.771843	0	0	0	0.205872	0	0	0.614166	1.04853	1.12185	0	0.107226	0.809485	0.147259	0.570512	3.79854	0.887323
ENSG00000005381	0	6.45189	8.51138	0	3.09529	0	0	0	0	3.80718	0	0	0	0.832844	0	0	0	0	2.82874	1.12294	0.887835
ENSG00000005421	0	0	0	0	0	0	0	0	0	5.09328	0	0	0	0	0	0	0	0	0	1.54263	0.984059
ENSG00000005471	0	0	0	0	0.731704	0	0	0	0	2.35799	0	0	0	3.54378	0	0	0	0	0	0	0.954113
ENSG00000005844	0.693239	0	2.56775	0.550825	0.383279	5.9646	0	1.06675	1.3598	0.579181	1.26672	0	0	0	0	0	0	0	5.86999	0	0.873486
ENSG00000005961	0	2.75269	4.34265	0.306436	1.33155	0	0	0	0.755416	1.86559	5.04714	0	0	0	0	0	0.862172	0	0.259457	0	0.869901
ENSG00000005981	0	0	0	0	0	0.744641	0	0	0	0	0	0.101776	0	0	0	0	0	0	0	2.30886	0.980706
ENSG00000006016	3.90997	3.82556	0	0	0.776065	0	0.922391	0	0	0	0.050936	2.80215	0	0	0	0	0	2.11083	0	0	0.858823
ENSG00000006059	0	0	0	0	0	0	0	0	0	0	0	0	0	0	0	0	0	1.13945	0	0	1
ENSG00000006071	0	0	0	0	0	0	0	0	0	0	0	0	0	0	4.21101	0	0	0	0	0	1
ENSG00000006116	0	0	0	0	0	0	0	0	0	0	0	0	0	0	0	0	0.505922	0	0	0	1
ENSG00000006128	0	0	0	4.53963	0	0	0	0	0.248393	0	0	0	7.41869	2.55389	2.5201	0	1.70854	1.29301	1.03704	2.05662	0.886792
ENSG00000006283	0	0	0	0.181865	0.558934	0	0	0	0	0	0	0	0	0	0	0	1.19286	0.151483	0	0	0.960631
ENSG00000006377	0.663526	1.62414	0	2.90114	1.15589	0.37253	0	0	2.25257	0.169899	0	0	0.846604	4.32817	0	0.222493	1.16929	5.60415	0	5.57308	0.800154
ENSG00000006453	0	0.183982	0	0	1.38726	0	0	1.51928	1.00827	0.617985	1.23953	0	0	3.40524	0.124135	1.35317	0	0.181635	0	1.46107	0.859716
ENSG00000006468	0	0.369247	0	2.86886	1.06329	0.448521	1.22307	0.204615	0	0	0.594387	0.564501	0.488261	0	1.4585	0.683267	0.673859	2.20271	0	0	0.817015
ENSG00000006606	0	0	0	0	1.30172	0	0	1.12702	0	0	0	0	0	0	0	0	0	0.476754	0	0	0.935156
ENSG00000006611	0	0	0	0	0	0	0	2.78588	1.87687	0	0	0	0	0	2.40869	0	1.01305	0	0	0	0.899897
ENSG00000006659	0	0	0	0.253796	0	0	0	1.82278	0	0	0	0	0	0	0	0	0	0	0	1.73937	0.942449
ENSG00000006695	0	0	0	0	0	0	0	0	0	0	0	0.0743333	0.511823	0	0	0	0.346471	0.0726705	0	1.88005	0.971857
ENSG00000006704	0	0.491928	0	0.634445	0.549911	0	0	0.284854	0.559026	0	0	0.294361	0.404535	0	0	0	1.35476	0.00251453	0	0	0.874843
ENSG00000006747	0.34822	0.634725	0	0.648975	0.463272	1.12368	0	1.74386	3.56201	0	0.482712	0	0	0.434673	0.975002	0	2.43792	0.232204	0	1.70024	0.834134
ENSG00000006788	0	0	0	0	0	0	0	0	0	0	0	0	0	0.04286	0	0	0	0	0	0	1
ENSG00000006837	0	0	0	0	0	0	0	0	0	0	0	0	0	0	0	0	0.214912	0	0	2.43524	0.995355
ENSG00000007038	0	0	4.20659	0	1.12676	0	0	0	0	0.304733	2.0196	0	0	3.11261	0	0	0	0	1.08548	3.67278	0.858343
ENSG00000007047	0	0.43704	0	0	0	0	0	0	0	0	0	0	0	0	0	0	0	0	0	0	1
ENSG00000007062	0	0	3.00843	1.2779	1.23574	0	0	2.01957	1.54691	0	0	0	0.0714022	0	0	0	4.91088	0	0	0.32308	0.898367
ENSG00000007129	0	0	0.466844	0	0	2.3378	0	0	0	0	0	0	0	1.36733	0	0	0	0	1.09186	0	0.934125
ENSG00000007171	0	0	0	0	0	0	0	1.87477	0	0	0	0	0	1.37484	0	0	0	0	0	0	0.961403
ENSG00000007216	0	0	0	0	0	0	0	1.46863	1.95098	0	0	0	0	0	0	0	0	0	0	0	0.960381
ENSG00000007237	0.478457	0	0	0	0	0	0.742404	0	0	0	0	0	0	0.258599	0	0	1.0108	0.309179	0	0	0.906867
ENSG00000007264	0.167127	0	3.10125	0	0.510484	1.52843	0	0	1.24046	0.166814	0	0	0	1.8461	0	0.862691	0.839566	0	2.93232	0	0.828694
ENSG00000007306	0	0	0	0	1.02496	0	0	6.47184	0	0	0	0	0	0	1.83938	0	0	0	0	0	0.976706
ENSG00000007314	2.54435	0	0	0	0	0	0	0	0	0	0	3.24928	0	0	0	0	0	0	0	0	0.958787
ENSG00000007350	0	0	0	0.887048	0	0	0	0	0	0	0	0	0	2.20772	0	0	0.42461	0	0.361585	7.69038	0.973439
ENSG00000007372	0	0.223033	0	5.05239	0.582983	0	0	0	1.51023	0	0	0	2.65789	0.913892	5.97753	0.845444	6.45316	7.62414	0	0.523799	0.82921
ENSG00000007402	0	0	0	0	0	0	0	0	0	0	0.0722047	0	0.188701	0	0	0	0	0	0	0	0.979861
ENSG00000007908	0.135344	0	0	0	1.71128	0	0	1.34648	0	0.75962	0	0	0	0	0	0.852563	0	0	0	0	0.904842
ENSG00000007933	1.64308	1.26525	0	0.224375	1.88996	0	0	0.857986	0.177575	4.70002	0	0	0	0	0	0	0	0	0	0	0.932159
ENSG00000007952	0	0	0	0	1.35356	0	0	2.53766	0	0	0	0	0	0	0	0	0	0	0	0	0.971927
ENSG00000008056	0	0	0	1.07348	0	0	0	0	0	0	0	0	2.31393	0.40791	0.0444211	0	1.50023	0	0	0	0.931171
ENSG00000008083	0	0	1.10942	0.696329	0.276029	0.794526	0	0	0.195225	0	0.167086	0	1.13933	2.95892	0	0	1.11105	1.38465	0.635699	2.11041	0.828889
ENSG00000008086	0	0	0	1.3265	0.392028	0.682838	0	0.54994	0.114532	0	0	0.992252	0.209431	0	0	0	1.77322	0.34113	0	1.58308	0.816221
ENSG00000008118	0	0	0	0	0	0	0	0	0	0	0	0	0.0592877	0	0	0	0	0	0	0	1
ENSG00000008196	0	0	0	2.46843	1.68523	0	0	0	1.56148	0	0	0	1.2708	3.13135	0	0.0637471	3.43757	0.392317	0	0	0.838115
ENSG00000008226	0	0	0	0	0	0	0	0	0	0	0	0	0	0.372278	0	0	0	0	0	0.0858143	0.987868
ENSG00000008277	0	0	0	0	0	0	0	0	0	0	0	0	0.575352	0	0	0	0.407033	0	0	0	0.962766
ENSG00000008323	3.19494	0	0	0	1.88135	0.290892	0	3.32981	0.331585	0.660153	0.295394	0	0	0.0449004	0.662562	0.892368	0	0.289737	0	0	0.864954
ENSG00000008438	0	0	3.20838	0	0	0	0	0	0	2.29107	0	0	0	0	0	0	0	0	0.545291	0.0964924	0.951888
ENSG00000008516	1.50909	0.58148	1.38685	0.348998	1.26555	0.0632646	0	2.27613	0.698298	0.195209	0.997901	0.527083	0.0807151	1.11324	0	1.19286	0	0.146023	4.14967	0	0.842946
ENSG00000009724	0.13397	0	0	0.476324	0	0	0	0.1467	0.26887	4.33523	0	0	0.414076	0	0	0.330675	1.02234	0	0.160276	0	0.964147
ENSG00000009765	0	0	0	0.566028	0	1.15172	0	1.75838	2.01515	1.19308	0	0	0	0	0	0	0.287116	0	0	1.5908	0.829003
ENSG00000009790	0.939114	0	4.1502	1.04335	0.367612	5.89931	0	1.55505	1.91766	0.573085	0.978412	0	0	0	0	0.744823	0	0.102862	5.89333	0.532136	0.832294
ENSG00000009950	3.99297	0	0	0.737394	0.792507	0	0	1.40787	1.79423	4.12463	0	0.61675	0	1.85273	3.15742	0	0.0975435	0.325033	0	0	0.811473
ENSG00000010030	0	0.0483231	0	0	1.56042	0	0	0.0838718	4.94803	0	0	0	0	0	0	0	0	0	0.423323	1.08055	0.965999
ENSG00000010282	0	0	0	0	0	0	6.6662	0	0	0	0	3.53234	0	0	0.609589	0	4.73137	0.576378	0	0	0.925392
ENSG00000010319	6.8206	0	0	0.683305	2.4034	0	2.80642	2.02344	3.59115	0	1.45842	0.471628	0	0.129718	0	1.7304	0	0.939729	0.544978	0	0.870496
ENSG00000010379	0	0	0	0	0	0	0	0	2.54024	0	0	0	0	0	0	0	0.475329	0	0	0	0.990152
ENSG00000010438	0	0	0	0	0	0	0	2.7694	0	0	0	0	0	0	3.65884	0	0	1.29432	0	0	0.941544
ENSG00000010626	0	0.109255	0.215135	0.156799	0	0	0	0	0.140456	0	0.673264	0.0494876	0	0.531731	0.230161	0	2.01866	0	0	0.810674	0.923947
ENSG00000010671	0.125599	0.195748	3.52045	0	1.27435	0	0	0	0	0.583727	0.632865	0	0	0	0	0	0	0	2.08018	0	0.926856
ENSG00000010803	0	0.319362	0	0	0	0.0693629	0	0	0.0905742	0	0	0	0.411622	0	0	0.33627	0.594753	0	0	0.279124	0.866701
ENSG00000010932	0.77508	0	0	0	0	0	0	0	2.55149	0	0	0	0	0	0	0	0	0	0	0	0.984012
ENSG00000011105	0.201052	1.13949	0	0	0.0149372	0	1.55481	0	0.87183	0	0	0.445984	0	0.325041	0	0	0.331617	0.241497	0	0	0.879104
ENSG00000011201	0	0	0	0	0	0	0	0	0	0	0	0	0.783064	0	0	0	1.27544	0	0	0	0.967687
ENSG00000011332	0	0.0584044	0	2.64959	1.65265	1.50617	0	0.493262	1.04558	0	0	0.759818	2.69927	1.95016	0	0	1.18696	4.26662	0	0.0758283	0.826342
ENSG00000011347	0	0.0845307	0	1.13226	1.95945	0	0	0.179405	0	2.07035	0	0	1.51659	0	2.19198	3.17092	1.81583	0	0	0	0.818243
ENSG00000011376	0	0.2937	0	0	0.239731	0	0	0	0.640096	0	0	0.243167	0	0.835028	0	0	0	0.161086	0	0	0.900553
ENSG00000011590	0	0	0	0	1.66649	0.999208	0	0	0	0	0	0	0	0	0	0	0	0	3.22187	0.0737795	0.955249
ENSG00000011677	0	0	0	0	0	0	0	0	0	0	0	0	1.28072	0	0	0	0	0	0	0	1
ENSG00000012124	0.0837991	0.269635	1.59801	0.420778	2.44416	0.188788	0	1.19285	1.02359	0.0178891	0.364485	0	0	2.19252	0.172016	0	0	0	3.41694	0.860414	0.833201
ENSG00000012223	0.432888	0	4.36088	0	4.84515	0	0	0	2.08054	0	0	0	0	0	0	4.30775	0	0	0	0	0.878532
ENSG00000012504	0	0	0	0	0	0	0	0	0	1.71542	0	0	0	0.115088	0	0	0	0	0	0	0.996469
ENSG00000013293	0	0	0	0.351483	0	0	0	0	0	0	0	0	0.430544	0	0.926113	0	1.08528	0	0	0	0.917162
ENSG00000013503	0	0	0	0	0	0	0	0	0.0271621	0	0	0	0	0.643198	0	0	0	0.111988	0	0.285483	0.965253
ENSG00000013619	0	0.391919	0	0	0	0	0	0	0	0	0	0	0	0	0.453151	0	0.0617623	0	0	0	0.947307
ENSG00000013725	0	0	0.288018	0.263365	0	4.14224	0	0.299794	0.695246	0	0	0	0	0	0	0	0	0	5.02875	0	0.940462
ENSG00000014164	0	0.338959	0	0	0.91937	0	0	0	0.177107	0	0	0	0	1.74758	0	0	0	0	0.88968	0	0.929975
ENSG00000014257	0	0	0	0	0	0	0	0	0.660811	0	0	0	0	2.71152	0.173357	6.76725	0	0.513223	0	0	0.968432
ENSG00000015133	0	0	0.620434	0.201461	0.878498	2.35343	0	0.687642	0.946998	0	0.214965	0	0	1.97482	0	0.877323	0	0	2.68521	1.40607	0.800826
ENSG00000015285	1.18557	1.9217	3.06949	0	0.942877	1.14056	0.171815	1.77233	0.659944	1.01283	1.10661	0	0	0.092188	0	0.437464	0	0	5.01281	0	0.858117
ENSG00000015413	0	0	0	0	0	0	0	1.89044	3.84081	0	0	0	0	1.05954	1.36407	0	0	0	0	0	0.940883
ENSG00000015520	0	0	0	0	0	0	0	0.894149	0	2.34954	0	0	0	0	1.74457	0	0	0	0	0	0.940891
ENSG00000015592	0	0	0	4.5608	0	1.1854	0	0	0	0	0	0	5.79072	0	0	0.186464	3.27028	0.31103	0	0	0.913528
ENSG00000016402	0	0	0	0	1.59432	0	0	0.29178	0	0	0	0	0	0	0.496902	0.0582263	0	0	0	0	0.972042
ENSG00000016490	0	0	0	0	0	0	0	6.4693	0	0	0	0	0	0	0	0	0	0	0	0	1
ENSG00000016602	0	0	0	0	0	1.76479	0	5.33385	0	0	0	0	0	0	0	0	0	0	0	0	0.982586
ENSG00000017427	2.99467	0.770596	0	0	1.40429	0	0.410678	0.755664	0	1.45408	0	0	0	0	0	1.76018	1.61924	0.726537	0	0	0.843559
ENSG00000018236	0	0	0	0.740871	0	0	0	0	0	0	0	0	0.731123	0	1.39266	0	1.59695	0	0	0	0.905588
ENSG00000018699	0	0	0.325701	0	0	0.303554	0	0	0	0	0	0	0	0	0	0	0	0	0	0	0.950947
ENSG00000018869	0.437568	0.23719	0.578358	0.905863	0	0	0	0	0.66853	0	0.261367	0	1.53933	1.45633	0.423216	0	1.30267	0.363501	0.616732	3.24414	0.857384
ENSG00000019102	1.08103	0	0.536529	0	1.36312	0	0.655415	5.28615	1.37735	2.08327	3.13125	0	0	0.910131	0	2.37162	0	0	0	1.10922	0.854447
ENSG00000019169	0.633345	0	0	0	0	0	0.0749418	0	0	1.75378	1.75873	0	0	0	0	0	0	0	1.05971	0	0.894608
ENSG00000019186	0	4.49284	0	0	1.60443	0	0	2.11051	2.32859	0	2.55702	0	0	1.74231	0	4.00314	0.588217	0.828464	0	0.565848	0.808719
ENSG00000019505	0	0	0	2.60083	0	0	0	1.06765	1.49802	0	0.530854	0	2.45885	0	3.40256	0	2.41501	0	0	0	0.836482
ENSG00000020219	0	0	0	0	0.564331	0	0	0	0	0	0	0	0	0	0	0	0	0	0	0	1
ENSG00000020256	0	0.0215149	0	0.114285	0.0960603	0.20395	0	0	0.271305	0	0	0	0	0.386459	0	0	0	0	0	0	0.903699
ENSG00000020426	0	0	0	0.209698	0.758122	0.12492	0	0	0	0	0	0.632698	0	0	0	0	0.401459	0.476626	0	0	0.871886
ENSG00000020633	0	0.920789	1.92134	0.0904896	1.43551	4.5843	0	0.0418094	1.23579	0	0	0	0	0.73759	0	0	0	0.475458	4.84223	0.588543	0.869225
ENSG00000021300	0	0	0.868421	2.73723	2.12518	2.13966	1.21664	1.75421	1.77408	0.671834	1.78513	0	1.34503	3.07636	2.67888	3.12322	7.68487	0	1.89332	0.819418	0.808177
ENSG00000021461	0	0	0	0.749723	0	0	0	0	0	0	0	0	0	0	0	0	0	0	0	0	1
ENSG00000021488	0	0	0	0	1.23978	0.537441	0	0.0712081	1.31363	0	0	0	0	2.83177	0	0	0.0417211	0	0	0	0.940454
ENSG00000021762	1.01655	2.34957	0.0239137	0.109249	1.34556	0	0	0.700039	0.380253	0	0	0.452283	0.811818	0.624661	0	1.36846	0	1.43206	0.239347	0	0.809502
ENSG00000021826	0	0	0	0	0	0	0	0.589523	0	4.53228	0	0.156358	0	0	0	0	0.232241	0	0	0.127355	0.987163
ENSG00000021852	0	0	0	0	0	0	0	0	0	5.02778	0	0	0	0	0	0	0	0	0	0	1
ENSG00000022355	0	0	0	0.593148	0	0	0	0	0	0	0	0	0.0488194	0	0	0	2.95966	0	0	0	0.988584
ENSG00000022567	0	0	0	0	0.0149998	0	0	0.227013	0.734999	0	0	0	0	0.216754	0	0.12578	0.512434	0	0	0	0.921448
ENSG00000023171	0	0	0	0	0	0	0	0	0	0	0	0	0	2.28188	0	0	2.48829	0	0.247948	0	0.94649
ENSG00000023839	0	0	0	0	0.794138	0	0	1.19713	0.81153	3.4095	1.70004	0	0	0	0	0	0	0	0	0	0.930491
ENSG00000023892	0.291788	0.375123	3.62676	0	2.03498	3.7066	0	1.84214	1.32816	0.70049	0.999372	0	0	0.341542	0	1.72871	0	0.738376	5.02339	0	0.814405
ENSG00000025423	0	1.07807	0	0	0	0	0	0	0	5.17468	0.736685	0	0	0	0	0.812747	0	0	0	2.00339	0.952899
ENSG00000026652	0	0.338961	0	1.41864	0	0	0	0	0.267887	0	0	0	1.58135	0.0250129	0	0	0.554172	0	0	0	0.91331
ENSG00000027001	0	0	0	0	0	0	0	0	0	0	0	0	0	0	0	0	0	0	0	0.974287	1
ENSG00000027075	0	0	0	0	0	2.01009	0	0	0	0	0	0	0	0	0	0	0	0	2.54069	0	0.95836
ENSG00000027869	0	0	0.7208	0.55348	0.739034	4.73517	0	0.477458	1.22222	0.327033	0.145478	0	0	0	0	0.298592	0.46244	0.250844	6.14298	0	0.9149
ENSG00000028116	0	0	0.0525851	0	0	0	0	0	0	0	0	0	0	0	0	0	0	0	0	1.39661	0.998018
ENSG00000028277	0	0	0.129258	1.22958	0	1.40078	0	0	0	0	0	0	0.268273	0	0	0	0	1.22602	1.71067	0	0.869121
ENSG00000029534	0	0	0.102851	0	0	0	0.0145912	0	0	0	0	0.701576	0	0	0	0	0	0	0	0	0.99119
ENSG00000029559	0	2.31907	0	0	3.28104	0	0	0	0	0	0	0	0	0	0	0	0	0	0	0	0.9628
ENSG00000030304	0	0	0	0	0	0	0	0	0	0	0	2.1801	0	0	0	0	0	0	0	0	1
ENSG00000030419	0	0	0.344187	0	0	1.95727	0	0	0	0	0	0	0	0	0	0	0.163431	0.203742	2.39606	0	0.941381
ENSG00000031081	1.87305	2.20484	0	0	0.164369	0	1.11787	0.229307	0.418471	0	0.324467	0.860824	0	0.101762	0	0	0	1.32596	1.00458	0	0.822862
ENSG00000032389	0	0	0	0	0	0.174237	0	0	0	0	0	0	0	1.56955	0	0	0	0	0	0	0.994157
ENSG00000032742	0	0	0.414171	1.03399	0	0.119191	0	0.141988	0.359988	0	0	0.573662	0.4906	0	0.421988	0	2.15903	0.149974	0	3.65836	0.915628
ENSG00000033327	0.973546	0.384287	0.514577	0.34547	0.173195	0	0	0	0	0	0	0.277827	1.3756	1.68522	0	0	0	0	0.0247746	0	0.872911
ENSG00000034053	0	0	0	0.697081	0	0	0	0	0	0	0	0	1.21347	0	0	0	0	0	0.0226301	0	0.968784
ENSG00000034239	0	0	0	0.351589	0	0	0	0	0	0	0.232547	0	0	0	0	0	0	0	0	1.07584	0.971423
ENSG00000034971	3.73542	0	0	0	0	0	1.64575	0	0	0	0	0	0	0	0	0	0	0	0	0	0.976812
ENSG00000035499	0	0	0.629432	1.37781	0.203461	0.145784	0	0.108169	0.447845	0	0.182512	0	0	0.388998	0	0	0	0	0.883551	0	0.885793
ENSG00000035664	0.414944	0	0	0.294054	0	0.953978	0	0.0579624	0	0	0	0	0	0	0	0	0	0	0	0	0.957686
ENSG00000035687	0.394245	0	0	0.238872	0	0	2.57971	0	0.74657	0.269993	2.67192	3.11634	0	0	0	1.95206	1.56161	0	0	1.37521	0.800877
ENSG00000035720	0	0	2.11116	0	0	0	0	0	0	0	0	0	0	0	0	0	0	0	2.71983	0	0.959147
ENSG00000036448	0	0	0	0	0	0	4.96744	0	0	0	0	2.34356	0	0	0	0	0	0	0	1.94778	0.954532
ENSG00000036473	0	0	0	0	0	0	0	0	0	1.80364	0	0	0	0	0	0	0	0	0	0	1
ENSG00000036565	0	0	0	0	0	0	0	0	0	0	0	0	0	0	0	0	0	0	0	0.257391	1
ENSG00000036828	0	0	0	0	0	0	0	0	0.349032	0	0	0	0	0	1.56712	0	0	0	0	0	0.988278
ENSG00000037280	1.04922	0	0	0	0.876145	0	0.298112	0.964517	1.99268	0.089744	0.0551486	0	0	0.317891	0	0	0	0	1.08118	0.864878	0.852174
ENSG00000037749	0	0.423645	0	0.0699752	0.00645126	0	0	0	0	0	0	0.553942	0.725526	0	0	0	0.338931	0.276749	0	0.905678	0.860807
ENSG00000038210	0	0.903854	0	0	0.499029	0	0	0.172589	0.168049	0.465653	0.212993	0.212378	0	0	0	0	0	0.833379	1.41404	0	0.870921
ENSG00000038532	0	0.100836	0	0	0.105617	0	0	0	0.198915	0	0	0	0.3044	0.921722	0	0	0.392464	0	0.646868	0	0.900124
ENSG00000038945	0	0	0	0	0	0	0	0	0.778054	0	0	0	0	0	0	0	0	0	0	0	1
ENSG00000039139	0	0	0	0	0	0	0	0	0	0	0	0	0	0	0	0	0	0	0	0.82776	1
ENSG00000039537	0.192634	0	0	0	0	0	1.39494	0	0	3.71428	0	0	0	0	0	0	0	0	0	0	0.977504
ENSG00000039600	0	0	0	0	0	0	0	0	0	0	0	0	0	1.95083	0	0	0	0	0	2.66394	0.961457
ENSG00000039987	0	0	0	0	0.506085	0.845365	0	2.58626	0	0	0	0.300204	0	0	0	0	0	0	0	0.386487	0.958523
ENSG00000040341	0	0	0	0.838402	0	0.00289021	0	0	0	0	0	0	0.840799	0	0	0	0.695896	0	0.218446	1.07361	0.872715
ENSG00000040608	0	0	0	0	0	0	0	0	0	0	0	0	0	2.17893	0	0	0	0	0	0	1
ENSG00000040731	0	0	0	0.13556	0	0	0	0	0	0	0	0	1.22163	0	0.296574	0	0	0	0	0	0.981382
ENSG00000041353	0	0.109563	0.692208	0	1.10028	0	0	0	0	0	0.912509	0	0	0	0	0.287402	0	0	0	0	0.90425
ENSG00000042062	0	0.371703	0.287689	0	0	0	0	0.0943672	0.249367	0	0	0	0	0.891536	0	0	0	0	0	0	0.940781
ENSG00000042304	0	0	0	0.30573	0	0.592226	0	0	0	0	0	0	0	0	0	0	0	0	0	0	0.97283
ENSG00000042781	0	0	0	0	0	0	0	0	0	0	0	0	0	0	0	0	0.693338	0	0	0	1
ENSG00000042980	0	0	3.64914	0	0	0.262979	0	4.80384	0	0	0.178751	0	0	0	0	0	0	0	0.932994	0.364667	0.940962
ENSG00000043039	0	0	0	0	0	0	0	0	0	0	0	0	0	0.672586	0	0	0	0	0	0.698456	0.949318
ENSG00000043462	1.07725	0.372374	3.44436	0.642765	0.0185603	5.0416	0	1.22517	0.541297	0.457934	1.24434	0	0	0	0	0.0981371	0	0	5.37946	0	0.861424
ENSG00000044012	0	0	0	0	0	0	0	4.66655	0	1.09654	0	0	0	0	0	0	0	0	0	0.0548877	0.987014
ENSG00000044459	0	0	0	0	0	0	0	0	0.0163629	0	0	0	0	0	0	0	0	0	0	0.493014	0.998253
ENSG00000044524	0	0	0	0	0	0	0	0	0	0	0	0	0.00690975	0	0	0	0.275189	0	0	0	0.998678
ENSG00000046653	0	0	0	4.02698	0	0	0	0	0.532008	0	0	0.890994	2.77119	4.51092	0	0	4.0376	0.387477	0	0.707858	0.84419
ENSG00000046774	0	2.61176	0	0	5.55067	0	0	0.261813	0	0	4.13829	0	0	1.46992	0	1.71839	0	1.57971	0	9.16807	0.90051
ENSG00000046889	0.563479	0	0	0	0	0	0	0	0	0	0	0	0	2.27954	0	0	0	0	0	0	0.98699
ENSG00000047230	0	0	0.64252	0.882171	0.682185	0	0	0.668006	0.675958	0	0	0.0588921	1.81349	0	0	0	1.27067	0.227013	0	0	0.851771
ENSG00000047365	0	0	0	0	0	2.14281	0	0	0	0	0	0	0	0	0	0	0	0	1.60541	0.49577	0.948391
ENSG00000047578	0	0.047017	0	0	0	0	0	0	0	0	0	0	0	0	0	0	1.2465	0	0	0	0.998015
ENSG00000047579	0	0	0.0781533	0	0	0	0	0	0	0	0	0	1.14208	1.0474	0	0	1.21469	0	0.0794682	0	0.898302
ENSG00000047597	0	0	0.293759	0	0	0	0.265703	1.27934	0	0	0.361522	0	0	0	0	0	0	0	0	0	0.962111
ENSG00000047617	0	0	0	0	0	0	0	0	0	0	0	0	0	0	0	0	1.95908	0	0	0	1
ENSG00000047662	0	0	0	0	0	0	0	0	0	0	0	0	0	1.17381	0	0	0.300785	0	0	0	0.986513
ENSG00000047936	0	0	0	0	0	0	0	0	0	0	0	0.748667	0	0.864843	0	0	0	0	0	0	0.954439
ENSG00000048342	0.280816	0.717908	0	1.01111	0	0	0	0	0.599727	0	0	0.228385	0.144781	0	0	0	2.91262	0.588331	0	0	0.93547
ENSG00000048462	0	0	1.57904	0.308382	5.02124	0.295077	0	2.83174	0.352638	0.729939	0	0	0	0	0	0.103	0.572718	0	1.34468	0.964478	0.904808
ENSG00000048471	0	0	0	0	0	0	0	0	0	0	0	0	0	0	0	0	0.0928603	0	0	0	1
ENSG00000048540	2.42337	0	0	2.77605	0	0	0	0	0	0	1.68927	3.47143	1.53033	1.4858	0	0	2.04985	0	0	0.500514	0.811162
ENSG00000048545	0	0	0	0	0	0	0	0	0	0	0	0	0	0.196593	0	0	6.93087	0	0	0	0.998507
ENSG00000048740	0.576344	0	1.61808	1.13983	0	2.457	0	0	0	0	0	1.02201	0	0	0	0	1.3663	0	1.93332	0	0.836003
ENSG00000049192	0	0	0	0	0	0	0	0	0	0	0	0.570229	0	0	0	0	0	0	0	0	1
ENSG00000049247	0	0	0.558308	1.89808	0	2.7827	0	0.519847	0	0	0.967934	0	4.42818	0	0	1.6299	1.60495	0	0.997388	1.66113	0.850001
ENSG00000049323	0.404615	3.02754	0	0.176477	0.666212	0	0.839915	0	0	0	0	1.628	0	0	0	0	0	2.01342	0	1.36412	0.876697
ENSG00000049768	0	0	0	0	0.55992	2.32503	0	0	0	0	0	0	0	0	0	0	0	0	4.43962	0	0.965799
ENSG00000050030	0	0	0	0.0573084	0	0	0	0	0	0	0	0	0.151802	0	0	0	0	0	0	0	0.980131
ENSG00000050438	0	0	0.000277076	2.47569	0	1.04176	0	0	0	0	0	0	2.7823	0	0.896505	0	2.69589	0.10282	0	1.53535	0.834512
ENSG00000050555	0	0.0894247	0	0	0.0805628	0	0	0	0.798997	0	0	0	0	0.793479	0	0	0	0	0	0	0.936534
ENSG00000050628	2.06213	0	0	0	0	0	0	0	0.715043	0	0	0	0	0	0	0	0	0	0	0	0.98175
ENSG00000050730	0	0	0	0	0	2.76715	0	0	0	0	0	0	0	0	0	0	0	0	0	0	1
ENSG00000051341	0	0	0.212255	0.279254	0.468071	0	0	0	0.585265	0	0	0.384047	0	0.72717	0	0	0	0.208403	1.58865	0.493976	0.888736
ENSG00000051382	0.120952	0	0.642255	0	1.16887	0	0	0.213391	0.354753	0	0.177878	0	0	0	0	0.439094	1.05124	0.30895	0.111525	1.46438	0.835069
ENSG00000053524	0	0	0	0.344596	0	0.438763	0	0	0	0	0	0	0	0	0	0	0.909265	0	0	0.378174	0.932766
ENSG00000053747	0	0	0	0	3.63533	0	0	1.05869	0.205202	0	1.60465	0	0	0	0	1.15137	0	1.20834	0	0	0.924306
ENSG00000054179	0	0	0	0.0551773	3.7147	0	0.0516238	2.98913	1.77783	0.599537	0	0	0	0.617239	0.182059	3.35262	0	0	0	0	0.863626
ENSG00000054219	0	0	1.79615	0	0	1.59818	0	0.98681	0	0	0	0	0	0	0	0	0	0	1.94259	0	0.881299
ENSG00000054282	0.00331112	0	1.1367	0.695643	0	0.720459	0	0.0234011	0	0	0	0.555688	0.692518	1.94838	0.503784	0	0.87213	2.34205	0	0.0748024	0.837596
ENSG00000054356	0.564342	1.72726	0	2.87519	0.262786	0	0	0	0	0	0.11748	0.560077	4.45089	2.31509	6.93128	0.896919	3.96968	2.08297	0	0.330334	0.846971
ENSG00000054796	0	0	0	0	0	0	0	0	0	0	0	0	0	0	0	0	0	0	0	3.90496	1
ENSG00000054803	0	0	0	1.51055	0	0	0	0	0	0	0	0	0	2.89947	0.594323	0	0	0	0	0	0.961792
ENSG00000054938	0	0	0	0	0	0	0	0	0	0	0	0	0	0.944403	0	0	0	0	0	1.82343	0.972741
ENSG00000055955	0	0	0.289843	0.376853	0.413719	2.56231	0.295439	0	0.965887	8.15081	0.777343	1.65066	0	0	0.305289	0.966975	1.27342	0	2.11585	0.586567	0.918767
ENSG00000055957	1.13758	0	0	0	0	0	0	0	0	7.61303	0	0	0	0	0	0	0	0	0	0	0.992136
ENSG00000056277	0	0	0.338234	1.20054	0.0241147	0.434851	0	0	0.40272	0	0	0.486741	1.28366	2.61859	0	0	0.809124	0.172337	0	3.80947	0.892637
ENSG00000056487	0	0	0	0.780599	0	0	0	0	0	0	0	0	1.64826	0	0	0	0	0	0	0	0.975074
ENSG00000056998	4.88011	0.159375	0	1.17394	0.533772	0	0	0	0.523619	0.803493	0	0.31852	1.31924	0.0104443	0	0	0.39019	0.184746	0	0	0.941574
ENSG00000057149	0	0	0	0	3.56017	3.10751	0	0	0	0	4.77709	0	0	0	0	0	0	5.03756	0	0	0.880427
ENSG00000057294	0	0	0	0	1.06912	0	3.70661	2.12997	0.410408	0.645079	0.166072	0	0	1.81161	0.686892	0	0	0.121655	0	0.417979	0.89409
ENSG00000057593	0	0	0	0	0.285772	0	0	0.112282	0	4.24219	0	0	0	0	0	0	0	0	0	0	0.995061
ENSG00000057657	0	0.843506	0	0	0.63303	5.76995	0	2.70133	0	0	0.118418	0	0	0.0378873	0	0	2.70482	1.44314	2.37894	1.98301	0.88284
ENSG00000057663	0	0	0	0	0.381114	0.0558762	0	0	0	0	0	0.0298358	0	0.0729411	0	0	0.243331	0.22596	0.0131398	1.81077	0.970289
ENSG00000057935	0	0	0	0.248527	0.0941149	0	0	0	0.0294263	0	0	0	0	1.11293	0	0	0	0.108354	0	1.59373	0.947381
ENSG00000058335	0	0	0	0	0	0	0	0	0	0	0	0	0	0.830183	0.191098	0	0.4157	0	0	0	0.96153
ENSG00000058404	0	0	0	0.256644	0	0	1.30503	0	0	0	0	0	1.74742	0.409913	0.331114	0	2.07905	0	0	0	0.89747
ENSG00000058453	0	0	0	0	0	0	0	0	0	0	0	0	0	0	0	0	0.466295	0	0.00819299	0	0.999075
ENSG00000059145	1.28314	1.47385	0.295829	0.716222	1.47541	0.615853	0	0.796203	1.33867	0	0.875466	0.777264	0.593958	4.7249	0	1.67563	1.0465	1.10524	1.44643	0	0.827168
ENSG00000059377	0	0	0.538016	0	0	0	0	0	0	0	0	0	0	0	0	0	0	0	0	0	1
ENSG00000060140	0	0	0	0	0	1.91405	0	0.0690292	0	0	0	0	0	0	0	0	0	0	0	0	0.998102
ENSG00000060303	0	0	0	0.0242732	1.61202	0	0	1.04398	1.17386	0	2.1906	0.589422	0	0.37704	0	4.96344	0	0.324537	0.796673	0.586763	0.907543
ENSG00000060558	0	0.0360906	3.96231	0	1.95315	0	0	0	0	0	1.41058	0	0	0	0	0.492693	0	1.09927	3.03123	0	0.89343
ENSG00000060566	0	0	0	0	0	0	0	1.88074	0	5.25245	0	0	0	2.03373	0	0	0	0	0	0	0.960776
ENSG00000060718	1.66074	3.95775	0	1.67963	1.2187	0	0	0	0	0	0	2.71246	0.0816955	0	0	0	1.90046	1.53429	0	0	0.856537
ENSG00000061337	0	0.817374	0	2.02253	0	1.3007	0	0	0.0592878	0	0	1.78314	2.49916	0	0	0	0.7674	0.663413	0.357333	0	0.836341
ENSG00000061455	0	0	0	0	0	0	0	0	0	0	0	0	0	0	0	0	0	0	0	0.597249	1
ENSG00000061492	0	0	0	0	3.14516	0	0	0	0	0	0	0	0	0	0	0	0	0	0	0	1
ENSG00000062038	0	0	0	0.986856	4.75828	0.579622	0	1.34742	1.47041	0	2.26753	0	0	4.10552	0	1.63942	0	1.49173	0	0	0.846378
ENSG00000062282	6.53062	0	0	0	1.71524	0	0.563887	1.13696	0.000780629	3.23065	0	0	0	1.26813	0	0.878137	0	2.31524	0.333833	3.3095	0.881108
ENSG00000062370	0	0.391226	0	0.964335	0	0	0	0.0152051	0.343493	0	0.0489852	0.601006	1.10762	0	0.185898	0	1.76469	0.526921	0	0.559216	0.858514
ENSG00000063015	0	0.615257	0	1.90064	0	0.176101	0	0.643007	2.97671	0	0	0	2.5191	1.62909	0.225543	0.0775196	3.13993	0	0	0	0.819591
ENSG00000063127	0	0	0	0.32509	0	1.50374	0	0.330541	0.211565	0	0	0.0354541	0	0.0465602	0	0	0.7842	0	0	0.85269	0.909485
ENSG00000063169	0	0.403086	0	0.00835712	0.166517	0	0	0	0.152992	0	0	0	0	1.12388	0	0.256224	0	0	0.505615	0	0.930092
ENSG00000063515	0	0	0	0	0	0	0	0	0	0	0	0	0	0	0	0	0	0.750192	0	2.52485	0.984362
ENSG00000064195	0	1.81291	0	0	3.16673	0	0	0	0.0910811	0	0.691904	1.82262	0	0	0	0.316185	0	2.43166	0	1.84655	0.850204
ENSG00000064201	0	0.241993	4.45967	0	0	1.62702	0.875018	0	0.404516	1.38595	0	0	0	0	0	0	0	0	3.34879	0	0.906964
ENSG00000064218	0	0	0	0.615237	0	0	0	0	0	0	0	0	1.13514	0	0	0	0	0	0	2.26413	0.959311
ENSG00000064225	0	0	0.734896	0.137402	0	0	1.30185	0	0.95014	1.02878	0.0977495	0	0	0	0.864512	0	0.0512314	0.143747	0	0	0.837946
ENSG00000064270	0	0	0	0	0.67509	0	0	1.39554	0	0	0	0	0	1.03623	0	0.523646	0	0	0	0	0.91571
ENSG00000064652	0	0	0	0	0	0	0	0	0	0	0.0315392	0.235255	0.0948511	0.344507	0	0	0.156409	0.121514	0	1.21916	0.957517
ENSG00000064692	0	0	0	1.25859	0	0	0	0	0	0	0	0	1.57225	0	0	0	0	0	0	0	0.957868
ENSG00000064763	0	0	0.563442	0	0	0	0	0.124554	0	0	0	0	0	0	0	0	0	0	0	0	0.988365
ENSG00000064787	0	0	0	0.112402	1.1969	0	0	1.47326	0	0	0	0.453511	0	0	0	0.0329342	0	0	0	0.0235169	0.935007
ENSG00000064886	3.03923	0	0.393973	0	1.62857	0.79941	0.288149	0	0	0	0	0	0	0	0	0	0	0	1.77334	0.595224	0.905124
ENSG00000064989	1.8432	0	0.195135	0.423665	0	0	0.772255	0.555589	0.451583	0.683399	0.367453	0.301838	0	0	0	0	0	0	0	0	0.892894
ENSG00000064999	0.253638	0.125381	0	0.787828	0.373411	0	0	0.127222	0.611982	0	0.00948214	0.659719	1.98169	1.57384	0	0	1.28684	0.108411	0	0	0.84283
ENSG00000065320	0	0	0	1.44746	0	0	0	0	0	0	0	0	1.63111	0.201328	0	0	0	0	0	0	0.946798
ENSG00000065325	0	0	0	0	0	0	0	0.432339	0	0	0	0	0	0	0	0	0	0	0	0	1
ENSG00000065371	0	0	0	0	0	0	0	0	0	0	0	0	0	0	0	0	0	0	0	0.880314	1
ENSG00000065413	0	0	0	0	0	1.97523	0	0	0	0	0	0	0	0	0	0	0	0	0.283762	0	0.992439
ENSG00000065485	0.522234	1.75097	0	0	0	0	0	0.256275	0	0.543889	0	0.200406	0	0.40962	0	0.0553567	0	0.81259	0	0	0.915825
ENSG00000065491	0	0.490037	0	0	0.708942	0.72309	0	0	0.645514	0	0	0	0	0.634018	0	0	0.497252	0.32744	1.25279	0.373414	0.815162
ENSG00000065609	0	0	0	0.991946	0	0	0	0	0	0	0	0	2.35009	0	0	0	3.15148	5.27957	0	1.98048	0.915524
ENSG00000065618	0	0	0	0	5.17209	1.98515	0	3.81778	0	0	3.23528	0	0	0	0	2.5277	0	4.56614	0	0	0.835839
ENSG00000065675	0	0	0.495633	0	0	1.76096	0	0	0	0	0	0	0	0	0	0	0	0	1.7984	0	0.933959
ENSG00000065833	1.95936	0.700543	0	0	0.216533	0	0	0	0	0	0.147829	0	0	0	0	0	0.555451	0.819119	0	0	0.934472
ENSG00000066185	0	0	0	0	0	0	0	0	0	0	0	0	0	0	0	0	0	0	0	2.66392	1
ENSG00000066294	1.86405	1.26638	3.64676	1.65924	0.24744	5.16963	0	0.905568	1.12448	0.860623	1.40101	0	0	0	0	0.361874	0	0.595563	3.54514	0.169645	0.82033
ENSG00000066382	0	0	0	0.594228	0	0	0	0	0	0	0	0	0.0845649	0	0	0	1.41469	0	0	0	0.974747
ENSG00000066405	0	0	0	0	0	0	0	0	0	0	3.30302	0	0	1.55169	0	0	0	0	0	0	0.975275
ENSG00000066629	0.0841133	1.05338	0	0.62211	0	0	0	0	0.0453028	0	0	0.385633	0.742545	0	0	0	2.39382	0.691669	0	0.188953	0.91615
ENSG00000066651	0	0	0	0.146322	0	0	0	0	0	0	0	0	0	0	0	0	0.498602	0	0	0	0.984555
ENSG00000066735	0.512867	0	0	0.418666	0.571701	0	0.0430643	0.0236772	1.52942	0	0	0.245745	2.52541	0	0	0	0.0865055	0	0	0	0.928482
ENSG00000066813	0	0	0.129558	0.36693	0	1.54921	0	0.728361	4.18537	4.62743	0	0	0	0	0	0	0.940289	0	0	1.69929	0.890823
ENSG00000066855	0.148241	0.58212	0	0	0.882341	0	0	0.0391022	0.690375	0	0.0271384	0.160679	0	0.520023	0	0.0705542	1.47675	0.41356	0	0	0.874043
ENSG00000066923	0.439767	0.292423	0.460145	1.47398	0.931521	0.404817	0	0.327569	1.47288	0	0.259224	0.24393	2.0288	4.80686	0	1.27737	1.81484	0.261004	2.26545	3.32638	0.810796
ENSG00000067177	0	0	0	0	0.316985	0	0	0	0.116174	0	0	0.794905	0	0	0	0	0	0	0	0	0.97132
ENSG00000067208	0.108982	0.486985	0	0.49335	0	0	0	0.259143	0	0	0	0.830169	0	0	0.0915806	0	0.942034	0.938128	0	2.31595	0.90568
ENSG00000067601	0	0	0.519178	0.992526	0.78542	0.273877	0	0.147501	0	0	1.02341	0.190186	1.4301	0	0.187429	0.198131	0.418066	0	0	0.368101	0.812166
ENSG00000067606	0	0	0	0.0150451	1.05236	0	0	0.0990142	0.192678	0	0	0	1.52964	0.262985	0	0.306156	0.145428	0	0	0	0.928649
ENSG00000067715	0	0	0	1.06404	0	0	0	0	0	0	0	0	1.32381	0	0	0	3.08069	0	0	0	0.959205
ENSG00000067798	0	0	0	0	0	0	0	0	0	0	0	0.626256	0	0	0	0	0	0	0	0	1
ENSG00000067840	0	0	0	3.56237	0.443479	0	0	0.0060932	0.501597	0	0	0	4.40584	0	0	0.986425	3.04527	1.55241	0.794976	0.391212	0.865205
ENSG00000067842	0	0	0	0	0	0	0	0	0	0	0	0	0	0	0	0	0.905509	0	0	0	1
ENSG00000067992	0	0	0	0	0.415121	0.364147	0	0	0.00944417	0	0	0	0	0	1.47806	0	0.209058	0	1.37281	0.150409	0.910231
ENSG00000068383	0	0.0463805	0	0	0	0	0.290075	0	0	0	0	0	0	0	0	0	0	0	0	0.253079	0.945666
ENSG00000068615	0	0	0	2.31653	0	0	0	0	0	0	0	0.310872	3.93169	0	0	0	1.96199	0	0	0.776242	0.928173
ENSG00000068724	0.477553	1.25549	0.561169	0	0.499003	0	0	0.164612	0.0686943	0	0.0827964	0	0	0	0	0	0	0.645331	2.38964	0.170582	0.913547
ENSG00000068784	0	0	0.25935	0.0359715	0	0	0	0	0	0	0	0.538786	0	0	0.25086	0	0	0	0	2.14842	0.973421
ENSG00000068831	1.89013	1.6908	4.40526	0	2.5345	0.867637	1.63916	1.86836	1.53582	0.804086	1.53137	0	0.22095	0.470007	0	1.17755	0	0	5.49673	0	0.802412
ENSG00000068976	2.32065	0.781275	1.11664	1.74148	0.843585	3.58771	4.25828	1.70747	2.30687	0	0	8.06435	1.35476	0.49536	0	1.34445	2.23543	0.404552	1.32076	1.31589	0.822904
ENSG00000068985	0	0	0	0	0	0	0	0	0	0	0	0	0	0	0	2.82954	0	0	0	4.75905	0.968707
ENSG00000069020	0	0	0	0	0	0	0	0	0	0	0	0	0	0.572696	0	0	0	0	0	0	1
ENSG00000069122	3.06001	0	0	0	1.10664	0	2.4231	0.136828	2.03943	0.322894	2.92056	0	0	0	0	0.479838	0	0	0.665402	0	0.826373
ENSG00000069188	0	0	0	0.245103	0	0	0	0	0	0	0	0	0	0	0	0	0	0	0	0	1
ENSG00000069424	0	0.480967	2.41482	0	0	1.42996	0	0	0.4318	0	0.050435	0	0.89978	0	0	0	0.845644	0.030888	3.53556	0	0.901984
ENSG00000069535	2.04441	0	0	0	1.08547	0	1.94432	0.00759952	0.667035	2.31376	0	0	0	0.755265	0.380686	0.0610058	0	0	0	0	0.842002
ENSG00000069667	0	0	0	0	0	2.14713	0	0	0	0	0	0	0	0	0	0	1.17113	0.382403	0.530614	0	0.948912
ENSG00000069696	0	0.252653	0	0.984218	0.752313	0	0	0	1.6444	0	0	0	0.178301	0.600334	0	1.06685	3.99206	0	0	0	0.927764
ENSG00000069702	2.38399	0.807068	0	0	0	0.900386	0	0.293669	1.18965	0	0	0.0437587	0	1.27226	0.0316125	0	0	1.30362	1.04035	0	0.848057
ENSG00000069712	0	0.0120228	0	2.88625	0	0.918281	0	0	0	0	0.665178	0	1.97505	0	2.06063	1.16764	4.45199	0	0	2.72945	0.853235
ENSG00000069974	0.0108508	0.634688	0.842216	0.117666	0.257346	2.82687	0	0.832796	0.282171	0.524033	0.777982	0	0	0.954031	0.668292	0.552057	0	0.637102	2.66837	0	0.818292
ENSG00000070019	0	0	0	0	0	0	0	1.58376	0	0	0	0	0	0	0	0	0	0	0	0	1
ENSG00000070031	0	0.240572	1.749	0	0.248066	0	0	1.99387	0.949549	0	0	1.21507	0	0	0	0.771261	0	0	0	0	0.863436
ENSG00000070182	0	0	0	0	0	0	1.82441	0	0	0	0	1.66628	0	0	0	0	0	0	0	0	0.95193
ENSG00000070190	0	0	2.07809	0	0.565184	3.08869	0	0	0	0	3.63396	0	0	0.114145	0	0	0	0.150386	2.54263	0.448709	0.869827
ENSG00000070269	0	0.0307655	0	0	0	0	0	0	0	0	0	0	0	0	0	0	0.657399	0.0323669	0	1.0393	0.963511
ENSG00000070366	0.155409	0.812877	0	0.0137944	0.158231	0	0	0	0.376022	0	0	0.489284	0.038363	0.277844	0	0.507949	0.499642	4.32287	0.423921	0.202943	0.951832
ENSG00000070371	0	0.799068	0	0	0	0	0	0	0	0	0	1.71702	0	0	0	0	0	0	0	0.972272	0.945703
ENSG00000070388	0	0	0	3.12272	3.30092	0.0971857	0	0.893534	0.961692	0	0	0	0	0	0	0	0.526227	0.973148	0.978192	0	0.879576
ENSG00000070526	0	0	0	0	0	0	0.038541	4.5373	0	0	1.70828	0	0	0.321271	0	1.87236	0	0	0.266503	0	0.9512
ENSG00000070601	0	0	0	0.367001	0	0	0	0	0	0	0	0	0	0	0	0	3.06731	0	0	0	0.993703
ENSG00000070729	0	0	0	0	0	0	0	0	0	0	0	0	0	0	0	0	5.35115	0	0	0	1
ENSG00000070731	0.712681	0.0025769	0	0	3.42528	0.527989	0	0.726754	1.3756	0	1.4776	0.0430063	0	1.11715	0	1.02931	3.95813	1.71451	0	1.07169	0.824158
ENSG00000070808	0	0	0	0.408348	0	0	0	0	0	0	0	0.88141	0	0.139193	0	0.230199	0	0	0	0	0.953559
ENSG00000070886	0	0	0	0	0	0	0	0	0	0	0	0	0	0.325243	0	0	0.410013	0	0	0	0.95825
ENSG00000070915	0	0	0	0	0	0	0	0	3.25084	0	0	0	0	0	0	0	0	0	0	0	1
ENSG00000070950	0	0	0	0	0.795472	0	0	0	0	0	0	0	0	0.06636	0	0	0	0.238824	0.102039	0.517692	0.938804
ENSG00000070985	0	0	0	0	0	0	0	0	0	0	0	0	0	3.23356	0	0	0	0	0	0	1
ENSG00000071051	0.0724439	0.851115	0	0.733524	1.08799	0.197851	0	0.339976	0.742481	0	0.435089	0.30222	0.338397	2.15197	0	0	0	0.453853	1.48874	0	0.82773
ENSG00000071203	0	0	0	0	0	0	0	4.52531	0	0	0	0	0	0	0	0	0	0	0	0	1
ENSG00000071205	0	0	0	0	0	0	0	0	0	0	0	0	0	0.218417	0	0	0	0	0	0	1
ENSG00000071242	0.303189	1.34917	0	0	0	0	0	0	0	0	0	0.0334682	0	0	0	0	0.067697	0.217442	0	0	0.975744
ENSG00000071677	0	0	0	0	0.779387	0	0	0	0	0	0	0	0	0	0	0	0	0	0	1.62856	0.974812
ENSG00000071991	0	0	0	0	0	0	1.32898	0	0	0	0	0	0	0	0	0	0	0	0	0	1
ENSG00000072041	0.145537	0	0	2.59907	1.15601	0	0	0	1.86359	0	0.00614723	2.11498	3.58328	0	0	0	3.74023	1.40839	0	0.399684	0.813174
ENSG00000072080	0	0	0.105982	0.982088	0.14509	0.525434	0	0.716572	1.39159	4.00316	0	0	0	0	0	0	0.833088	0	0	1.01745	0.924832
ENSG00000072182	0	0	0	1.35415	0	1.98136	0	0	0	0	0	0	1.81393	0	0	0	2.09487	0	0	0	0.870625
ENSG00000072422	0.602457	1.20776	0	0	0	0	0	0	1.06824	0	0	1.46612	0	0.256238	0	0	1.93379	0.385745	0	0	0.864282
ENSG00000072832	0	0	0	3.88354	0	0	0	0	0.213971	0	0	0.528685	5.32198	1.76272	1.17108	0	3.16941	0.679057	0	0	0.887176
ENSG00000072858	0	0	0	0	0.933928	1.80389	0	0	0	0	0	0	0	0	0	0	0	0	1.38517	0	0.932336
ENSG00000072864	0.0160111	1.33229	0.981555	0.825552	1.55748	1.79319	0	0.989239	0.775069	0	2.43433	0.813669	0	2.35903	0	7.51628	0	1.26518	2.09763	0.986355	0.872371
ENSG00000072952	0.375382	2.36373	0	0	0	0	0	1.2284	0	0	0	0	0	0.636345	0	0.959165	0	1.28119	0	0	0.900236
ENSG00000072954	0	0	0	0.925846	0.946208	0	1.74342	0.627282	0.825294	0	0	4.01408	1.07154	0	0.0695821	0.308464	2.02203	0	0	0	0.88803
ENSG00000073067	0	1.06157	0	0	0	1.18102	0	2.50154	0.412687	0.0638074	0	0	0	0	0	0.0687743	0.107306	0	0	0	0.939087
ENSG00000073146	0	0	0	0	0	0	0	0	0	0	0	0	0	0	0	0	0	0	0	2.68052	1
ENSG00000073282	0	0	0	0	0.204212	0	0	0	0	0	0	0	0	0	0	0	0	0.440979	0	0.0999308	0.9637
ENSG00000073331	0.197156	0	0.546878	0	0	0.497056	0	1.03641	0.151394	0	0	0.276492	0	0	0	0	0	0.202704	0.16072	1.59428	0.89869
ENSG00000073464	0	0	0	1.63741	0	0	0.844447	0	0	0	0	0.724447	2.59529	0.950583	0.229257	0	3.68348	0	0	0	0.900245
ENSG00000073598	0	0	0	0	0	0	0	0	0	0	0	0	0	0	0	0	0	0	0	0.597048	1
ENSG00000073670	0	0	0	1.48956	0	0	1.30239	0	0.951349	0	0	0	2.67305	0	0	0.325799	2.21087	0	0	0	0.876349
ENSG00000073711	0	0.569757	0	0.713482	0.11851	0	1.06003	0	1.11067	0	0.0611881	1.45498	0.770842	0	0	0	0.702811	1.26266	0	2.14722	0.808199
ENSG00000073737	0.684592	0	1.12843	0	0	0	0	2.92001	0	0	3.62444	0	0	0	0	0	0	0	0	0	0.93127
ENSG00000073754	0	0	0	0	0	0	0	0	0	0.569187	0	0	0	0	0	0	0	0	1.89194	0	0.984166
ENSG00000073861	0	0	0	0	2.04104	3.77426	0	0	0.22145	0	0	0	0	0	0	0	0	0	4.41535	0	0.928041
ENSG00000073905	0	0	0	0	1.12528	0	0	0	0	0	6.23087	0	0	0	0	6.0215	0	0	0	0	0.939632
ENSG00000073910	0	0	0	0	0	0	0.364485	0	0	0	0	0	0.849215	0	0	0	0.645606	0	0	0	0.937398
ENSG00000074047	0	0	0	0	0	0	0	0	0	0	0	0	0	0	0	0	0	0.103906	0	0	1
ENSG00000074211	0	0	0	0	0.0963732	0	0	0	0	0	0	0	0	0	0	0	0	0	0	0	1
ENSG00000074276	0	0	0	0	0	0	0	2.87709	0.699559	1.54027	0	0	0.636232	0	0	0	0	0	0	0	0.947387
ENSG00000074317	0	0	0	1.76674	0	0	0	0	0	0	0	0	2.88062	2.32727	0	1.06588	4.62672	0	0	0	0.908535
ENSG00000074416	2.9425	1.74706	0.236355	0	0.142575	0	0.138676	1.07459	0.582089	0.578921	0.858323	1.10248	0	0	0	0	0	1.38362	0	0	0.859684
ENSG00000074527	0.929826	3.64579	0	0	1.26084	0	1.37534	0.349332	1.75626	0.195355	1.27644	1.31815	0	0.170521	0	0.688335	0	2.32213	0.357922	0	0.826758
ENSG00000074621	0.940947	1.11269	0.980658	0.464488	1.45704	1.47552	0	0.878521	1.50257	0.0728932	0.357346	0.967102	0	0.25939	0.330585	0.898236	5.75912	1.05543	0.638175	0.859475	0.869762
ENSG00000074706	0	0	0	0	0	2.27695	0	0	0	0	0	0	0	0	0	0	0	0	1.38205	0	0.968054
ENSG00000074803	0	0	0	0	0	0	0	0	3.94914	0	0	0	0	0	0	0	0	0	0	0	1
ENSG00000074966	0	0	0.559438	0	0	1.84515	0	0	0	0	0	0	0	0	0	0	0	0	3.18714	0	0.960291
ENSG00000075035	0	0	0	0	0	0	0	0	0	0	0	0	0	0	0	0	0.342453	0	0	0	1
ENSG00000075043	0	0	0	2.62549	0	0	0	0	0	0	0	0	3.08441	0	0	0	0.598402	0	0	0.738818	0.932381
ENSG00000075073	0	0	0	0	0	0.834847	0	1.10593	0	0	0	0	0	0	0	0	0.242193	0	0	1.10164	0.896316
ENSG00000075213	0	0	0	0.347793	0	0	0	0	0	0	0	0	0	0.454873	0	0	0.767205	0.457939	0	0	0.91352
ENSG00000075275	0	0	0	0.64303	1.99081	0	0	0	1.65952	0	0.793208	0	0.216992	0.844112	0	0.768094	0	0	0	0	0.869798
ENSG00000075290	0	0	0	0.241946	1.8286	0	0	0	0	0	0	0	0	0	0	0	0	0	0	0	0.993036
ENSG00000075340	0	0	0	2.67725	0	0	0	0	1.93863	0	0	0	3.80981	1.12827	0	0	3.05036	0	0	0	0.878506
ENSG00000075388	0	0	0	0	3.43608	0	0	0	0	0	0	0	0	0	0	0	0	0	0	1.82864	0.97199
ENSG00000075391	0.0642908	0.479402	0	0.672738	0	0	0	0	0	0	0.156619	0.950607	0.609777	0	0	0	1.77435	0.444853	0	1.64136	0.851104
ENSG00000075461	0	0	0	1.92451	3.07018	0	0	0	0	0	0	0	2.72951	0	0	0.344582	0.111814	0	0	0	0.912393
ENSG00000075651	0	0	0	0	0.26291	0	0	0.688542	0	0	0	0	0	0	0	0	0	0.153387	0	0.116983	0.959237
ENSG00000075673	0	0	0	0	0	0	0	0	0	0	0.385569	0	0	0	0	0	0	0.42564	0	0	0.952323
ENSG00000075884	0	0	0.760255	0	0	1.34923	0	0	0	0	0	0	0	0	0	0	0	0	0.464065	0	0.952241
ENSG00000075886	0	0	0	0	1.13077	0.841218	4.49987	0	0	0	0	0	0	4.05924	0	1.62789	0	0	0.519487	4.891	0.863568
ENSG00000075891	0	0	0	0	0	0	0	0	2.33384	0	0	0	0	0	0	0	0	0	0	0	1
ENSG00000076258	0.392429	0	0.385	0	0.0386675	0.455343	0	0.665461	2.06759	1.23551	0	0	0	0	0	0	0	0.350583	0	0.35803	0.901207
ENSG00000076356	0	0.479547	0	1.30738	0	0	0	0.418203	0.129022	0	0	0.944135	1.43074	0	0	0	0.216591	0.0462616	0	0	0.869735
ENSG00000076555	4.63715	0	0	0.155653	1.25558	0.651372	2.01101	0.765256	1.09392	1.45813	0	0.675376	0	0	0	0.513746	0	0	0	0	0.902617
ENSG00000076770	0.874376	0	1.15627	0	0.173563	0.485451	0	0.590692	0.497498	2.31013	0.108087	0	0	0.813112	0	0	0	0	1.21162	0.13758	0.862203
ENSG00000076864	0	0	0	0.0977215	0.623256	0	0	0.503894	2.28319	0.473685	0.171498	0	1.04341	0.154596	1.45505	1.64549	2.08364	0	0	0	0.809772
ENSG00000077009	0	0	0	0	0	0	6.67004	0	0	0	0	3.73393	0	5.19295	0	0	0	0	0	0.418714	0.926256
ENSG00000077063	0	0	0	0.0722494	0	0	0	0	0.0906112	0	0	0	0	0	0	0	0.856877	0	0	0	0.989997
ENSG00000077080	0	0	0	2.82881	0	0	0	0	0	0	0	0	4.22676	0	1.43607	0	1.60162	0	0	0	0.92695
ENSG00000077157	1.07747	0.581432	0	0.395424	0.241643	0.66842	4.08395	1.3038	0.427662	0	0	1.62919	0.572915	1.52575	0	2.33465	1.10578	0.348658	0.0843398	0.398925	0.836381
ENSG00000077264	0	0	0	1.19131	0	0	0	0	0	0	0	0	1.7651	0	1.35969	0	0.801264	0	0	0	0.900043
ENSG00000077274	0	0.00658856	0	0.200105	2.12967	0	0	0.0408455	1.05575	0	0	0	0	0	0.478064	0.287527	1.389	0	0	0	0.914544
ENSG00000077279	0	0	0	5.32172	0	0	0	0	0	0	0	0	7.24771	0	0	0	4.12135	0.434037	0	0	0.928274
ENSG00000077327	0	0	0	0	0	0	0	0	0	0	0	0	0	0	0	0	0	0	0	0.926483	1
ENSG00000077420	1.52534	0.495053	1.41269	0	0	3.23594	0	0	0	0.0329255	0	0	0	0	0	0	0	0	2.51974	0	0.902644
ENSG00000077498	0	0	0	0	0	0	0	0	0	0	0	0	0	0	0	0	0.297712	0.113371	0	0	0.979957
ENSG00000077514	0	0	0.102084	0.787723	0.994291	0	0	0	0.360305	0	0	0.145864	0	1.3043	0	0	0.402407	0.252891	0.757931	1.87768	0.856828
ENSG00000077522	0	0	0	0	0	0	6.17979	0	0	0	0	4.97782	0	0	0	0	0	0	0	0.403691	0.954167
ENSG00000077585	0.762855	1.48308	0	0.222141	0.475475	1.08408	0.412459	0.426148	0.956914	0	0	0.0816366	0	1.19764	0.7479	0	2.89506	0.914668	0.696825	0.475891	0.819334
ENSG00000077616	0.250128	0	0	1.37558	0	0	0	0.537673	0	0	0	0	1.30142	0.954994	0	0	1.9195	0	0	2.79286	0.880536
ENSG00000077800	0	0	0	0	0	0	0	0	0	0	0	0	0	1.96274	0	0	0	0	0	3.34856	0.96915
ENSG00000077935	0	0	0	0	0	0	0	0	0	0	0	0	0	0.688106	0	0	0	0	0	4.15077	0.991275
ENSG00000077943	0	0.140846	0	0	0	0	0	0.125939	0.10147	0	0	0	0	0	0	0	0	0	0	0	0.915021
ENSG00000077984	0.617556	1.00858	4.07367	0	0.321054	6.27062	0	1.60012	1.99106	1.60852	1.49131	0	0	0.129836	0	0	0	1.48189	6.44182	0	0.831739
ENSG00000078018	0	0	0	4.23173	0	0	0	0	0	0	0	0	4.33693	0	1.11151	0.506561	4.17532	0	0	0.969755	0.86657
ENSG00000078053	0	0	0	0.257524	0	0	0	0	0	0	0	0	0.418697	0	0	0	1.75246	0	0	0.300592	0.970663
ENSG00000078081	0	0	0	0	0.433525	0.0644871	0	0.763567	0	0	3.04973	0	0	0.00137631	0	0	0	0.817503	1.40085	0	0.93992
ENSG00000078114	0	0	0	0	0.0652782	0	3.93277	0	0	0	0	0	0	0	0.339529	0	0.687207	0	0	0	0.985386
ENSG00000078487	0.655817	0.370474	0.594367	0	0.402638	0.85504	0	0.0744403	0.482503	0	0.155359	0.338081	0	2.80515	0	0	0.731712	0	0.520539	5.33236	0.921175
ENSG00000078549	0.739095	0	0	2.29813	0	0	0	0	0	0	0	0	1.73762	0	0	0	0.117408	0	0	1.25335	0.911886
ENSG00000078589	0	0	0	0	0	4.8515	0	0	0	0	0	0	0	0	0	0	0	0	4.1541	0	0.954934
ENSG00000078725	0	0	0	0	0	0	0	0	0	0	0	0	0	0.337855	0	0	0	0	0	0	1
ENSG00000078795	0	0	0	0.186884	0	0.925189	0	0	0	0	0	0	0	0	0	0	0	0	0	0.442171	0.964215
ENSG00000078814	0	0	0	0.698907	0	0.644385	3.98345	0.575714	0.166992	0	0	2.45253	0	0	0	0	0.423262	0	0	0	0.934442
ENSG00000078898	0	0	0	0	0.108171	0	0	0	0	0.939259	0	0	0	0	0	0.101354	0	0	0	0	0.988259
ENSG00000078900	0	0	0	0	0.0828396	0	0	0	0	0	0	0	0	0	0	0	0	0	0	0	1
ENSG00000079101	0	0	0	0	0	0	0	0	0	0	0	0	0	0	0	0	4.61641	0	0	0	1
ENSG00000079102	0.420353	0	0	2.73458	0.295835	0	0	1.81255	0	0	0	0	4.32902	1.95679	1.30126	0	1.82037	1.73033	0	3.32156	0.812847
ENSG00000079112	0	0	0	0	0	0	0	4.31967	0	0	0	0	0	1.42826	0	0	0	0	0	0	0.982598
ENSG00000079156	0	0.113937	0	0.176262	0.187128	0	0	0	0.942044	0	0	0.129357	0.666043	0	0	0	1.2903	0	0	0	0.909659
ENSG00000079215	2.18784	0.867697	0	4.43365	0.202695	0	2.19	0	0.524977	0	0	1.49342	2.7059	0	0	0.289001	4.81745	0.908577	0	0	0.827341
ENSG00000079263	0	0	0	0	0	3.34346	0	0	0	0	0	0	0	0	0	0	0	0	1.85294	0	0.970832
ENSG00000079335	0	0	0	0	0.254867	1.09499	0	0	0	0	0	0	0	0	0	0	0	0	0.801633	0	0.949219
ENSG00000079337	3.75514	0.388289	0.10482	0	1.8205	0	1.94781	0.686241	3.65264	0	0.53809	0	0	2.14304	0	1.85923	0.0137478	0.405701	0.531618	0	0.802492
ENSG00000079385	0	0	0.358286	0.839717	0.919565	1.55773	0	5.10766	1.03049	2.02684	0.837849	0	0	0	1.41699	1.3015	0	0	2.00127	0	0.873356
ENSG00000079393	0	0	0	0	0	0	0.899829	0	0	0	0	3.79942	0	0	0	0	0	0	0	0.589581	0.979368
ENSG00000079435	6.70064	0.260212	0.200948	0.628569	3.24351	0.272281	1.38333	0.544912	0.968819	0	0	0	0.37545	1.48252	0	1.66695	0.964513	0.426243	1.01829	0.871634	0.887613
ENSG00000079482	0	0	0.540442	2.15187	0	0.906251	0	1.01241	0.0734714	0	0	0.146603	0.00358955	0	0.551287	0	0.940747	0	0	2.29701	0.855036
ENSG00000079557	0	0	0	0	0	0	0	0	1.92238	5.05641	0	0	0	0	0	0	0	0	0	0	0.97999
ENSG00000079689	0	0	0	1.03192	0	0	0	0	0	0	0	0	0.556051	0	6.0168	0	0	0	0	0	0.986109
ENSG00000079691	0	0	0	0	0	0	0	0	0	0	0	0	0	2.69737	0.221824	0	0.214988	0.265803	0	1.26626	0.961583
ENSG00000079841	0	0	0	0	0	0	0	0	0	0	0	0	0	0	0	0	0	1.43248	0	1.24172	0.954377
ENSG00000079931	2.15234	2.51982	0	0.657104	0	0	0	0	1.49176	0	0	1.5337	1.42269	0	0	0	0.331358	3.01907	0	0	0.823773
ENSG00000080007	0	0	0	0	0	1.22996	0	0	0	0	0.0209907	0	0	4.38102	0	0	0	0	0	6.55784	0.954799
ENSG00000080031	0	0	0	0	0.271857	0	0	3.39126	0	1.04565	0	0	1.55079	2.87686	1.24457	0	0	0	0	0	0.891521
ENSG00000080166	0	0	0	1.3561	0	0	0	0	0	0	0.552213	0	0	2.54789	0	0	4.81079	3.56833	0	0.63476	0.905264
ENSG00000080298	0	0	0	1.26588	0	0	0	0	0	0	0	0	0.384695	0	0	0	0.756811	0.492961	0	0	0.932044
ENSG00000080493	0	0	0	0	0	0	0	0	0.44375	0	0	0	0	0	0	0.42224	0	0	0	0	0.94992
ENSG00000080511	0	0	0	0	0	0	0	0	0.427263	0	0	0	0	0	0	0	5.5577	0	0	0.219113	0.993879
ENSG00000080572	0	0	0	0	0	0	0	0	0	0	0	0	0	0	0	0	0	0	0	2.13411	1
ENSG00000080618	0	0	0	0	0	0	0	0	0	5.25729	0	0	0	0	0	0	0	0	0	0	1
ENSG00000080644	0	0	0	1.11813	0	0	0	0	0	0	0	0	2.22311	2.42771	0	0	5.62735	0	0	2.21903	0.92529
ENSG00000080854	0	0	0	0	0	0	0	0	0	0	0	0	0.741302	0	0	0.115033	0.571088	4.72107	0.232069	0	0.9815
ENSG00000080910	0	0	0	0	0	0	0	0	0	4.70981	0	0	0	0	0	0	0	0	0	0	1
ENSG00000081026	0	0	0	0.0915155	0	0	0	0	0	0	0	0	0.132447	0	0	0	1.67732	0	0	0.821899	0.967183
ENSG00000081051	0	0	0	0	0	0	0	3.38238	2.28896	7.96618	0	0	0	0	0	0	0	0	0	0	0.96253
ENSG00000081052	0	0	0	0	0	0	0	0	1.14588	0	0	0	0	0	0	0	1.129	0	0	0	0.948144
ENSG00000081138	0	0	0	0.656289	0	0	0	0	0	0	0	0	1.59309	0	0	0	1.07239	0	0	0.0453897	0.941389
ENSG00000081148	0	0	0	0	0	0	0	0	0	0	0	0	0	0	0	0	6.0717	0	0	0	1
ENSG00000081189	0.757444	1.20671	2.47198	0.746985	0.538247	0	0.525085	0.346389	0.0934951	0	0	4.40424	0	0.0784246	0	0	1.53457	1.77816	0.596014	2.38762	0.843917
ENSG00000081248	0	0	0	0	0	0	0	0	0	0	0	2.89435	0	0	0	0	0	0	0	0	1
ENSG00000081277	1.09949	0.212769	0	0	3.09309	1.79349	0	0	0	0	1.34315	0.609511	0	0	0	3.12304	2.72886	4.75343	0	0	0.84495
ENSG00000081479	0	0	0	0.629912	1.13766	0	0	0	2.75196	0	0	0	0.868987	0	0	0	2.69262	0	0	0	0.898079
ENSG00000081800	0	0	0	0	0	0	0	0	1.0795	0	0	0	0	0	0	0	0	0	0	0	1
ENSG00000081853	0	0	0	0	0	0	0	0	0	0	0.201458	0	0	0	0	0.669643	0	0	0	0	0.984166
ENSG00000081913	0	0	0	0.546977	0	0	0	0	0	0	0	0	0	0	0	0	0.647587	0	0	0.215772	0.938009
ENSG00000081923	0.466748	2.10243	0	0	1.31362	0	0	2.57576	0.276296	0	0.396874	0.964787	0	0	0	0.952034	0	2.06115	0	0.00570178	0.825506
ENSG00000081985	0	0	0.837615	0	0	0.414076	0	0	0	0	0	0	0	0	0	0	0	0	2.14242	0	0.969251
ENSG00000082074	0	0	0.662445	0	0	5.40548	0	0	0	0	1.23975	0	0	0	0	0	0	0	3.4204	0	0.948175
ENSG00000082126	0	0	0	0	0	0.153892	0	0	0	0	0	1.59774	0	0	0	0	5.81185	0	0	0.140832	0.982862
ENSG00000082175	0	0.697012	0	0	3.21601	0	0	0	0	0	0	0	0	0.935175	1.65737	0	0	0	0	0.45821	0.938666
ENSG00000082397	1.42995	0.312107	0	0.900223	0	0	0	0	0.765637	0	0	0	1.27822	0.0723218	0.3649	0	2.00785	0.37088	0	1.2758	0.822538
ENSG00000082438	2.39807	0.400654	0	0	0.428551	0	0	0.173416	1.90871	0.951097	0	0	0	1.02511	0.454241	1.44345	2.89326	0.527989	0	0.320765	0.817506
ENSG00000082482	0	1.39926	0	0	0	0	0	0	0	0	0	0	0	0	0	0	0	0.816735	0	0	0.969279
ENSG00000082556	0	0	0	1.42396	0	0	0	0	0	0	0	0	1.84467	0	0	0.663315	0.142213	0	0	3.32849	0.935578
ENSG00000082684	0	0	0	1.57423	0	0	0	0	0	0	0	0	0.837358	0	0	0	0	0	0	0	0.972004
ENSG00000082805	0	0.512597	0	0.431064	0	0	0	0	0.233708	0	0	0.353552	0.480847	0.235007	0	0	0.376226	0.43356	0	1.27155	0.873484
ENSG00000083307	0	0	0	0	1.60461	0	0	0	0	0	0.661867	0	0	0.345652	0	1.34841	0	0	0	0	0.922725
ENSG00000083454	0	0	1.73725	0	0.458326	3.17104	0.372875	0.32511	0	0.295463	0.211435	1.29196	1.53231	1.10317	0	0	0	0.162528	4.34344	0	0.87081
ENSG00000083535	0	0	0	0.159448	0	0.0708104	0	0	0	0	0	0	0	0	0	0	0.391805	0	0	1.96101	0.983304
ENSG00000083544	0	0	0	0.0950161	0	0	0	0	0	0	0	0.132271	0.337647	0	0	0	0.505821	0	0	1.63007	0.965428
ENSG00000084110	0	0	0.767486	0	0	0.443818	0	0	0	4.58964	0	0	0	1.8675	0	0	0	2.88541	0.213769	1.29078	0.914352
ENSG00000084453	0	0	0	0.366731	0	0	0	0	0	0	0	0	0	0	0	0	0	0	0	0	1
ENSG00000084628	0	0	0	1.99525	0	0	0	0	0	0	0	0	2.87847	1.23497	0	0	0.486696	0	0	0	0.932038
ENSG00000084674	1.22879	0	0	0	0	0	1.73609	5.10757	0	8.59125	0	0	0	0	0	0	0	0	0	0	0.950547
ENSG00000084710	0	0	0	2.87865	0	0	0	0	0.153317	0	0	0	3.64136	0.163796	0.44367	0	2.73652	0.45677	0	0.42634	0.895079
ENSG00000084734	0	0	0	0	0	0	0	0	0	2.72635	0	0	0	0.612592	0	0	0	0	0	0	0.988174
ENSG00000085185	0	0.883772	0.138923	0.781717	0.601369	0	0	0	0.986722	0	0	0	0.832439	1.91234	0	0.414591	0.180739	0.213037	0	0.671457	0.842993
ENSG00000085276	0	0	0	0	0	0	0	0	0.218052	0	0	0	0	0	0	0	0	0	0	0	1
ENSG00000085514	0	0.491807	0.112483	0	0	0	0	0	0	0	0.421767	0	0	0	0	0.122356	0	0	2.02501	0	0.970152
ENSG00000085563	0	0	0	0	0	0.893401	0	0.43783	1.10937	0	0	0	0	0	0.161957	1.46691	0	0	0.904228	0	0.874179
ENSG00000085741	2.29341	0	0	0	2.00283	0	0	0	0.161769	0	0	0	0	0	0	0	0	0	0	0	0.950325
ENSG00000085831	0	0	0	0	2.6598	0	0	1.27883	1.13084	0	0.320858	0	0	0.753169	2.44072	1.73006	0.464446	0	0	0.910005	0.821337
ENSG00000086159	0	0	0	1.9855	0	0.513665	0	0	3.34557	0	0	0	0	0	0	0	0.443922	0	0	0	0.9537
ENSG00000086200	0	0.0762156	0.694095	0	0.108483	0	0	0	0.336246	0	0	0.0489589	0	0	0	0	0	0.179717	0	2.29622	0.966909
ENSG00000086205	0	0	0	0	0	0	0	0.66881	0	0.0725955	0	0	0	0	0	4.01312	0	0	0	0.300387	0.986337
ENSG00000086289	0.887677	0.481085	0	0	0	0	0	0	0	0	0	0.469611	0	0	0	0	0	0	0	0	0.943632
ENSG00000086548	0	0	1.25511	0	3.73971	1.83317	0	6.35693	0	3.54383	7.914	0	0	0	3.10803	1.57412	0	0	0	2.35677	0.841934
ENSG00000086570	0.254164	0	0	0.923175	2.30526	0	0	0	0	0	0.352364	0	0	0.828593	0	1.11185	0	2.49394	0	0	0.878117
ENSG00000086619	0.527345	0.22169	1.73703	0.190347	0.0884366	2.58682	0	0.570306	1.00489	0.928538	0	0	0	2.62115	5.49692	0.239314	2.33565	0.180805	0.92807	2.05161	0.844774
ENSG00000086717	0	0	0	0	0	0.460566	0	0	0	0	0	0	0	0	0	0	0	0	0	0	1
ENSG00000086967	0	0	0	0	0.35694	0	0	0	0	0	0	5.87904	0	1.57016	0	0	0	0	0	0	0.982748
ENSG00000086991	0	0	0	0	0.19746	0	0	0	0.194764	0	0	0	0	0	0	0	0	0	0	0	0.948087
ENSG00000087076	0	1.32013	0.013131	0	0	0	0	0	1.83695	0.747658	0	0	0	1.1061	2.56235	0.133424	1.21601	0.591938	0	0	0.856929
ENSG00000087095	0	0	0.209149	0.666458	0.927772	0	0	0	0.539143	0	0	0.0537149	0.923871	0.15459	0	0	2.80253	0.600334	0	0.653163	0.911204
ENSG00000087116	2.22003	4.34403	0	0	0	0	0	0	0	0	0	1.70838	0	0	0	0	0	1.92157	0	0	0.929123
ENSG00000087237	0.250414	0	0	0	0	0	0	0	0	1.26276	0	0	0	0	0	0	0	0	0.675775	0	0.961397
ENSG00000087258	0	0	0	1.49488	0	0	0	0	0	0	0	0	2.15981	0	0	0	1.8176	0	0	0	0.919279
ENSG00000087301	0	0	0	0.778957	0	0	0	0	0.109262	0	0	0	1.35879	0	0	0.308506	1.41502	0	0	1.56743	0.866676
ENSG00000087494	0.554072	1.58022	0	0	4.16828	0.671813	0	0.212273	0.0436684	0	2.78514	0.0862052	0.995456	2.40471	0	2.45021	0	3.47482	0	0	0.807335
ENSG00000087495	0	0	0	0	0	0	0	0	0	0	0	0	0.86306	0.686198	0	0	0	0	0	0	0.958154
ENSG00000087589	0	0	0	0	0	3.19124	0	0	0	0	0	1.2135	0	0	0	0	0	0	0.862501	0	0.965761
ENSG00000087842	0.331591	0	0	0.172629	0.922307	0	0	0	0	0	0.295549	0	0	0	0	0	0	0.142269	0	0	0.946242
ENSG00000087903	0	0	0	0	0	0	0	0	0	0	0	0	0	0	0	0	0	0	0	0.929916	1
ENSG00000088002	0	0	0	0	0.843791	1.58594	0	0	0	0	0	0	0	0	0	0	0	0.244482	0	0	0.963884
ENSG00000088179	0.0831194	0	0.162535	0.869525	0	2.65798	0	0	0.355752	0	0	0.470772	0.575163	0	0.0941002	0	1.49704	0	1.23093	1.78834	0.858871
ENSG00000088320	0.721804	0	0	0	0	0	0.617902	0.508416	0	0	0	0	0	0	0	0	0	0	0	0	0.917873
ENSG00000088386	0	0	0	0.512677	0.538859	0	0	1.46036	0	0.0652707	0	0	0	0	0	0	0	0.25833	0	1.05075	0.912571
ENSG00000088387	0.752485	0	0	0	0.3629	0.479809	0.0614152	0.213722	0.136243	0	0.223568	1.3834	0	0	0	0	1.19253	0.328694	0.34563	0	0.844129
ENSG00000088726	0	0	0	0.573973	2.4576	0.983498	0	0	0	0	2.04264	0	0	0	0	0	0	1.08688	0	0.775912	0.883007
ENSG00000088727	0	0	0.562901	1.03845	0	0	0	0	0.111766	0	0	0	0.309602	0.961691	0.597556	0	0.973709	0	0	1.2069	0.801333
ENSG00000088756	0	0	0	0.211819	0	0	0	0	0.501504	0	0	0.271906	1.08558	0	0	0	0	0	0	0.94058	0.906633
ENSG00000088808	0	0	0	0	0.984481	0.239196	1.04984	0.534104	0.866871	0	0.0664711	0	0.296695	2.20426	0	1.54315	0.946988	0	0.129004	0.947126	0.818439
ENSG00000088881	0	0	0	0	1.05097	0	0	0	0	0	0	0	0.79675	0	0	0.412894	0	1.83494	0	0	0.935159
ENSG00000088926	0	0	0	0	0	0	0	0	1.18503	3.59653	0	0	0	0	0.74806	0	0	0	0	0	0.971711
ENSG00000088970	0.353896	0.141669	0.230585	0.226473	0	1.01508	0	0.0845328	0.34077	0	0	0.471546	0.762675	1.13114	0	0	1.30748	0.20552	0.859633	2.3021	0.836968
ENSG00000088992	0	0	0.523108	0	0.133099	0	0.394339	0	0	0.691117	0	0	0	2.67824	0.715527	0	0	0	0.675985	0	0.938428
ENSG00000089012	0	0	0	0	0	5.66902	0	0	0	0	0	0	0	0	0	0	0	0	3.33692	0	0.96902
ENSG00000089041	0.0813486	0.381138	1.48598	1.4182	0	3.33465	0	0.806071	0	0	0	0	0.208337	0	0	0	0	0.578798	1.57482	0.251267	0.892896
ENSG00000089057	0.570482	1.02204	0.24184	0.831599	0.548983	0.0848447	0	0.443493	0.667575	0.880343	0.647221	0.488569	0.90565	0.644367	0.60777	0.635083	3.60032	0.765361	1.1351	1.87124	0.810082
ENSG00000089091	0	0	0	0.932489	0	0.211911	0	0	0	0	0	0	0.628943	0	0	0	0.982942	0	0	2.76856	0.947602
ENSG00000089116	0	0	0	2.69668	0	0	0	0	0	0	0	0	0.712697	0	0	0	0	0	0	0	0.98609
ENSG00000089123	0	0	0	0	0	0	0	0	0	0	0	0	0	0	0	0	0	0	0	0.0235386	1
ENSG00000089163	0	0	0	0.296089	2.6808	0	0	0	0.180337	0	0	0.640342	2.37674	0	0	0	1.77789	0	0	0	0.896508
ENSG00000089225	0	0	0	0	0	0	1.63434	0	0	0	0	0	0	1.46956	0	0	0	1.81871	0	0	0.910176
ENSG00000089472	0.0882758	1.78729	0	0.777981	0	0	0.525396	2.98914	0.0893076	0	0	0.785891	0.147655	0	0	0	1.49869	1.13251	0	0	0.879687
ENSG00000089505	0	0.0330863	0	0	1.63537	0	0	0	0	0	0	0	0	0	0	0	0	0	0.0704928	0	0.996666
ENSG00000090402	0	0	0	0	0	0	0	3.16124	0	0	0	0	0	0	0	0	0	0	0	0	1
ENSG00000090512	0	0	0	0	0	0	0	0	0	3.11408	0	0	0	0	0	0	0	0	0	0	1
ENSG00000090530	0	1.82917	0	0	0.897119	0	0	0	1.50347	0	0.355057	0.3895	0	2.08027	0	0	0.71441	0.447403	0	0	0.844754
ENSG00000090534	0	0	0	0	3.35899	0	0	0	0	1.76167	0	0	0	0	0	0	0	0	0	0	0.972397
ENSG00000090889	0	0.178032	0	1.23297	1.16405	0	0	0.184125	0.932892	0	0.847927	0.819316	0	2.4767	0	0	0	0.89582	0.989622	0	0.846044
ENSG00000090932	0	0	0	4.78431	2.67833	0	0	0	2.41593	0	0	0	3.97197	3.41075	0	0.240018	2.34271	0.634261	0	1.49655	0.810889
ENSG00000090975	0	0	0	0	0	0	0	0	0	0	0	0	0	0	0	0	0.21083	0	0.437468	0	0.974635
ENSG00000091073	0.486455	1.31381	0.615255	0	1.93835	1.68106	0	1.49518	0.838048	0	1.03426	0.151789	0	3.95453	0	1.19396	0	0.921885	1.66733	0.469479	0.816242
ENSG00000091128	0	0	0	0	0.950713	0	0	0	0	0	0	0	0	0	0	0	0	0	0	0	1
ENSG00000091129	0	0	0	1.93701	0.049669	0	0	0	0	0	0	0	2.33436	0	0.975319	0	2.41264	0	0	0.331611	0.877227
ENSG00000091137	0	0	0	0.393637	0	0	0	0	0	0	0	0	0	0	0	0	0	0	0	0	1
ENSG00000091138	0	0	0	0	0	0	0	6.34486	0	0	0	0	0	0	0	0	0	0	0	0	1
ENSG00000091157	0	0	0	0	0	0	0	0	0	0	0	0	0.674443	0.278789	0	0	0.877375	0	0.0114774	0	0.942129
ENSG00000091181	0	0	0	0	0.300532	0	0	0	0	0	0	0	0	0	0	0	0	0	0	0	1
ENSG00000091428	0	0	0	0	0	0	0	0	0	0	0	0	0	0.340411	0	0	0.0450111	0	0	0	0.993041
ENSG00000091482	0	0	0	0	0	0	4.42652	0	0	0	0	2.51798	0	0	0	0	0	0	0	0	0.970061
ENSG00000091513	3.69174	0	0	2.20799	0.705158	0.330291	0	0	0	8.29133	0	0	0.00828039	0	0	0	8.96987	0	0	0	0.910609
ENSG00000091536	0	0	0	0.262426	0	0.644073	0	0.155061	0	0	0	0	0	0	0	0	0	0	0	0.630355	0.914374
ENSG00000091583	0	0	0	0	0	0	0	0	0	8.05186	0	0	0	0	3.49231	0	0	0	0	0	0.977172
ENSG00000091622	0	0	0	0	0	0	0	0	0	0	0	0	0	0.148102	0	0	0.453288	0	0.509797	0	0.937912
ENSG00000091656	0.486079	1.40276	0	2.83697	0	0	0	0	0	0	0	2.06095	2.06739	0	0	0	2.06455	1.25686	0	0	0.82675
ENSG00000091664	0	0	0	2.70326	0	0	0	0	0	0	0	0	1.70663	0	0.626455	0	3.03876	4.16378	0	0	0.897928
ENSG00000091704	3.26277	0	0	0	0	0	0	3.49228	0.0923976	0	0	0	0	2.42881	10.5316	0	0	0	4.48219	1.96525	0.921421
ENSG00000091831	0	0	0	0	2.80586	0	0	0	0	0	0	0	0	0	0	0	0	0	0	0	1
ENSG00000091844	0	0	0	0.591278	0	0	0	0	0	0	0	0	0.658314	0	0.896622	0	0.23799	0	0	0.577778	0.878764
ENSG00000091879	0.448581	0	0.423873	1.62969	0.828144	0.721361	0	2.44826	1.24572	0	0	0	1.23815	0.642916	0.18278	0	0	0	0	0.578356	0.829319
ENSG00000092009	2.49261	0	2.97025	0	0.330769	0	0	0	0	0.119349	0	0	0	0	0	0	0	0.900637	0	0.397088	0.924861
ENSG00000092051	0	0	0	4.25478	0	0	0	0	1.94741	0	0	0	5.00573	0.958706	0	2.53249	4.21438	1.36901	0	0.705128	0.831962
ENSG00000092054	0	0.507909	0	0	0	0.939728	11.3573	0	4.87114	0	0	9.45341	0	1.2984	0	0.755327	0	3.36482	0	2.29115	0.891181
ENSG00000092067	0	0	2.6226	0	5.51837	0	0	0.199129	1.47022	0	0	0	0	0	0	0	0	0	0.327583	0	0.955941
ENSG00000092200	0	0	0	0	0	0	0	0	0	0	0	0	0	0	0	0	4.52548	0	0	1.27035	0.985226
ENSG00000092295	0.923626	0	0	0	1.60021	2.95119	0	0	0	0	1.10652	0.352055	0	1.54455	0	0.155357	0.255947	2.72063	0	0	0.845577
ENSG00000092345	0	0	0	0	0	0	0	0	0	0	0	0	0	2.23296	0	0	0	0	0	3.69879	0.968226
ENSG00000092421	0.112592	0	0	2.84997	0	0	0	1.01594	1.33926	0	0	0	2.394	1.17387	0	0.62161	2.18064	0.334437	0	0	0.83061
ENSG00000092529	0.773191	0	0.1365	0	1.22816	0.816388	0.416701	0.382801	1.52784	0	0.160676	3.39699	0	1.58307	0	0	0.155428	0.495409	1.3755	1.46534	0.837054
ENSG00000092607	0.912437	0.798135	0	0	0	0	0	0	0	0	0	2.74706	0	0	0	0	0	2.00159	0	0	0.928878
ENSG00000092978	0	0	0	0.556677	0.0972932	0.259173	0	0	0.0651769	0	0	0.966524	0.773125	0.0140704	0.196875	0	1.09772	0.639499	0	1.88381	0.869633
ENSG00000093217	0	0	0	0	0.0278863	0	0	0	0.560608	0.553943	0	0	0	0	0	0	0	0	0	0	0.945376
ENSG00000094755	0	0	0	0	3.00203	0.0684058	0	0.865645	1.01865	0.34009	0	0	0	3.21952	0	0.189141	1.0138	0.599111	0	0	0.883983
ENSG00000094796	0	0	0	0	0	0	0	0	0	0	0	1.08594	0	0.437012	0	0	0	3.48692	0	1.13985	0.959808
ENSG00000094963	5.11254	1.72512	0	0	1.02408	1.37202	3.65833	1.6978	0.921979	0	3.15867	0.196398	0	1.75564	0	0	0	0.0350941	0	0	0.839969
ENSG00000095110	0	0	0	0	0	0	0	2.94088	0	0	0	0	0	0	0	0	0	0	0	0	1
ENSG00000095203	1.28401	0	0	0	0.134742	0	0	1.22765	0	0.717138	0	0	0	0.560212	1.03429	0.194864	0	0	0	1.81624	0.850677
ENSG00000095383	0.798592	3.07973	0.443929	0	1.82618	0	0	0.669936	0.587141	0	1.3161	1.44609	0	1.80186	0	0.327035	0.169508	2.1084	0	0	0.803558
ENSG00000095397	0	0	0	0	0.683275	0	0	0	0	0	0	0	0	1.2933	0	0.016451	1.03169	0	0.958469	0.865129	0.855327
ENSG00000095464	0	0	0	0	0	0	0	0	0	0	0	0	0	2.01922	0	0	1.88574	0	0	0	0.950848
ENSG00000095585	0	0	1.88066	0	0.282123	0	0	0	0	0.500944	0	0	0	0	0	0	0	0	0.652293	0	0.95983
ENSG00000095596	0	0	0	2.81837	1.32671	0	0	0	1.26048	3.60293	0.169429	0.97372	3.68072	0.561061	0	0	4.81043	2.778	0	0	0.812125
ENSG00000095627	0	0	0	0	0	0	0	0	0	0	0	0	0	3.31346	0	0.289593	0	0	0	5.01554	0.962191
ENSG00000095637	4.47101	0	0	0.669206	0.378207	0	3.68055	0.611578	0	0.324197	0	0.655763	1.05865	0	0	1.72125	1.31015	0	0	0.565397	0.870806
ENSG00000095777	0	0	0	0	0	0	0	0	0	0	0	0	0	0	0.500302	0	0	0	0	0	1
ENSG00000095917	0.426401	0.243913	3.36817	0	1.68574	0	0	0.740611	0	1.84139	1.42467	0	0	0	0	1.47696	0	0	0	0	0.877496
ENSG00000095970	3.50301	6.11535	0	1.15267	1.9857	0	1.15919	0	0.267179	0.481181	2.69886	0	0	1.15961	0	1.10323	0.230677	0	0	0	0.881736
ENSG00000095981	0	0	0	0	0	0	0	0	0	0	0	0	0	1.4871	5.28145	0	0	0	0	0	0.985181
ENSG00000096006	0	0	1.86644	0	2.57	1.22683	0	0	0	0.730532	0.128606	0	0	0.670568	0	4.09849	0	0	0	0	0.90763
ENSG00000096088	0	1.2758	0	0	0	0	0	0	0	0.916865	3.22519	0	0	0	0	1.96736	0	0	1.49428	0	0.907728
ENSG00000096264	0	0	0	0	0	0.691775	0	0	0	0	0	0	0	0	0	0	0	0	3.60404	0	0.989898
ENSG00000096872	0	0	0.94071	0.796701	0	0	0	0	0.375886	0	0	0.758037	0	0	0.976553	0	1.60493	0.745806	0	2.21913	0.852986
ENSG00000096996	0	0	0.264738	1.0207	0	3.3147	0	1.14787	0.207257	0	0	0	0	0	0	0	0	0	2.94849	0.472061	0.90376
ENSG00000097096	0.512999	0.890373	0	0.561934	1.11741	0	0.477099	1.31488	1.10227	0	0.128925	0.536661	0.702509	0	1.05384	0	3.04191	0.775536	0	2.33594	0.800846
ENSG00000099256	0	0	0	0.909857	0	0	0	0	0	0	0	0	0.080108	0	0	0	0.909137	0.346674	0	0	0.922722
ENSG00000099260	4.97121	1.11264	0	0.992309	1.28875	0	3.42315	0	0.556417	1.66419	0.499416	3.22367	0	0	0	1.21371	1.90229	1.63846	0	0	0.814564
ENSG00000099365	0	0.474265	0	2.62299	0.093809	0	0	0	0.0476751	0	0	0	3.24079	0	0	1.6296	2.31966	5.7132	0	0	0.903927
ENSG00000099399	0	0	0	0	4.86799	0	0	3.4928	1.44868	0	0	0	0	4.11794	0	0	0	0	0	9.00571	0.918605
ENSG00000099617	0	0	0	0	0.354098	0	0	0.331526	0	0	0	0	0.753463	0	0	0	0	0	0	0	0.952107
ENSG00000099725	0	0	0.563792	0.0149654	0	2.47052	0	0	0	0	0	0	0	0	0	0	0	0.651596	0.818616	0	0.956349
ENSG00000099769	0	0	0	0	0.723132	0	0	0	0.426045	4.97245	0	0	0	3.24902	0.751149	0.753737	0.00856663	0	0	0	0.937427
ENSG00000099812	0	0	0	0.495131	4.45181	0.41036	0	5.77408	2.4939	0.85018	3.72613	0	0	1.99726	2.59514	2.33543	0	0	0	0	0.823573
ENSG00000099822	0	0.754889	0	0.0478697	0.876465	0	0.202536	0	0.201999	0	0	0	0.956606	0.0113538	0	0.20092	0.882533	0	0	0	0.825118
ENSG00000099834	0	0	0	0	0.47075	0	0	6.1889	4.77892	4.70238	0	0	0	0.0334366	0	1.56974	0	0	0	0	0.901732
ENSG00000099866	0	0	0	0	1.96488	0	0	0.155305	0	0	0	0	0	0	0	0	0	0	0	0	0.99584
ENSG00000099937	0	0	0	0	0	0	0	0	0.262601	6.4417	0.205507	0	0	0.473158	0.481805	0.311526	0	0	0	0	0.985828
ENSG00000099953	0.627287	4.75861	0.653622	1.32966	8.47296	0	0.483617	2.2154	1.89923	2.01901	0.137826	2.90103	2.38109	2.95391	0	3.18709	0.572147	2.94031	0	2.02899	0.806885
ENSG00000099954	0	0	0	0.756227	0	0	0	0	0.121185	0	0	0	0.147164	0	0	0	1.29745	0	0	0.0210468	0.957584
ENSG00000099957	1.20049	0.62585	0	0.390796	0	0	0	0	0	0	0	3.11352	0	0	0	0	0.158188	0	0	0	0.959847
ENSG00000099985	1.71724	3.00955	3.95176	0.268738	4.0456	2.84554	0	1.52743	0.625662	0.165721	3.11686	0	0	1.65207	0	0.882966	0	0	6.43223	0	0.805182
ENSG00000099999	0.307384	1.6188	0	0.653984	0.579406	0	0	0.225639	1.00234	0	0	0.83709	0.798569	5.11378	0	0.91093	0.723064	0.642471	0	0	0.914579
ENSG00000100012	0	0.930652	0	0	0	0	0	0	0	0	0	0	0	0	0	0	0.882888	0	0	0	0.95007
ENSG00000100024	0	0	0	1.0177	0	0.848719	0	0.117079	1.80073	3.2472	0	0	0	2.72153	0.11547	0	0.262353	0	0	2.66084	0.845301
ENSG00000100053	0	0	0	0	0	0	0	0	0	0	0	0	0	0	0	0	2.41679	0	0	0	1
ENSG00000100055	2.02906	0.340345	2.72969	0.432088	0.452529	3.85665	0.270555	1.42008	1.53628	0.336328	1.16614	0	0	0	0	0.541848	0	0	4.08081	0	0.805101
ENSG00000100068	0	0	0.543252	0	0	0	0	0	0	0	0	0	0	0	0	0	0	0	0	0.677424	0.957793
ENSG00000100077	2.1217	0	0.802816	0.785199	0	0	0	0	0	0	0	0	1.58798	0	0.885837	0.164415	0.974569	0.0762115	1.68674	0.469702	0.815603
ENSG00000100078	0	0	0	1.05145	3.55144	0	0	0	0.530164	0	0	0	1.59128	0	0	1.7257	0	1.98935	0	0	0.897922
ENSG00000100079	0.0238138	0	0.644525	0	0	0	0	2.35124	2.497	0.203374	0	0	0	0	0.798972	0	0	0	1.68185	0	0.879776
ENSG00000100095	0	0	0	1.30385	0	0	0	0	0	0	0	0	1.57619	0	1.12483	0	0	0	0	0	0.918902
ENSG00000100101	0	0	0	0	0	0	0	0	0	0	0.723753	0	0	0	0	0.762741	0	0	0	0	0.950059
ENSG00000100121	0	0	0	0	0	0	0	0	0	0	0.416363	0	0	0	0	4.62568	0	0	0	0.154888	0.9935
ENSG00000100122	0	0	0	0	0	0	0	0	0	0	0	0	0	0	0	0	2.05019	0	0	0	1
ENSG00000100146	0	0	0	2.1404	3.25598	0	0	0	0	0	0.764167	0	1.27338	0	0	1.46681	0	1.38893	0	0.331778	0.88094
ENSG00000100147	0	0.138586	0	0	0.535457	0	0	0.145701	0.538286	0	0	0.248893	0	0	0	0	0.333508	0.109575	0.633376	0	0.829651
ENSG00000100150	0	0	0	0	0	0.719043	0	0	0	0	0	0	0	0	0	0	0	0	0	0.828981	0.954348
ENSG00000100156	0	0	0	0	0.922761	0	0	0	0.446573	0	0	0	0	1.14878	0	2.42326	2.13959	0	0.214578	1.187	0.868397
ENSG00000100170	0	0	0	0	0	0	3.20789	2.61152	0	0	0	0	0	0	0.833117	0	0	0	0	1.34213	0.921464
ENSG00000100181	0.729591	0	0.779847	0.461613	0.196519	1.18287	0	0.748091	0.865875	0	0	0.886183	0	0.715794	0	0	0.811658	0.144213	0	2.83889	0.860541
ENSG00000100206	0	0	0	0.557456	0	0.122537	0	0	0	0	0	0	0	0	0	0	0	0	0	0.445932	0.946329
ENSG00000100218	0	0	0	0	0	0	0	0	0	0	0	0	0	0	0	0	0	0	0	0.0440535	1
ENSG00000100253	0	0.363979	0.782079	3.05858	0.971245	2.44131	0	1.15059	7.20568	0.0457155	0	0.472519	0.563821	1.66283	0.529167	0	1.17762	1.62818	0.640203	0.97118	0.87978
ENSG00000100271	0	0.78085	0.735844	0.90321	0	0	0	0	0	0	0	0.472001	1.18375	1.14336	0	0	1.28614	0.493282	0	3.19411	0.884682
ENSG00000100276	0	0	0.842756	0	0.422395	0.570928	0	0	0	0	0	0	0	1.65656	0	1.46509	1.26316	0	0	0.0922393	0.852053
ENSG00000100290	0	0	0	0	2.86302	1.12659	0	1.30171	0	0	0.134781	0	0	3.15403	0.36575	0.68201	0	0	0.108162	0.421923	0.883124
ENSG00000100298	0	0	0.261794	0	0	3.63606	0	0	0	0	0	0	0	0	0	0	0	0	3.45983	0.6082	0.937326
ENSG00000100302	0	0	0	0.422698	1.58642	0	0.769749	0.847973	0.0770805	0	0	0.127977	0.100186	0	0	2.40222	0	0.724371	0	0	0.897979
ENSG00000100312	0	0	0	0	0.902795	0	0	0	0	0	0	0	0	0	0	0	0	0	0	0.959871	0.950498
ENSG00000100314	0	0	0	2.17339	0	0	0	0	0	0	0.962076	0	2.41411	0	2.45906	0.956599	1.81091	0	0	0	0.821988
ENSG00000100341	0	0	0	0	0	0	0	0.0567218	0	0	0	0	0	0	0	0	0	0	0	0.424274	0.992964
ENSG00000100344	0.454325	0.0771034	0	1.29894	0.0632904	0	0	0	0.0790296	1.00114	0	1.01878	0.71219	0	0	0	1.59294	0.577277	0	0	0.825478
ENSG00000100346	0	0	0	0	0	0	0	0	0	0	0	0	0	0	0	0	0	3.06782	0	0	1
ENSG00000100351	0	0	0	0	0	3.79304	0	0	0	0	2.41277	0	0	0	0	0	0	0	2.75947	0	0.928231
ENSG00000100368	1.70817	2.45564	3.63226	0	0.0453296	0	0.0473513	2.02169	0.107886	0.683946	1.49946	0	0	0	0	0.0461757	0	0.607733	4.79767	0	0.858971
ENSG00000100373	0	0	0	0	0	0	0	0	0	0	0	0	0	0	0	1.12446	0	0	0	0	1
ENSG00000100385	0	0	0.0748963	0	0.902856	4.10085	0	0	0.629298	0.0299586	0	0	0	0	0	0	0	0	6.22238	0	0.951467
ENSG00000100399	0.0257034	0	0	0	0	0	0.739971	0	0	0	0	0	0	0.265537	0	0.643614	0.568061	0	0	0	0.893103
ENSG00000100427	0	0.362701	3.72961	2.90022	0	0	0	0	0	0	0	0	1.43131	0.117676	0	0	0.658158	0	2.31259	0	0.890173
ENSG00000100433	0	0	0	0.144665	0	0	0	0	0	0	0	0	0	0	0	0	0	0	0	0	1
ENSG00000100448	3.41693	2.42564	7.90765	0	0.510014	0	1.15315	1.57405	2.9599	4.32552	1.2518	0	0	0	0	1.07221	0	2.36479	2.60012	3.74029	0.817669
ENSG00000100450	1.92528	0	2.85737	0	4.09385	7.71891	0	1.4346	2.46212	1.41138	1.57541	0	0	0.706537	0	0	0	0	5.34762	2.06741	0.837163
ENSG00000100478	0	0	0.471925	1.14505	0	1.90913	0	0.727256	0.380152	0	0	0.368481	0.171704	0	0	0	0.727301	0.015575	0	1.01966	0.861411
ENSG00000100479	0	0	1.4606	1.13109	1.72543	0.890178	0	0.856293	0.891631	0	0.229928	0.677689	0	0.418134	0	0	0.84032	0.297527	0.827712	3.36604	0.839785
ENSG00000100490	0	0	0	0.132348	0	0.838428	0	0.223247	0.320831	0	0	0	0.102844	0	0	0	0	0.125847	0	0.872883	0.894871
ENSG00000100505	0	0	0	1.59468	0	0	0	0	0	0	0	0	1.2294	0	0	0	2.92345	0	0	0	0.949157
ENSG00000100557	0	0	0	1.17648	0	0.42526	0	0.129461	3.85992	2.18223	0.265669	0	0	0	2.04851	0	0	0	0	0	0.915084
ENSG00000100558	0	0.565941	0	0	2.87966	0	0	2.61283	0.331139	0.918387	1.82236	0	0	5.55186	0	0.689319	0	1.57381	0	0.14713	0.890595
ENSG00000100583	0	0	0	1.42984	0.637558	0.542704	0	0	1.48032	0	0	0	1.57241	0.386875	0.157526	0	3.41739	0.110605	0	2.10306	0.870309
ENSG00000100593	0	0.276572	0	0	0	0	0	0	0	0	0	0	0	0	0	0	0	0	0	0	1
ENSG00000100599	0	0.364492	0.911151	0	0	0	0	0	0	0	0	0	0	0	0	0	0	0	1.61681	0	0.958474
ENSG00000100604	0	0	0	3.62493	5.88177	0	0	4.72044	0.536751	0.314957	1.23157	0	4.74954	2.30642	8.44277	3.29411	3.70183	0.232266	0.214801	1.05382	0.801367
ENSG00000100626	0	0	0	1.05488	0	0	1.42201	0	0	0	0	0	1.2401	0	0	0	0	0	0	0	0.915058
ENSG00000100628	0	0	0	0	0	1.67277	3.02258	0	0	0	0	2.47268	0	0.280461	0	0.0690818	0	0	3.56557	0.184598	0.886308
ENSG00000100652	0	0	0	0	1.95959	1.83422	0	0	0	4.046	0	0	0	0	0	0	0	0	0	1.07269	0.936695
ENSG00000100665	0	0	0	0	0	0	0	0	0.610287	6.17064	0	0	0	0	2.92282	0	0	0	0	0	0.969865
ENSG00000100721	0.533056	2.26765	4.39551	0	4.12647	0.250482	0	3.18634	0.614954	6.58347	0.53345	0	0	10.9056	0.0905855	0.300794	0	0	5.70705	4.85522	0.838591
ENSG00000100749	0	0	1.53888	1.44802	0.511435	0.295701	0	0.131859	0.731075	0	0.0869585	0.659626	0.518399	1.75029	0	0	0.685051	0.48464	1.20165	3.25853	0.837777
ENSG00000100884	0	0	0	1.05596	0.307197	0	0	0	1.5551	0	0	0	1.72818	0	0	1.39955	4.82811	0	0	0	0.934092
ENSG00000100916	0	0	0	0.774573	0	0.706411	0	0	0.128453	0	0	0.74762	0.358446	0	0	0	1.11253	0.225397	0	2.69433	0.920819
ENSG00000100987	0	0	0	0.473994	0	0.839027	0	0	0	0	0	0.456895	1.24006	0	0	0	4.39688	0	0	0.972949	0.952323
ENSG00000101004	0	0	0	0.841835	0	0	0	0	0.785806	0	0	0	1.15795	0	0	0	0.704285	0	0	0	0.894008
ENSG00000101049	2.17899	0	0	0	0.72053	0	0	2.30731	2.48632	2.20159	0	0	0	0	0.246345	0	0	0	0	0	0.83796
ENSG00000101076	0	0	0	0	0	0	0	2.93188	1.788	2.77338	0	0	0	0	0.948809	0	0	0	0.486583	0	0.892349
ENSG00000101082	0.384167	0	1.96007	1.32164	0	4.17064	0	0.37645	0.779886	0	2.20271	0	0	0.900428	0	0	0	0	3.98768	0	0.849663
ENSG00000101096	0	0	0.988231	0	0	3.45864	0	0	0	0	0	0	0	0	0	0	0	0	2.02365	0	0.954167
ENSG00000101098	0	0	0	0.839735	0	0	0	0	0.209294	0	0	0	1.76277	2.1877	0	0	0	0	0	0.233554	0.926735
ENSG00000101134	0	0	0	0.0235725	0	0	0	0	0	0	0	0	0	0	0	0	0	0	0	0	1
ENSG00000101144	0	0	0	1.48149	2.44866	0	0	0.446448	1.27516	0	0	0	1.49361	0	0	0.0251207	1.21744	0	0	0	0.872341
ENSG00000101162	1.14771	1.12882	1.88994	0.366695	4.24831	0	0	0.48099	0.386574	3.30184	8.87501	0	0	0	1.36944	3.13853	0.459234	0	1.50945	0	0.884789
ENSG00000101180	0	0	0	0.94723	0	0	0	0	0	0	0	0	2.45673	0	0	0.188943	0.445781	0	0	0	0.966109
ENSG00000101188	0	0	0	0	0	0	0	1.53938	0	0	0	0	0	0	0	0	0	0	0	0	1
ENSG00000101197	0	1.51579	0	0	3.36281	0	0	0	1.03528	0	0	0	0	0.224778	0	0	1.71341	0.770833	0	0	0.917674
ENSG00000101198	0	0	0	2.67954	0	0	0	0	1.2088	0	0	0	1.33751	0	0	0	1.61862	0	0	0	0.918192
ENSG00000101200	0	0	7.888	0	0	0	0	0	0	0	0	0	0	0	0	3.62828	0	0	0	0	0.975791
ENSG00000101204	0	0	0	1.21267	0	0	0	0	0.32967	0.174663	0	0	2.21545	0	0	0	1.33226	0	0	0	0.92756
ENSG00000101222	0	0	0	0.983635	4.12598	0	0	0	1.08831	0	0.795272	0	1.42062	0.829369	0	0	1.81491	0	0	0.11229	0.910141
ENSG00000101276	0	0	0	0.453495	2.1533	0.635858	0	2.37561	1.41506	0	0.100819	0	0	1.64454	0	1.32124	0	0	0	1.26409	0.800862
ENSG00000101278	1.41531	0.695588	1.10771	0.521176	2.9683	0.0960253	0	1.12675	1.85882	0	3.65554	0	0	2.31337	0	5.91561	0.404526	1.35151	2.06591	0	0.825791
ENSG00000101306	0	0	0	0	0	0	0	0	0	0	0	4.28568	0	0	0	0	0	0	0	0	1
ENSG00000101307	0	0	0	0	0	1.06546	0	0	0	0	0	0	0	0	0	0	0	0	0.798915	0	0.960535
ENSG00000101311	0	0	0	0	2.16013	0	0	3.22442	0.0910974	0	1.76813	0	0	0	0	1.14714	0	2.48789	0	0	0.875059
ENSG00000101323	0	0	0	0	0	0	0	0	0	3.35355	0	0	0	0	0	0	0	0	0	0	1
ENSG00000101327	0	0	0	0.724432	0	0	0	0	0	0	0	0	1.94213	0	0	0	0	0	0	0	0.980368
ENSG00000101331	1.33776	0	0	0	0	0	0.787477	0	0.36108	0	0	0	0	3.10871	0	0	0	0	1.89564	0	0.925812
ENSG00000101333	0	0	0	0	0	0	0	0	0	0	0	0.808501	0.0466447	0	0	0	0.721919	0	0	0	0.949968
ENSG00000101336	0.57876	1.3331	1.18433	0	0	0	0	0.86996	0	0.380271	0.580038	0	0	0	0	0	0	0	2.63965	0	0.901772
ENSG00000101342	0	0	0	0	0	1.93237	0	1.92914	0	0	0.823259	0	0	0	0	0.452474	0	0	1.22721	0	0.879284
ENSG00000101353	0	0	0	0	0	0	0	0	0	0	0	0	0	0	0	0	0	0	0	1.55491	1
ENSG00000101405	2.10222	0	2.85506	0	0.126193	0	0	0	1.30173	3.21006	0	0	0	7.64851	0	0	0	1.41548	0.358449	2.92667	0.901626
ENSG00000101425	0	0	1.8475	0	0	0	0	0	0	0	0	0	0	0	0	0	0	0	0	0	1
ENSG00000101435	0	0	0	0	0	0	0	0	0	0	0	0	0	0	0	0	0	0	0	2.06573	1
ENSG00000101438	0	0	0	2.41472	0.189665	0	0	0	0	0	0	0	2.35527	0	0	1.21056	2.72028	4.95772	0	0	0.905618
ENSG00000101441	0	0	0	0	2.5453	0	0	0	0	0	2.81989	0	0	0	0	1.60095	0	0	2.60292	0	0.874031
ENSG00000101445	0.722353	0	0.336196	0	0	3.07041	0	0	0.933261	0	0	0	0	0	0	0	0	0	3.92409	0	0.932103
ENSG00000101452	0	0.304532	0.602965	1.03709	0.61347	1.03507	0	0.243691	0.525521	0	0	0.32143	0.33777	0.135652	0.24855	0	1.00835	0.403637	0.791431	3.0237	0.867552
ENSG00000101464	0	0.0112729	0.166202	0.550377	0.511198	0.538202	0	0	0	0	0	0.0601572	1.04185	2.10894	0.319175	0	0.540138	0.19675	0	1.16585	0.872693
ENSG00000101470	0.0776983	0.778645	0	0	0	0	0	0.14725	3.09739	0	0.960207	8.08443	0	0.373593	0	0	0	0	0	0.615007	0.960614
ENSG00000101489	0	0	0	1.11234	0	0	0	0	0	0	0	0	0.163607	0	0	0	0.720482	0	0	0	0.958169
ENSG00000101493	0	1.53913	0.755375	1.52879	0.041819	0	0	0.306762	0.941756	0	0	0.609334	0.994358	0.434088	1.20789	0.191667	2.31464	1.05054	0	4.73029	0.867415
ENSG00000101542	0	0	0	0	0	0	0	0	0	0	0	0	0	0	0	0	0.0887563	0	0	0	1
ENSG00000101605	0.484849	0	0	0	0	0	4.68325	0	0	0	0	2.90838	0	0	0	0	0	0	0	0.480051	0.956471
ENSG00000101638	0	0	0	0.585477	0	0	0	0	0	0	0	0	0.470324	0	0	0	0	0	0	0	0.95772
ENSG00000101680	0	0.860842	0	0.691346	0	0	0	0	0.929374	0	0	0	0.112896	1.30131	0	0	0	0	0	1.35583	0.848771
ENSG00000101773	0	0.00858477	0.0092421	0.492095	1.11167	0	0	0	0.731647	0	0.238802	0.122725	0	1.13664	0	0	0.142146	0.520444	0.28475	3.57694	0.929391
ENSG00000101842	0	0	0	0.877432	0	0.0885261	0	0	0	0	0	0	0	0	0	0	0	0	0	0.491222	0.965225
ENSG00000101849	0	0.387464	0	0.11433	0.520831	0	0	0	0.331291	0	0	0	0	0.821955	0	0.0853657	0.766101	0.119166	0	0.865867	0.80874
ENSG00000101850	0	0	0	0	0	0	0	0	0	0	0	0	0	1.84071	0	0	0	0	0	0	1
ENSG00000101868	0	0	0	0	0	0	0	0	0.0605688	0	0	0	0	0	0	0	0	0	0	0	1
ENSG00000101871	0	0	0	0.838799	0	0	0	0	0	0	0	0	0	0	0	0	0.23084	0	0	0	0.985516
ENSG00000101883	0.160574	0	0	0	0	0	0	0	0	0	0	0	0	0.028006	0	0	0	0	0	5.23485	0.998104
ENSG00000101890	0	0	0	0	0	0	0	0	0	0	0	0	0	0	0	0	1.45951	0	0	0	1
ENSG00000101892	0	0	0	0.368288	0	0	0	0	0	0	0	2.80459	0	0	0	0	0	0	0	0	0.993089
ENSG00000101916	0.936211	0	0.423646	0	2.22801	0	0	0.281658	0	0	0.505464	0	0	0	0	0	0	0	1.63817	0	0.910585
ENSG00000101935	0	0	0	0	0	0	0	0	0	0	0	0	0	0	0	0	0.417973	0	0	0	1
ENSG00000101938	4.64966	0.759544	0	0.157064	0	0	0	0	0.0247023	0	0	0	0	0	0	0.525563	2.12874	0	0	0.26736	0.956273
ENSG00000101951	0	5.03377	0	0	0	0	0	0	0	0	0	0	0	0	0	1.81226	0	0	0	0	0.981052
ENSG00000101958	0	0	0	0	0	0	0	0	0	0	0	0	1.18235	0	0	0	0	0	0	0	1
ENSG00000101974	0.428237	1.28259	0.460977	0.727865	0.157551	0	0	0.0748844	0.593634	0.111674	0.0920742	0.872021	0.885207	0	0	0	0.667206	1.02879	0.226481	3.27869	0.877853
ENSG00000101981	0	0	0	0	0	0	0	0	0	5.37265	0	0	0	0	0	0	0	0	0	0	1
ENSG00000102001	0	0	0	0	0.339394	0	0	0	0	0	0	0	0	0	0	0	5.36063	0	0	0	0.996668
ENSG00000102021	0	0	0	0	0	0	0	0	0	0	0	0	0	0	0	0	0	0	0	5.28739	1
ENSG00000102048	0	0	1.39416	0	1.97397	0	0	0	0	0	0	0	0	0	1.89719	0	0	0	0	5.38834	0.94857
ENSG00000102053	0	0	0	0	0	0	0	0	0	0	0	0	0	0	0	0	0.0638452	0	0	0	1
ENSG00000102055	0	0	0	0	0	6.49798	0	0	0	0	0	0	0	2.67178	0	0	0	0	2.5012	5.89106	0.910385
ENSG00000102076	0	0	0	0	0	0	0	0	0	0	0	0	0	0	0	0	5.6048	0	0	0	1
ENSG00000102098	0	0	0.608919	0.420788	0	0	0	0	0.14736	0	0	0	0.957063	0	0	0	0	0	0	2.20145	0.948978
ENSG00000102104	0	0	0	0	0	0	0	0	0	0	0	0	0	0.495937	0	0	5.3273	0	0	0	0.9951
ENSG00000102145	0	0.308448	4.72102	0	0	0	0	0	0	3.3786	1.74294	0	0	0	0	0	0	0	0	0	0.939465
ENSG00000102174	0	0	0	0	0	0	0	0	0	0	0	0	0	1.21128	0	0	0	0	0	0	1
ENSG00000102195	0	0	0	1.60453	0	0	0	0	0.537885	0	0	0	3.57794	0	0	0	1.31925	0	0	0	0.949079
ENSG00000102221	0	0	0	0	0	0	0	0	0	0	0	0	0	0	0	0	0	0	0	0.95161	1
ENSG00000102230	0	0	0	0.581775	0	0	0	0	0	0	0	0	0.865278	0	0	0	1.07251	0	0	0	0.928988
ENSG00000102239	0	0	0	0.126335	0	0	0	0.38906	0	0	0	0	0	0	2.99776	0	0	0	0	4.98903	0.962938
ENSG00000102243	0	0	0	0	1.08228	0	0	0	0	0	1.60454	0	0	0	0	0	0	0	0	0	0.9645
ENSG00000102245	0	0	0.525312	2.99419	3.24278	4.71721	0	0	0	0	0	0	0	0	0	0	0	0.632038	5.57829	0	0.885727
ENSG00000102271	0	0	0	0	0	0	0	0	0	0	0	0	0	1.58333	0	0	0.648745	0	0	0	0.978435
ENSG00000102290	0	0	0	0	0	0	0	0	0	0	0	0	0	0.0198928	0	0	0	0	0	0	1
ENSG00000102383	0	0	0	0.24968	0	0	0	0	0	0	0	0	0.111874	0	0	0	0.486789	0	0	1.08957	0.959021
ENSG00000102385	0	0	0	0	0	0	0	0	0	0	0	0.023915	0.504938	0	0	0	0	0	0	0	0.997507
ENSG00000102387	0	0	0	0	0	0	0	0	0	0	0	0	0	0	0	0	0	0	0	4.31064	1
ENSG00000102445	0	0	0.157628	0	0	0	0	0.206158	0	0	0	0	0	0	0	0	0	0	0	0.902741	0.978791
ENSG00000102524	0.393404	2.22721	2.80067	0.952834	0.938193	0	0	1.2875	2.65567	0	0	0	0.553981	0.844433	0	0	2.61597	1.09167	4.53146	0	0.809966
ENSG00000102547	0.68327	0.417546	0	0	0	0	0	0	0	0	0	0	0	0	0	0.889723	0.532054	0.161271	0	0.855005	0.84329
ENSG00000102595	0.289819	1.00695	0	0.812917	0	0	0	0.257613	0.124452	0	0	1.01709	0.365097	0	0.426501	0	0.75677	0.824124	0	1.74157	0.822262
ENSG00000102683	0	0	0	0	0	0	0.913194	0	0	0	0	0	0	0	0	0	0	0	0	0	1
ENSG00000102755	2.39774	0.353239	0	0	0	0	1.49763	0.186724	0.842654	0.40134	0	0.279986	0	0	0	0	2.29032	1.02928	0	0	0.848955
ENSG00000102802	5.58363	4.97484	0	0	1.10852	0	1.76771	0.19765	0	1.86574	0.433614	3.20143	0	0	0.121167	0	0	3.39174	0	0	0.839169
ENSG00000102837	0	0	0.883371	0	2.0279	0	0	6.54125	0.11486	0	0	0	0	0.476941	6.09428	2.40092	0	0	0	0	0.903461
ENSG00000102904	0	0	0	0.303692	0	0	0	0	0	0	0	0	0	0	0	0	1.08905	0	0	0.598443	0.956402
ENSG00000102924	1.7737	0	0	5.65419	0	0	1.60599	0	3.17839	0.585808	0	0	3.85319	2.17698	0.540395	1.32817	3.43174	0	0	2.74255	0.802504
ENSG00000102935	0	0	0	0.0808915	0	0	0	0	0	0	0	0	0	0	0	0	0	0	0	0	1
ENSG00000102970	0	0	0	0	2.03425	0	0	0	0	0	0	0	0	0	0	0	0	0.106269	0.869186	0.281037	0.967491
ENSG00000102984	0	0.530032	0	1.66696	0.221399	0.74781	0	0.318001	0.74637	0	0	0	2.01069	2.07007	0.220565	0.194879	1.46542	3.25193	0.608311	0.550874	0.816281
ENSG00000103021	0	0	0	1.5322	0.263398	0.835509	0	0.412612	0.494332	0	0.457279	0	0.983777	0.0914425	0.534188	0.355217	2.20828	0.449798	0	1.73342	0.805917
ENSG00000103023	0	0	0	0	0	0	0	0	0	0	0	0	0	0	0	0	0	0	0	0.132555	1
ENSG00000103047	0	0	0	0	0	0.0862596	0	0	0	0	0	0	0	0	0	0	0	0	0	0	1
ENSG00000103056	0	0	0	1.28951	0	0	0	0.816993	0	0	0	0	1.71638	2.80725	0	0	0.688152	0	0	0	0.915425
ENSG00000103089	0	0	0	0	0	0	0	0.472017	0	0	0	0	0	0	0	0	0	0	0	0	1
ENSG00000103154	0	0	0	0.550955	0	0	0	0	0	0	0	0	1.18815	2.11449	0.069369	0	0.586788	0	0	0.839721	0.919479
ENSG00000103184	0	0	0	0	0	0	0	0	0	0	0	0	0	0.297147	0	0	0.863337	0	0	0	0.981885
ENSG00000103200	0	0	0	0	0	0	0	0	0	0	0	0	0	0	0	1.7809	0	0	0	0	1
ENSG00000103227	0	0.155149	0	0	0	0	0	0	0	0	0	0	0	0	0	0	0	0	0	0	1
ENSG00000103310	0	0	0	0	0	0	0	0	0	0	0	0	0	7.37409	0	0	0	0	0	1.21609	0.99132
ENSG00000103316	0	0	0	0	0	0	2.13063	0	0.187209	0	0	0	0	0.90438	0	0	1.92424	0	0	0.366262	0.916454
ENSG00000103355	0	0	0	0	0.366718	0	0	0.709286	0	0	0	0	0	0.37299	0	0	3.34913	0	0	0	0.977229
ENSG00000103375	0	0	0	0	0	0	0	6.26662	0	0	0	0	0	0	0.720688	0	0	0	0	0.478098	0.989932
ENSG00000103404	0.837939	0.812662	0	2.33951	1.34776	0.286475	1.20599	0.971857	1.26619	0.795882	1.48729	2.16659	2.68108	1.77073	1.12308	1.14486	1.89438	1.79981	0.123706	6.80545	0.813959
ENSG00000103460	0	0	0	2.22441	0	0	0	0	0	0	0	0	1.18115	0	0.422816	0	1.98658	0.861692	0	0	0.894656
ENSG00000103472	0	0	0.696367	0	0	1.20538	0	0	0	0	0	0	0	0	0	0	0	0	1.21703	0.120465	0.912547
ENSG00000103489	0.0664855	1.42977	0	0	0	0.172887	0	0	0	0	0	0	0	0.453809	0	0	0	0.590627	0.386485	0	0.938515
ENSG00000103494	0	0.866235	0	1.47731	0.0638328	0.163134	0	0	0.835746	0	0	0.735144	1.45396	0.1101	0	0	1.15398	0.810664	0	2.08409	0.806299
ENSG00000103522	0	0	0	0.0922451	0.206167	2.65185	0	0	0.269405	0	0	2.02443	0	0	0	0	0	0	3.40426	0	0.918924
ENSG00000103528	0	0	0	0.905923	0	0	0	0	0	0	0	0	1.48139	1.06032	0.5484	0.11911	0	0	0	0.0910963	0.90319
ENSG00000103569	0.973071	0.878955	0.138515	0	1.63107	0	0	0.259382	0	4.01777	1.27143	0	0	0	0	0	0	0	0.825686	0	0.921689
ENSG00000103599	0	0	0	0	0	0	0	0	0	0	0	0	0	0	0	0	0	0	0	0.531002	1
ENSG00000103647	0	0.324256	0	1.23245	0	0	0	0	0	0	0	0	1.29035	0	0	0	1.82872	0	0	0	0.91806
ENSG00000103710	0.974582	0	0	0.148842	0	0	1.82495	2.04109	0.726204	0	0.0198745	0	0	3.03736	0	1.76102	0	0.513717	0	1.34169	0.837949
ENSG00000103723	0.130585	0	0.048954	2.04742	0.0947696	1.94732	0	0.475675	0.422883	0	0	0.292169	2.7793	0.950128	1.37873	0	3.56269	0.456114	0	2.43862	0.801116
ENSG00000103740	0	0	0	0	0	0	0	0	0	0	1.2966	0	0	0.0331481	0	0.457426	0	0.593704	0	1.80932	0.930742
ENSG00000103852	0.049051	0.45004	0	0.0575048	0	0	0	0	0.164827	0	0	0.250724	0	0	0	0	0	0.19809	0	0.485769	0.873209
ENSG00000103888	3.34637	5.74286	1.05845	0	0.303838	0	0.62777	1.12049	0	0	0.587283	1.70686	0	0	0	0	0	4.99996	0	0	0.873976
ENSG00000104043	0	0	1.48447	0	0	0	0	0	0	0	0	0	0	0	0	0	0	0	0.834284	0	0.970421
ENSG00000104112	0	0	0	4.17319	0	1.09467	0	0	0	0	0	0	4.98477	0	6.12699	0	5.15847	0	0	2.0466	0.850036
ENSG00000104205	0	0	1.00319	0.354132	0.152396	1.09107	0	0.450842	0.478348	0	0	0	0	0	0.275424	0	0.54602	0.0866527	0	1.90081	0.877114
ENSG00000104213	1.51918	0.0022183	0	0.530196	0	0	0	0	0	0	0	0	0	2.25521	0	0	0.284558	0.487317	0	0	0.934106
ENSG00000104237	0	0	0	0	0	0	0	0	0	0	0	0	0	0	0	0	4.23334	0	0	0	1
ENSG00000104299	0	0	0.261169	0	0	0.709489	0	0	0	0	0	0	0	1.39694	0	0	0.166189	0	0.522496	0.308768	0.925849
ENSG00000104313	0	0	0	0	0	0	0	0	0.212976	0	0	0	0	0.416984	0	0	0.128349	0	0	0	0.956918
ENSG00000104321	0.0525314	2.47127	0	0	0	0	0	1.96996	0	0	0	1.75544	0	1.87489	0	0	0	1.87337	0	0	0.839712
ENSG00000104327	0	0	0	2.50446	0.842216	0	0	1.60931	3.26874	0	0	0	0.938078	3.06229	0.248381	0.657294	3.91085	4.96737	0	1.29429	0.805722
ENSG00000104369	0	0	0	0	0	0	0	0	0	0	0	1.34452	0	0	0	0	0	0	0	1.62063	0.956335
ENSG00000104371	0	0	0	0	4.41884	0	0	1.84215	0	0.901048	0	0	0	0	0	0	0	0	0	0.864343	0.957032
ENSG00000104375	0	0	0	0	0	0	0	0	0	0	0	0	0	0	0	0	0	0	0	0.456323	1
ENSG00000104381	0	0	0	1.90434	0.540072	0	0	0	0	0	0	0	2.79168	1.94672	1.46944	0	2.71125	0	0	1.60554	0.808126
ENSG00000104413	0	0	0	0	3.49433	0	0	2.74705	0.540828	0	2.56515	0	0	4.10416	1.75778	2.30748	0	1.57764	0	0	0.807765
ENSG00000104415	1.74429	3.73682	0	0	1.26072	0	0	0.855365	0.527349	0	0	0	0	0.572458	0	0	0	1.55024	0	0	0.908303
ENSG00000104432	0	0	0	0	0	0	0	0.240901	0	0	0	0	0	0	0	0	0	0	0	0	1
ENSG00000104435	2.44797	1.46913	0	6.88849	0	2.6048	0	3.91251	0	0	0	0	8.6403	0	3.78999	1.39012	5.79896	2.54991	0	0	0.812069
ENSG00000104447	0	0	0	0	2.39373	0.0514356	0	0	1.09877	0	0	0.301309	0	0	0	0	0	0.735274	0	0.460256	0.941799
ENSG00000104450	0	0	0	0	0.3769	0.343683	0	0	0	0	0.42158	0	0	0	0.107875	0	0.0798487	0	0	0.744356	0.905967
ENSG00000104490	0	0	3.12592	6.8365	0	0	0	0	2.85924	0.609466	0	0	1.07731	1.65827	0.698907	0	2.75169	1.26218	0.971778	0	0.884407
ENSG00000104537	0	0	0	0	0	0	0	1.45946	0	0.562114	0	0	0	0	0	0	0	0	0	0	0.979729
ENSG00000104611	1.09485	1.66743	0	0	0.783157	0	0	0.531094	0.533541	0.350884	1.25328	0.190036	0	4.83781	0	0.0971897	0.422542	2.34922	0	0	0.899115
ENSG00000104723	0.235544	1.3055	0	0.678585	0.0939552	0	0	0	0.233452	0	0	0	1.14036	0	2.08113	0	0.909752	0.78451	0	0	0.863899
ENSG00000104760	0	0	0	0	0	0	0	0	0	7.74635	0	0	0	0	2.48043	0	0	0	0	0.0292624	0.982948
ENSG00000104804	0	0	0	0	0	2.97293	0	2.13065	0	0	0	0	0	0	0	0	0	0	0	0	0.96228
ENSG00000104808	0	0.179124	0	0	0	0.757817	0	0.561913	1.26346	0	0	0	0	0.0869138	0	0	0.582339	0	0	0	0.909684
ENSG00000104814	0.054947	0	3.11881	0.708398	2.25551	4.64636	0	0.802438	0.5208	0	0	0	0	1.02917	0	0	2.48886	0	4.49684	1.03479	0.812977
ENSG00000104818	0	5.76845	0	0	2.62762	0	0	2.22744	0.599477	0	1.33637	0.606233	0	1.60938	0	0.11924	0.0831004	0	0	2.05223	0.897253
ENSG00000104826	0	0.51859	0	0	1.72864	0	0	0.124332	0.658944	0	0.40851	0	0	1.78415	0	0.157973	0	0	0	1.97412	0.856535
ENSG00000104827	0	6.84114	0	0	0.840563	0	0	0	0	0	0.881341	0	0	0	0	0	0	0	0	0.403217	0.983651
ENSG00000104879	0	0	0	0	0	0	8.58817	0	2.55514	0	0	9.88217	0	0	0	0	0	0	0	1.67701	0.93172
ENSG00000104883	0	0	0	0	0.0523031	0	0	0	0.144491	0	0	0	0	0	0	0	0	0	0	0	0.980948
ENSG00000104888	1.41842	0	0.0387887	2.33931	0.794352	2.10487	0	1.50463	1.61962	0	0	0.67951	1.61307	1.53418	0	2.37333	7.07489	1.90549	0	0.826452	0.8605
ENSG00000104901	0	0	0	0	0	0	0	0	0	0	0	0	0	0	0	0	0	0	0	2.03643	1
ENSG00000104921	0	0	0	0	1.29188	0	0	0	0	0	0	0	0	0	0	0	0	0	1.43851	0	0.952733
ENSG00000104938	0	0	0	0.157506	0.216177	1.27745	0	1.03571	0.845063	4.33769	0	0.366442	0	2.55555	0	0	0.588998	0	0	0.591193	0.907371
ENSG00000104951	0	0.898958	0	0	0	0	0	0	0	0	0.234114	0	0	0	0	0.113884	0	0	3.56014	0	0.981566
ENSG00000104953	0	0	0	0	0	0	0	0	0	0	0	0	0	5.99144	0	0	0.922802	0	0	2.22206	0.972374
ENSG00000104967	0.629133	2.16176	0	3.56617	0	0	0	0.0797114	0.889492	0	0	0	3.91588	0.37837	0.0405854	0	2.43398	0.0622209	0	1.03464	0.848444
ENSG00000104983	0.0233359	0.601319	0.366393	0	0.511645	0	0	0.253815	0.74737	0	0	0	0	0.588738	0	0.0651461	0	0.0895564	0.953729	0	0.820797
ENSG00000105088	1.54815	1.38533	0	0.630347	0	0	0	0	0	0	0	0	1.59604	0	0	0	0.508247	1.15668	0	0	0.827575
ENSG00000105122	0.717561	0.718362	3.84075	0	1.04119	4.18717	0	1.84157	1.87244	1.05526	1.02747	0	0	1.25395	0	1.1584	0	0	6.60174	0	0.850804
ENSG00000105131	0	0	0	0	0	0	0	0	0.603972	0	0.962356	0	0	1.14522	0.113253	0	1.1315	2.53761	0	0	0.917944
ENSG00000105141	0	0	1.1486	1.17071	4.98907	2.94307	0	1.84503	0.576132	0	1.66185	0.74378	0.548517	0	0.108359	0.637433	0.665134	5.31913	0	1.68079	0.814785
ENSG00000105143	0	0	0.529553	1.23216	0	1.39585	0	0.360823	0	0	0	0.428407	0.843871	0	0	0	0.498069	0	0	1.55621	0.821134
ENSG00000105198	0	0.46827	0	0	0	0	0	0	0	0	0	0	0	0	0	0	0	0	0	0	1
ENSG00000105205	0	0	6.19591	0	0	0	0	1.10907	0	0	0	0	0	0	0	0	0	0	0	0	0.990579
ENSG00000105219	0	0	0	0	1.4013	0	0	0.0246108	0.862389	0.156055	0	0	0	7.33042	0	1.68053	0.251988	0	0	0	0.968575
ENSG00000105246	0	2.1454	0	0	0	0	0	0.273765	0.53989	0.358853	0.53944	0	0	0	0	0	0	0	2.22645	0	0.908815
ENSG00000105251	0	0.194625	0.363018	1.98188	0	0	0	0.429388	0	0	0	4.50989	2.75946	7.36189	0	0	1.66771	0	0	0	0.914882
ENSG00000105278	0	0	0	0	0	0	0	0	0	0	0	0	0.149289	0.587264	0	0	1.24506	0	0	0.750758	0.937128
ENSG00000105289	0	0	0	0	2.38691	0	0	2.70317	0.235921	0	0.459525	0	0	1.78103	0	0.741284	0	0	0	0	0.890875
ENSG00000105352	0	0	3.13762	0	0	0	0	0	0	0	0	0	0	0	0	0	0	0	0.573881	0	0.990373
ENSG00000105357	0.656527	0	0	0	2.01658	0	1.37011	3.16005	1.02281	0.764737	1.07664	0.550189	0	0	0.172979	1.38066	0.0751866	0.127665	0	0	0.846537
ENSG00000105369	0.975663	1.18995	5.35195	0	4.53521	0	0	4.61631	0.920367	2.85785	1.99408	0	0	0.89736	0	1.13025	0	0	6.63163	0	0.805803
ENSG00000105370	0	0	0	0	0.4829	0	0	0	0	0	0	0	0	0	0	0	0.476498	0	0	0	0.948066
ENSG00000105383	0.759797	0.653839	3.21372	1.33337	3.12561	0	0	0.198423	0.0576358	0.160871	0	0	0	0	0	0	0	0	2.62036	0	0.854081
ENSG00000105388	0	0	0	0	3.74657	1.31469	0	7.72361	0	2.09798	4.95614	0	0	0	0	0.611943	0	0	0	0	0.913271
ENSG00000105392	0	0	0.253451	1.83961	0	1.56958	0	0.979825	1.49081	0	0	0.266553	0	0	0	0	7.105	0	0	0.905643	0.945883
ENSG00000105398	0	0	0	1.96458	2.91171	2.46107	0	2.00095	0.688852	6.954	0	0.00406432	0	0	0	0	0.783396	0	0	0.737433	0.912568
ENSG00000105409	0	0	0	4.27472	0.0304024	0	4.37467	0.647896	0.312619	0	0	0	5.59203	0	0	2.30132	6.04442	0.870294	0.165364	0	0.838308
ENSG00000105428	0	0	0	0	0.101567	0	0	0	0	0	0	0	0	0	0	0	0	0	0	3.45375	0.998452
ENSG00000105464	0	0	0	0	0	0	0	0	0	0	0	0	0.235794	0	0	0	0	0	0	0	1
ENSG00000105467	0	0	0	0	0	0	0	0	0	0	0	0	0	0	3.01133	0	0	0	0	0.515959	0.990982
ENSG00000105479	0	0	0	0.379967	0	0	0	0	0	0	0	0	0	0.247198	0	0.325224	0	0	0	0.0052906	0.919977
ENSG00000105492	0	0	0.0860512	0	0	0	0	0	0	0	0	0	0	0	0	0	0	0	0	0	1
ENSG00000105507	0	0	0	0	0	0	0	0	0	0	0.83192	0	0	0	0	0	6.44845	0	0	0	0.99321
ENSG00000105509	3.48305	4.13401	1.23413	0	0	0	0	1.40011	0	0.220104	0.358217	2.92592	0	1.51078	0	0	0	0	0	0	0.858271
ENSG00000105523	0	0	0	0	0.866471	0.504828	0	3.26548	0	0	0.674823	0	0	3.25918	0	0.655672	0	0	0	1.17036	0.88506
ENSG00000105550	0	0	0	0	4.5933	0	0	0	0	2.63593	0	0	0	0	0	0	0	0	0	0	0.969797
ENSG00000105605	0	0	0	2.31352	0	0	0	0	0	0	0	0	2.52169	0	0	0	1.22931	0	0	0	0.926055
ENSG00000105610	0	2.06593	6.13633	0	0.220253	0.0447465	0	0	0	5.70324	0	0	0	0	0	0.602019	0	0	1.28233	0	0.914928
ENSG00000105613	0	0	0	2.58827	0.198442	0.0118107	0	0	1.95514	0	0	0	3.06802	0	0	0	2.1855	0	0	0	0.880959
ENSG00000105641	0	0	0.857982	1.20841	0	1.24317	0	0.111633	5.78365e-05	0	0	0	0	0	0	0	0.126017	0.320068	0	2.51393	0.919034
ENSG00000105642	0	0	0	0.53796	0	0	0	0	0	0	0	0	0.510692	0	0	0	0	0	0	0	0.950036
ENSG00000105650	0	0	0	1.70698	0	0.336267	0	1.60914	0.758494	0	0	0.174192	0.536251	0.087568	0	0	1.09597	0	0	0.611005	0.839394
ENSG00000105662	0	0.706209	0	0.436639	0.123878	0	0	0	0.546471	0	0	0	0.471388	0.168108	0	0.459833	0.317895	0	0	0	0.811878
ENSG00000105668	0	0	0	0	0.0265299	0	0	0	0	0	0	0	0	0	0	0	0	0	0	1.36965	0.998981
ENSG00000105672	0.369279	1.16969	0.492355	0.975536	4.19408	0.046368	0	2.03524	1.1872	0	0	0.333713	0.340543	1.0799	0.105404	0.90415	0.446855	4.07016	0.139628	0.79341	0.818172
ENSG00000105679	0.205861	0.427522	0.488869	0	1.33	0	0	0	1.14814	0	0	0.00533269	0	0	0	0.0217545	0.440412	0.607153	0.378121	2.16569	0.877196
ENSG00000105694	0	0	0	0.28396	0.027665	0	0	0	0	0	0	0	0	0	0	0	0	0	0	0	0.994872
ENSG00000105695	0	0	0	0.978657	0.973621	0	0	0	0	0	0	0	0	0.66362	0	0	0	0	0	0	0.91195
ENSG00000105696	0.5249	1.83743	0	3.83094	0	0	0	0	0.281233	0	0	0.511719	5.2672	0	2.41595	0.96078	3.0206	1.78051	0	0	0.848476
ENSG00000105707	0	0	0	0	2.94914	0	0	0.221143	3.65548	4.98851	0	0	0	0.218722	2.01582	3.39907	0	0	0.903389	0	0.859015
ENSG00000105717	0	0	0	0	0	1.76621	0	0	0	0	0	0	0	0	0	0	0	0	0.978091	0	0.970854
ENSG00000105737	0	0	0	0.518473	0	0	0	0	0	0	0	0	1.01082	0	0	0	0.920397	0	0	0	0.925081
ENSG00000105738	0	0.0252431	0	0	0.53647	0	0	0.0779765	0.266045	0	0	0	0	0	0	0.451187	0	0	0	0	0.919508
ENSG00000105784	0	0	0	0	0	0	0	0	0	0	0	0	0.255016	0	0	0	0	0	0	0.182349	0.962366
ENSG00000105851	0	0	2.57208	0	1.25567	3.50968	0	0	0.000723186	0	0	0	0	0	0	0	0	0	3.21904	2.38978	0.858477
ENSG00000105852	0	0	0	0	0.706169	0.262746	0	0.381207	0	3.97358	1.11022	0	0	0	1.75366	0	0	0	0	4.39479	0.901946
ENSG00000105877	0	0	0	0	0	0	0	0	0	0	0	0	0	1.49785	0	0	0	0	0	0	1
ENSG00000105880	0	3.23978	0	3.76489	1.27038	1.14938	0	0	1.53651	0	0	0	1.07057	4.17312	0	0.915059	0	5.67197	0	4.1753	0.802399
ENSG00000105894	0	1.06803	0	4.32228	0.737324	0	0.764659	1.86632	0.452597	0	0	0	1.88502	1.30713	0	0	2.47595	2.06422	0	0	0.846313
ENSG00000105929	0	0	0	0	0	0	0	0	1.11962	0	0	0	0	0	0	0	0	0	0	0	1
ENSG00000105954	0	0	0	0	0	0	0	0	0	0	0	0	0	0	0	0	7.19383	0	0	0	1
ENSG00000105963	0	0	0	0	0.87031	0	0	2.44025	3.13525	0	0	0	1.17881	3.0305	0	0	0	0	1.69511	0.717682	0.83326
ENSG00000105967	0	0	0.8811	0	0	0	0	0	0	0	0	0	0	0	0	0	0	0	0	0	1
ENSG00000105982	0	0	0	0	0	0	0	0	0	0	0	0	0	0	0	0	0	0	0	2.12984	1
ENSG00000105989	0	2.24052	0	0	0	0	0	0	0	0	0	0	0	0	0	0	0	1.60404	0	0	0.96232
ENSG00000105997	0.194822	0	1.74419	0.575418	0	0	0	2.03831	1.69901	0	2.16918	0.976874	4.3483	0	0	0	0	0	0	0	0.886249
ENSG00000106013	0	0	0	0	0	0	0	0	0	0	0	0	0	0	0	0	0	0	0	0.603401	1
ENSG00000106025	0	0	0	0.672393	0	0	1.37319	0.605447	2.17846	0.279811	0.399858	0.0291614	0	1.45092	0.931208	0	0	0	0	1.59963	0.822627
ENSG00000106034	1.34062	0.284003	0	0	0	0	0	0	0	0	0	0.899657	0	0	0	0	0	0.411234	0	0	0.937386
ENSG00000106038	0	0	0	0	0	0	0	0	0	0	0	0	0	0	0	0.907458	0	0	0	0	1
ENSG00000106066	0	0	0.471656	0	0	0	0.646096	0	0.738296	0	0	0	0	0	0	0	0	0	0	3.64169	0.973175
ENSG00000106069	0	0	0	0	0	0	0	0	0	0	0	0	0	0	0	0	0.826526	0	0	0	1
ENSG00000106078	0	0	0	0	0	0	0	0	0	0	0	0	0	0	0	0	0.0369617	0	0	0.00328529	0.995322
ENSG00000106125	0	0	0	0	0	0	0	0	0	0	0	0	0	0	0	0	0	0	0	1.51512	1
ENSG00000106178	0	0	0	0	1.98956	0	0	1.31636	0	0	0	0	0	0	0	0	0	0	0	0	0.965177
ENSG00000106278	0	0	0	4.38767	0	0	0	0	0	0	0	0	1.6793	0	0	0	2.46033	0.592716	0	0.078528	0.942292
ENSG00000106302	0	0	0	0	0	0	0	0	0	0	0	0	0	0	0	0	0	0	0	2.68815	1
ENSG00000106327	0	0	3.25125	1.1304	0.14238	1.54044	0	0.606275	0	5.97313	0	0	0.224345	1.36005	0	0	0.56474	0	0.591057	0.803028	0.910001
ENSG00000106336	0	0	0.497427	1.17146	0.575713	1.90473	0	0.946115	0.778496	0	0	0.78921	0	0	0	0	0.849702	0.044469	0	2.66586	0.850797
ENSG00000106341	0	0	0	2.8793	0	0	0	0	0	0	0	0	3.83822	0	0	0	0.654147	0	0	0	0.951548
ENSG00000106410	0	0	0	0	0	0	0	0	0	0	0	0	0	2.91391	0	0	0	0	0	0	1
ENSG00000106436	0	0	0	0.119023	0	0	0	0	0	0	0	0	0	0	0	0	0	0	0	0.215259	0.970899
ENSG00000106459	0	0	0	0	0	1.042	0	0	0	0	0	0	0	0	0	0	0.347999	0.495843	0.521395	0.110184	0.925476
ENSG00000106483	3.60247	0.524464	0	0	2.27045	0	0.347931	0	0	0	0	0.484556	0	2.20148	0	0.742773	0	0.896852	0	0	0.890886
ENSG00000106511	1.05923	0	0	0	0	0	0	0	0	0	0	0	0	0	0	0	0	0	0	0	1
ENSG00000106541	0	0	0	0	5.53251	0.671565	0	5.66778	0	2.22549	4.25431	0	0	1.06087	0	3.25171	0	0	0.0546796	0	0.841661
ENSG00000106554	0.0273766	0.202807	0.389198	1.90953	0.346614	0	0.326385	0.950837	0.847841	0	0.489607	0.745079	0.270528	0	0	0	0.479023	1.132	0	0.244577	0.822169
ENSG00000106571	0	0	0	0.907583	0.554708	0	0	0	0	0	0	0	0	0	0	0	0	1.15495	0	0	0.933363
ENSG00000106617	0	0	0	0	0.000700892	0	0.241418	0	0	0	0	0	0	0	0	0	0	0	0	1.18449	0.989242
ENSG00000106631	0	2.13429	0	0	0.808731	0	10.1598	0	0	0	0	0.880015	0	4.50271	0.721343	0	0	6.06137	0	0	0.921733
ENSG00000106633	0	0	0	0	0	0	0	0	0	0	0	0	0	0	1.05544	0	0	0	0	0	1
ENSG00000106686	0	0	0	0.0618574	0	0.533117	0	0	0	0	0	0	0	0.442215	0	0	0.0495536	0	0	1.77108	0.967705
ENSG00000106688	0.813467	1.50331	0	0	0	0	0	0.559066	0.949297	1.39028	0	0	0	0	0	0	0	0.339631	0	0	0.858147
ENSG00000106689	0	0	0	2.19648	0	0	0	0	0	0	0	0	0	1.91829	0	0	3.12798	3.6475	0	0	0.895491
ENSG00000106701	0	0	0	1.90142	0	0	0	0	0	0	0	0.240562	1.93934	0	0.611012	0	3.44724	0	0	2.56814	0.889149
ENSG00000106772	0.342042	1.75007	0	0	0	0	0	0	0.135972	0	0	2.61858	1.24266	0	0.766732	1.95313	1.96645	0.320769	0	0.175671	0.826071
ENSG00000106804	0	0	0	0	0.753171	0	0	0	0	4.18705	0	0	0	0	0	0	0	0	0	0.104767	0.989216
ENSG00000106823	4.82736	2.60328	0	0	0.529058	0	1.36752	0	0.376471	1.08313	0.221019	0.778917	0	0.679262	0	0.414574	0	1.41816	0	0	0.896736
ENSG00000106852	0.956928	0	0	0	0	0	0	0	0	0	0	0	0	0.7404	0	0	0	2.18902	0	1.86109	0.914443
ENSG00000106868	0	0.324172	0.391445	0	0	0	0	0	0.108761	0	0	0	0	0	0	0	0	0	0	0	0.94179
ENSG00000106927	0	0	0	0	0	0	0	0	0.152674	9.33088	0.650056	0	0	1.59902	4.02417	0	0	0	0	0	0.963754
ENSG00000106952	0	0	0.690324	0	1.80767	3.60466	0	0	0	0	0	0	0	0	0	0	0	0	2.64934	0	0.924844
ENSG00000107014	0	0	0.87634	0.0708524	1.35843	0.29771	0	0	0.16641	0	0	0	0	0.979398	1.54541	1.04535	1.6699	0	0.615777	2.7332	0.833902
ENSG00000107018	0	0	0	0	0	0	0	0	0	0	0	0	0	3.05985	0.0182997	2.4542	0	0	0	2.70497	0.910944
ENSG00000107077	0	0	0	0	0	0	0	0	0	0	0	0	0	0	0	0	0.0677185	0	0	0	1
ENSG00000107099	0	0	2.02557	0	0	3.52299	0	0	0.118706	0	0	0	0	0	0	0	0	0	3.34253	1.93871	0.889067
ENSG00000107105	0	0	0	2.65109	0	0	0	0	0	0	0	0.502077	3.89763	1.30579	0	0	1.50702	0	0	4.3416	0.880427
ENSG00000107165	0	0	0	0.248779	0	0	2.72943	0	0	0	0	0	0	0	0	0	5.41684	4.24392	0	0.637432	0.923634
ENSG00000107187	0	0	0	0	0	0	0	0	0	0	0	0	1.52898	0	0	0	0.868969	0	0	0	0.970088
ENSG00000107242	0	0	0	0	0	0	0	0	0	0	0	0	0	0	0	0	0.0716824	0	0	0	1
ENSG00000107295	0	0	0	0	0	0	0	0	0	0	0	0	0.109301	0	0.981425	0	1.72072	0	0	1.51058	0.920434
ENSG00000107338	0	0.267298	0	0	0.218685	0	0	0	0.0711839	0	0	0	0	0	0	0	0	0	0	0	0.942924
ENSG00000107447	0	0	5.79385	0	0	0	0	0	0	0	0	0	0	0	0	0	0	0	3.8225	0	0.965276
ENSG00000107485	0	0	1.19449	2.35853	6.86658	4.94141	0	0	2.5642	0	0	0	0	1.7376	0	2.27976	0	1.77142	4.04789	0	0.83984
ENSG00000107593	0	0	0	0	0	0	0	0	0	0	0	0	0	0	0	0	0.618256	0	0	0	1
ENSG00000107611	0	0	0	0	0	0	0	0	2.22353	0	0	0	0	0	0	0	0	0	0	0	1
ENSG00000107614	0	0	0.700647	1.33336	0	1.44122	0	0	0.341389	0	0	0.383392	0.786628	0	0	0	2.231	0.390572	0.522595	0.762655	0.842826
ENSG00000107669	0.2179	0.289618	0.0575494	0.60924	0	0.158925	0	0.688149	0.496626	0	0	0.480965	0.626264	0.0235711	0	0	1.49069	0.500755	0.327387	3.12213	0.8994
ENSG00000107719	0	0	0	0	0	0	0	0.902226	0.716096	0	0	0	0	0	0	0	0	0	0	0	0.958226
ENSG00000107736	0	0	0	0	0	0	0	0	0	0	0	0	0	0	0	0	0.158921	0	0	0	1
ENSG00000107807	0	0	0	0	3.48712	0	0	0	0.789207	0	0	0	0	0	0	0	0	0	2.68077	0	0.947627
ENSG00000107859	0	0	0	0	0	0	0	0	0	0	0	0.693061	0	0	0	0	0	0	0	0	1
ENSG00000107864	0	0	0	0	0	0	0	0	0	0	0	0	0	0	0	0	0.465685	0	0	0	1
ENSG00000107882	0	0.626104	0	0	0.825749	0	0	0	0.274684	0	0	0	0.0699678	0	0	0	0	0.0731171	0	0	0.933466
ENSG00000107954	0	0	0	0	0	0	0	0	0	0	0	0	0	0.884499	0.810973	0	1.55234	0	0	0	0.942516
ENSG00000108001	1.02705	0.304922	0	2.02615	0	0	0	0	0	0	0	1.07716	1.63947	0	0	0	0.259269	0	0	0	0.888098
ENSG00000108100	0.643795	1.0637	0.215543	0.314603	0.344303	0	0	0.0617532	0.298558	0	0	1.62682	0	0	0	0	0.469275	0.588749	0.312164	1.06922	0.82589
ENSG00000108176	0	0	0.227527	1.42368	2.82287	0	0	0	1.36759	1.24233	0.543787	0	2.44786	0	3.97014	0.0750564	2.14435	0	0.804448	0	0.826342
ENSG00000108231	0	0	0	1.98725	0	0	0	0	0	0	0	0	0	0	0	0	0.0328347	0	0	0	0.99913
ENSG00000108239	0.163621	0.753252	0	0.46665	0	0	0	0.132899	0.0118689	0	0	0.969139	0.0670697	0	0	0	0.585054	0.161361	0	1.09121	0.840307
ENSG00000108242	0	0	0	0	0	0	0	0.825913	0	2.66977	0	0	0	0	0	0	0	0	0	0	0.983718
ENSG00000108244	0	0.715085	0	0	4.32957	0	0	1.6474	0	1.5667	1.99567	0	0	1.18522	3.27273	1.70464	0	3.28728	0	1.06854	0.800111
ENSG00000108255	0	0	0	0.652762	0	1.57314	0	0.3581	0	0	0	0	0	0	0	0	3.66395	0	0	0.529289	0.955278
ENSG00000108370	0	0	0	0.0546606	0	0.519984	0	0	0	0	0	0	0	0	1.16131	0	2.49962	0	0.395726	0	0.955116
ENSG00000108375	0	0	0	0	1.97458	0	0	2.93279	0.652907	0	1.06203	0	0	0	0	1.68133	0	0	1.57916	0	0.875276
ENSG00000108405	0	0	4.63991	0	0	0	0	2.70561	0	1.07027	1.86327	0	0	0	0	0.543335	0	0	1.78002	0	0.909679
ENSG00000108417	0	0	0	0	0.0525381	0	0	0	0	0	0	0	0	0	0	0	0	0	0	0	1
ENSG00000108442	0	0	0	0	0	0	0	0	0	0	0	0	0	0	0	0	0	0	0	3.54433	1
ENSG00000108474	0	0	0.297956	1.29384	0.140196	1.07966	0	0.22987	0.547396	0	0	0	0	0	0	0	0.211893	0	0.128758	0	0.892782
ENSG00000108516	0	0	0	0	0.149522	0	0	0	0	0	0	0	0	0.775049	0	0.0327592	0	0	0	0	0.987622
ENSG00000108556	0	0	0	0	0	0	0	0	0	0	0	0	0	0.806638	0	0.196164	0	0	0	0	0.987201
ENSG00000108557	0	1.67236	0	0.54187	1.75074	0	0	0.46735	1.1648	0	0.53667	0.0256155	1.35596	0.916148	0	1.42083	0.529456	5.74997	0.898101	0	0.896751
ENSG00000108576	0	0	0	0.118912	0	0	0	0.15175	0	0	1.26123	0	0.282606	0	1.31235	0	0	0	0	0.102665	0.923112
ENSG00000108602	0	0	0	0	1.83601	2.19048	0	2.25823	0	1.67207	4.77152	2.98029	0	0.808383	0	0.901408	0	1.87355	0	3.14046	0.805194
ENSG00000108688	1.44865	3.38281	1.64431	0	4.88106	0	0	5.38241	0	0	0.33331	0	0	0	2.8909	0	0	3.44239	0.141521	0	0.822375
ENSG00000108700	3.5966	5.59988	1.64731	0	5.38891	0	2.14889	10.7863	1.24927	0	1.45684	0	0	0.695909	0.840519	0.52299	0	5.65832	1.30253	0.571028	0.850303
ENSG00000108702	0	0	1.70659	0	0	0	0	0	0	0	0	0	0	0	0	0	0	2.06285	0.898248	0	0.93354
ENSG00000108759	0	0	0	0	0	0	0	0	0	0	0	0	0	0	0	0	0	0.322137	0	0	1
ENSG00000108798	0.828253	0.939771	0.71688	0	0.374232	4.68999	0.739073	2.61189	1.56306	1.30938	0.838218	0	0	1.14649	0	0.495777	0	0.594083	4.74637	0	0.813186
ENSG00000108813	0	0.499411	0	0	1.63942	1.63571	0	0.325022	1.51685	0	0	0	0	0	0	0	0	0	0	0	0.872324
ENSG00000108823	0	1.24421	0	0	0	0	4.12994	0.639065	0	0	0	5.64432	0	0	0	0.579428	0	0.233574	0	0	0.936348
ENSG00000108825	0	0	0	0	0	0	0	0	0	0	2.40638	0	0.534209	0	0	1.42583	0	0	0	0	0.957131
ENSG00000108839	0.354612	0.361697	0.900981	0	0.636913	1.28343	0	0	0.452587	0.249252	3.32081	0	0	0	0	0.123823	0.229097	0.500992	0.589506	1.08497	0.892736
ENSG00000108849	0	0	0	0	0	0	0	0.381876	0	0	0	0	0	2.52552	11.8642	0	0	0	0	0	0.987102
ENSG00000108878	0	0	0	0	2.25881	0	0	0	0	0	0	3.07699	0	0	0	0	0	0	0	0	0.961363
ENSG00000108932	0	1.93565	0	0.34906	2.1374	2.06635	0	0.650822	0.115999	0	0	0	0.767838	0	0	0	3.32463	1.79916	0.95234	1.83583	0.800366
ENSG00000108950	1.44543	1.8977	0	0	0	0	0	0	0.284475	1.55129	0	0	0	0	0	0	0.0334046	1.29955	0	0	0.872029
ENSG00000108958	0	0	0	0	1.12091	1.68597	0	0	0.384301	0	5.15863	0	0	0	0	6.11302	0	0	0.836201	0.858053	0.913523
ENSG00000108984	0	0	0	0.516566	0.0784511	0	0	0.0675478	0	0	0	0	0.0369886	0	0	0	0	0	0	0	0.981356
ENSG00000109047	0	0	0	0	0	0	0	0	0	0	0	0	0	0	0	0	9.78402	0	0	0.483746	0.997398
ENSG00000109061	0.91731	0	0	0	0.507378	0	1.82544	0	0	0	0	7.87447	0	0	0	0	0	0	0	0.664921	0.973833
ENSG00000109063	0.378711	3.49912	0.108408	1.92626	0.259275	1.069	0	0.320597	0.918059	0	1.43919	7.62064	0	0.913461	0	0.51734	0.651862	0.26516	0.302005	1.851	0.900413
ENSG00000109072	1.13117	4.54315	0	1.11614	1.66019	0	4.40233	2.34225	1.63869	10.7223	2.22578	1.85018	0	4.26312	3.69611	1.12728	6.77891	1.86006	0	2.08905	0.800099
ENSG00000109132	0	0	0	3.74295	0	2.67415	0	0	0	0	0	0	5.76363	0	0	0	0	0	0	0.905387	0.933133
ENSG00000109158	0	0	0	0	0	0	0.468102	0	0	0	0	0	0	0	0	0	0	0	0	0	1
ENSG00000109193	0	0	0	1.57476	0.111496	1.00438	0	0.595314	3.1295	2.16565	0	0	0	0	0	0	0	0.980115	0	0.777954	0.878749
ENSG00000109208	0	0	0	0	0.247242	0	0	0	0	0	0	0	0	0	0	0	0	0	0	0	1
ENSG00000109255	0	0	0	0.614203	0.0786358	0	0	0	0.197588	0	0	0	0	0	0	0	0	0	0	1.0549	0.955574
ENSG00000109265	0	0	0	0	0	0	0	0	0	0	0	0	0.515078	0	0	0	0	0	0	0	1
ENSG00000109272	0.102255	0.0675848	0	0	5.60271	0	0	1.12167	0.354026	1.62394	7.35754	0.612596	0	1.50102	0	2.1534	0	1.10134	0	0	0.898131
ENSG00000109339	0.296281	0	0	0.0138372	0	0	0	0	0	0	0	0	0.0997566	0	0	0	0	0	0	0	0.979821
ENSG00000109424	1.11692	0	0	0	0	0	0	0	0	0	0	0	0	0	0	0	0	0	0	0	1
ENSG00000109452	0	0	0	0	0	0.15375	0	0	0	0	0	0.269318	0	0	0	0	0	0	0	0	0.969953
ENSG00000109458	0.576096	0.425438	0.691186	1.12383	1.01755	0	1.29926	0.440058	0.459446	0	0	0	0	2.46642	0	0	0.735549	0.437331	0.00889224	0.270948	0.840263
ENSG00000109466	0.286012	0.33219	0	0.413051	0.110306	0.685466	0	0	0.227344	0.133865	0.120616	0.636984	0	0	0.150227	0	0.407349	0.261257	1.23211	0.573869	0.814673
ENSG00000109471	0	0	0	3.57768	4.21266	3.85681	0	0	0	0	0	0	0	0	0	0	0	2.18434	1.54928	0.650253	0.852345
ENSG00000109625	1.18231	4.06891	0	0	0.172945	0	0	0	0.447716	0	0	1.94026	0	2.68713	0	0.463671	0	2.50349	0	0	0.878443
ENSG00000109670	0.300185	0	1.29564	1.47687	0.470225	2.23695	0.000194321	0.562444	0.175055	0	0.171685	0.952733	1.68373	0.988123	1.40522	0	1.61107	1.0904	0.740316	4.24023	0.811817
ENSG00000109674	0	0	0	0.732836	1.57149	0	0	0	0.41099	0	0.104523	0	0	0.468357	0	0	0	0.261335	0.968535	1.58415	0.849893
ENSG00000109680	0	0.0730419	0	0	0	0	0	0	0	0	0	0.553317	0.201446	0	0	0	0.0871172	0	0	0	0.965604
ENSG00000109684	0	0	0	0	0	0.0288077	0	0	0	0	0	0	0	0	0	0	0	0	0	0	1
ENSG00000109705	0	0.935339	0	0.590902	0.895799	0	0	1.528	1.14856	0	0	0.907301	0	0.731843	0	0.161305	0	0	0	0	0.814996
ENSG00000109738	0	0.0732865	0	0	0	0	0	0	0	0	0	0	0.023824	0	0.00170142	0	0.698816	0	0	0	0.992558
ENSG00000109743	2.13544	2.98488	2.56991	0.354067	0	0.644808	0	0.976952	0.343239	0	0	0.491006	0	0.0837976	0	0	0	2.37442	0.674696	0.249786	0.807836
ENSG00000109758	0	0	0	0.363275	0	0	0	0	0	4.91933	0	0	2.19865	0	0	0	0	0	0	0.233276	0.970094
ENSG00000109762	0.122524	1.01309	0	0.0345252	0	0	0	0	0.0640298	0	0	0	0	0.0349794	0	0	1.09438	0.0245111	0.0649527	0.0571887	0.931911
ENSG00000109771	0	0	0	1.7324	0	2.98731	0	0.590388	0.690243	0	0.395115	0.212153	0.525419	0	1.13272	0.607869	3.46824	0.325722	0.0514193	2.07454	0.828135
ENSG00000109794	0.362083	0	0	0	0	0	0	0	0.805156	0	0	0	0	1.75671	0	0	1.30917	0	0	0.721121	0.904201
ENSG00000109819	0	0	0	0	0	0	1.40914	0.084859	0.939973	0.573781	0	0	0	0	0	0	0.399126	0	0	0	0.925384
ENSG00000109832	0	0	0	1.78341	0	0	0	0	0	0	0	0	1.58483	1.42531	1.49103	0	2.20453	0	0	4.25872	0.895087
ENSG00000109851	0	0	0	0	0	0	0	0	0	0	0	0	0	0	0	0	0	1.73083	0	0	1
ENSG00000109906	0.833537	0	0.249968	0	0	0	0	0	0	0	0	0	0	1.23776	0	0.664203	0	0	0.990677	0	0.88356
ENSG00000109927	0	0	0	0	0	0	0	0	0	0	0	0	0	3.1721	0	0	0	0	0	0	1
ENSG00000109943	0	0	0	0.29968	0	5.31575	0	0	0.181865	0	0	0	0	0	0	0	0	0	3.7064	0.562859	0.952962
ENSG00000109944	0	0	0	0	0	0.0515376	0	0	0	0	0	0	0	0	0	0	0	0	0	0.763766	0.996449
ENSG00000109991	0	0	0	1.47025	0	0	0	0	0	0	0	0	3.89337	0	0	0	0.00306226	0	0	0	0.980083
ENSG00000110076	0	0	0	1.47858	0	0	0	0	0	0	0	0	2.15695	0	0	0.146994	0.671618	0	0	0	0.943946
ENSG00000110080	0.438665	0.795619	0.230095	0	1.75018	0	0.65528	1.14905	0.435455	0	0	0	0	2.74223	0	0.18911	0	0.668293	0	0	0.878859
ENSG00000110148	0	0	0	0	0	0	0	0	0	0.190838	0	0	1.4052	4.88748	0.906545	0	1.51214	0	0	0	0.956767
ENSG00000110169	0	0	0	0.510824	1.47928	0	0	0.778058	0	9.4708	0.57328	0.463111	1.4612	0.185783	0.257009	0.684418	1.60125	0	0	2.44636	0.941979
ENSG00000110243	0	0	0	0	0	0	0	0	0	7.92666	0	0	0	0	0	2.02046	0	0	0	0	0.986585
ENSG00000110244	0	0	0	0	0	0	0	8.98795	0	7.6496	0	0	0	0	0	0	0	0	0	0	0.955206
ENSG00000110245	0	0	0	0	0.325221	0	0	5.94815	1.64551	11.1818	1.77683	0	0	0	0	0	0	0	0	0	0.954363
ENSG00000110318	1.10998	0.109563	0	1.2529	0	0.151023	0	0.564991	0.147515	0	0	0.0818087	0.34915	0	2.28881	0	2.60693	0.350386	0	2.30499	0.82413
ENSG00000110427	0	0	0	0.0581508	0	0	0	0	0	0	0	0	0.312365	0	0	0	0	0	0	0	0.990202
ENSG00000110436	0	0	0	1.86112	0	0	0	0	0	0	0	0	1.52001	0	0	0.481988	3.12363	0	0	0	0.934908
ENSG00000110448	0	0	0.316829	0	1.69813	5.36095	0	0.0330191	0.198267	0	0	0	0	0	0	0	0	0	5.66374	0	0.929308
ENSG00000110484	0	0	0	0.159964	7.66097	0	0	1.92165	0	0	0	0	0	7.49453	0	5.8667	0	4.1148	0	0	0.865637
ENSG00000110497	0	0.0822296	0	0	0.312848	0.470141	0	0	0.226913	0	0	0	0.06548	1.25589	0	0	0.0187094	0.00300151	0.330012	0	0.936747
ENSG00000110660	0	0	1.43752	0.248752	1.01847	1.51182	0	1.15007	0.670804	0	2.95675	1.51021	0	0.211072	0	0.808991	0.328992	0.906982	0.238248	4.35703	0.84298
ENSG00000110675	0	0	0	0.962877	0	0	0	0	0	0	0	0.119276	1.48108	0	0	0	2.02407	0	0	0	0.933349
ENSG00000110680	0	0	0	1.295	0	0	0	0	1.66027	1.99209	2.35002	0	1.9118	0.578936	0.113958	0	0	0	0	0	0.830863
ENSG00000110777	0	0	0	0.223186	0.0251918	0.0568439	0	0.611407	1.68401	0	0	0	0	0	0	0	0.252713	0	0.936271	0.0677881	0.932073
ENSG00000110786	0	0	0	0.283027	0.102512	0	0	0	0	0	0	0	1.71468	0.507859	0	0	0	0	0	0	0.972577
ENSG00000110799	3.94108	0	0	0	0.990051	0	3.36973	2.15104	1.16163	0	1.77157	0	0	0.965755	0	0.695684	0	0	1.25286	1.09129	0.820386
ENSG00000110887	0	0	0	0	0	0	0	0	1.01529	1.25929	0	0	0	0	0	0	0	0	0	0	0.957567
ENSG00000110900	0	0	0	1.69072	0	0	0	0.876632	0	0	0	0	1.49306	0	0	0	0.218855	0.0237626	0	0	0.918679
ENSG00000110934	0.450889	0	4.23849	0.106635	0	5.27546	0	0.714462	0.686653	0.692646	2.97514	0	0	0	0	0	0	0	4.77787	1.08865	0.843053
ENSG00000111046	0	0	0	0.265079	0.105603	0	0	0	0.217066	0	0	7.59557	0	0.0058161	0	0	0	0	0	0	0.995887
ENSG00000111049	0	0	0	0	0	0	0	0	0	0.644772	0	8.97045	0	0	0	0	0	0	0	0	0.996217
ENSG00000111052	0	0	0	0.879695	0	0	0	0	0	0	0	0	1.57762	0	0	0	1.88399	0	0	0	0.931352
ENSG00000111058	0.198237	0	0	0	0	0	0	0	0	0	0	0	0	0	0	0	0	0	0	0	1
ENSG00000111087	0.114558	0.643836	0	0.245149	3.02349	2.48315	0	2.34751	1.01241	0	0	0	0.261799	0	0	0.977862	0	1.48709	0.0903233	1.10812	0.812489
ENSG00000111110	0	0	0.503578	0	0	0	0	0	0	0	0	0	0.677427	0	0.238791	0.226469	1.45096	0	0	0.00758628	0.940009
ENSG00000111181	0	0	0	0	0	0	0	0	2.70538	2.13733	0	0	0	0	0	0	0	0	0	1.9088	0.921285
ENSG00000111186	0	2.63206	0	0	0	0	0	0	0	0	0	1.0435	0	0	0	0	0	1.96338	0	0	0.939874
ENSG00000111199	0	0	0	0	0	0	0	0	0.821621	0	0	0	0	1.6073	0	0	0	0	0	0	0.973096
ENSG00000111241	0	0	0	0	1.89051	0	0	0	0	0	0	0	0	0	0	0	0	0	0	0	1
ENSG00000111245	0	0.335194	0	0	0	0	11.1848	0	2.20936	0	0	8.364	0	0	0	0	0	1.43531	0	0	0.941914
ENSG00000111254	0	0	0	0	0	0	0	0	0	0	0	0	0	0	0	0	0	0	0	2.12264	1
ENSG00000111262	0	1.00956	0	2.25941	0.578486	0	0	0	0	0	0	0	4.20359	0	0	0.535258	2.72253	0	0	0	0.911038
ENSG00000111305	0	0	0.543783	1.74167	0.491844	0.98925	0	1.34993	1.03988	0	0	2.27407	0.333055	0	0.744889	0	3.6433	0.800759	0.0897548	3.03567	0.805923
ENSG00000111339	0	0	0	0.878959	0	0	0.894618	0.46292	0.286263	2.72383	0	0	0	0	0	0	0.474449	0	0.406665	1.1468	0.912069
ENSG00000111344	0	0	0	0	1.61319	0	0	0.292543	1.27526	0	0	0	0	0	0	0	0	0	0.0483848	0	0.947271
ENSG00000111405	0	0	0	0	0	0.00497547	0	0	0	0	0	0	0	0	0	0	0	1.47661	0	0	0.999823
ENSG00000111424	0.111582	1.43782	0	0	2.21407	0.329841	0	1.62034	0.383887	0	0.420907	0.743023	0	0	0	0	0	1.39422	1.68925	0	0.806717
ENSG00000111452	0	0	0	0	0	0	0.24502	0	0	0	0	0	0	0.416544	0	0	0	0.205922	0	0	0.943022
ENSG00000111490	0	0	0	0.188853	0.364087	0	0	0	0	0	0	0	0.533902	0	0.113812	0	0.349874	0	0	0.771297	0.894195
ENSG00000111537	0	0	0	2.33278	0	9.99443	0	0	3.37185	1.05895	0	0	0	0	0	0	0	2.76436	6.66098	0	0.914748
ENSG00000111644	0	0	2.48414	0	1.19816	0	0	0	0.168743	0.378302	5.45926	0	0	0.527275	0.552463	0.136599	0.591111	0	1.03853	3.94139	0.89379
ENSG00000111664	0.120187	2.3751	1.25045	2.25499	0.78624	0	1.97096	0.613057	1.73152	0	0.467304	1.22863	2.33218	1.28989	0	1.75097	8.51966	1.61795	0	0	0.877748
ENSG00000111700	0	0	0	0	0	0	0	0	0	1.89423	0	0	0	0	0	0	0	0	0	2.01168	0.950441
ENSG00000111701	0	0	0	0	0	0	0	0.0216625	0	0	0	0	0	0	0	0	0	0	0	0	1
ENSG00000111713	0	0	0	0	0.200161	0	0	0	0	1.83334	0	0	0	0	0	0	0	0	0	0	0.994254
ENSG00000111728	0	0	0	0.6277	0	0	0	0	0	0	0	0	1.30798	0	0	0	0.125745	0	0	0	0.969682
ENSG00000111729	0.15659	0	1.68437	0	0	3.57844	0	0.395832	0	0.252876	0.358777	1.01892	1.3993	0	0.535114	0	1.98916	0.597065	1.69181	1.30735	0.832518
ENSG00000111732	0	0	0.72782	1.76603	2.46479	2.29108	0	1.15481	0.867333	0	0	0.389961	0	0	0	0	1.08269	0.881779	0.860034	3.32315	0.802243
ENSG00000111780	0	0	0	0	0	0	0	0	0	0	3.59873	0	0	0	0	2.59147	0	0	0	0	0.9621
ENSG00000111783	0	0	0	1.71939	0	0	0	0	0	0	0	0	0.55735	0	0	0	0	0	0	0	0.982939
ENSG00000111788	0	0	0	0	0.577917	0.299501	0	0	0.736357	0	0	0	0	0	0	0.297667	0	0	1.32952	0	0.924332
ENSG00000111796	0.706025	0	1.81546	1.17105	0.708036	6.56014	0	0.767402	1.62361	2.20362	0	0	0	0	0	0	0	0	6.70441	1.17329	0.868675
ENSG00000111834	0	0	0	2.01199	0	0	0	0	0	0	0.997435	0	1.41494	0.84267	0.548103	0	2.16529	0	0	1.6991	0.817352
ENSG00000111837	0	0	0	0	0	0	0	0	0	0	0	0	0	0.46265	0	0	5.0786	0	0	2.08404	0.973608
ENSG00000111846	0	0	0	0	0.249078	0	0.212708	0	0.254905	0	0.273513	0	0.0232971	0.742386	0	0	0	0	0	2.16385	0.957291
ENSG00000111850	0	0	0.847327	1.74381	0	0.501176	0	0.183022	0.500239	0	0	0.297348	1.54263	0.557886	0.747709	0	1.48451	0.352519	0	2.65746	0.826542
ENSG00000111859	1.11302	1.49292	0	1.43567	0.670346	3.11239	0.263376	1.3451	1.03145	0.917633	0.983039	0.529722	0	4.68089	0.960171	0.548446	0.974303	0.407447	1.7584	0	0.802743
ENSG00000111860	0	0	0	0.0884237	0	1.61274	0	0	0	0	0	0.388566	0	0	0	0	0.745393	0	0.466585	3.08621	0.943693
ENSG00000111863	0	0	0	0	0	0.691698	0	0.917384	0	0	0	0	0	0	0	0	0	0	0.258334	0	0.945495
ENSG00000111877	0	0	0.849015	0.0932156	0	1.25354	0	0.0328392	0.468719	0	0	0.513923	0	0	0	0	0.161529	0	0.446002	1.97488	0.898227
ENSG00000111879	0	0	0	0	0	0	0	0	0	0	0	0	0.175195	0	0	0	0.400091	0	0	1.24148	0.975611
ENSG00000111886	0	0	0	0	0	0	0	0	0	0	0	0	0	0	0	0	1.27919	0	0	0	1
ENSG00000111907	0.131694	0.368835	0	0.266691	2.00653	0.0293598	0.0773254	0.532408	0.959059	0	0.361061	0.39499	0	0	0	0	0.480698	0.124037	0	0.511391	0.888848
ENSG00000111913	0	0	1.10108	0.615948	0	2.0396	0	0	0	0	0	0.2118	0	0	0	0	0	0	2.30874	0	0.909533
ENSG00000111961	1.95027	1.4438	0	0.0188821	0.152295	0	0	0	0.436852	0	0	0.485903	0	0	0	0	0.671733	1.55345	0	0	0.871464
ENSG00000112041	0	0	0	0	0	0	0	0	0	0	0	0	0	0	0	0.544416	5.88953	0	0	0	0.995135
ENSG00000112077	0	0	2.24476	0	0	0	0	0	0	3.07163	0	0	0	0	0	0	0	0	0	0	0.961537
ENSG00000112115	0	0	0	1.44387	0	7.34051	0	0	0	0	0	0	0	0	0	0	0	0.665891	0	0	0.984873
ENSG00000112116	0	0	0	3.44452	3.51609	5.00089	0	0	0	0	0	0	0	0	0	0	0	0	0	0	0.926744
ENSG00000112137	0	0	1.25778	0.568648	0	0	0	0	0	0	0	0	2.12737	0	0	0	0.225768	0	0	0.728068	0.931216
ENSG00000112139	0	1.3016	0	1.80068	0	0	0	0	0	0	0	0	1.56146	0	0	0	1.30391	0.303535	0.664286	0	0.849917
ENSG00000112175	0	0	0	0	0	0	0	1.6928	0	0	0	0	0	0	1.35747	0	0	0	0	0	0.957794
ENSG00000112182	0	0	0	0	0	0	0	0	0	0	0	0	1.01699	0.566234	0	0	0	0.613479	0.15616	0	0.930865
ENSG00000112186	0.461789	1.15971	0	1.15669	0.628647	0	1.49804	0	0	0	0	2.76472	1.16012	0	0	0	0.566556	1.1564	0	0	0.851742
ENSG00000112195	0.182746	0	1.56508	0	0.068511	0.344216	0	0.229374	0	0	0	0	0	0	0	0	0	1.06103	2.7213	0	0.933257
ENSG00000112212	0	0	1.59541	0	0	0	0	0	0.279882	2.51485	0	0	0	0	0	0.0543679	0	0	0.769538	0	0.94351
ENSG00000112218	0	0	0	1.21987	0	0	0	2.48086	0.436491	0	0	0.0926609	0	0.0812942	0	0	0	0	0	2.49652	0.909112
ENSG00000112238	0	0	0	1.21903	0	0	0	0	1.5161	0	0	0	0	0	0	0	1.63114	0	0	0.795168	0.886089
ENSG00000112246	0.322409	0	0	0.0428574	0	0	0	0	1.34767	0	0	1.62329	0	0	1.62611	0	0	0.967487	0	0	0.860703
ENSG00000112273	0	0	0	0	1.52883	0	0	0	0	0	0	0	0	4.75493	0	0.0339297	0	0	0	5.25981	0.936783
ENSG00000112280	0	0	0	1.33058	0	0	0	0	0	0	0	0	0	0	0	0	1.36701	0	0	0	0.948771
ENSG00000112293	0.670686	0	0	0.0601571	0	0.348412	0	0	0	0.868586	0	0	0	1.03767	0	0	0.662972	0	0	1.6617	0.884441
ENSG00000112297	1.22206	0.374251	0.37196	0	1.43885	3.78134	0	1.17186	0.44596	0	1.10759	0	0	2.1648	0	1.21443	0	1.40383	1.87669	0	0.821947
ENSG00000112299	0	0	1.60958	0	0	0	0	1.85267	0.840117	4.01389	0	0	0	0	0.347006	0	0	0	0.266254	0.0388037	0.935036
ENSG00000112303	0.966271	0	2.30738	0	0	2.77766	0	2.80525	0	0.708187	0.883959	0	0	0	0.260317	0	0	0	3.01927	0	0.813321
ENSG00000112309	0	0	0	1.44809	0	2.09114	0	0	0	0	0.320817	0	0.671645	0.157511	0	0	2.00803	0	0	1.98037	0.834226
ENSG00000112319	0	0	0	0	0	0	0	0	0	0	0	0	0	0	0	0	0	0	0	0.337056	1
ENSG00000112320	0	0	0	1.16314	0	0	0	0	0	0	0	0	1.2776	0	0	0	0	0	0	0.0415606	0.950372
ENSG00000112333	0	0	0	1.52291	0	0	0	0	0	0	0	0	0	3.64785	0	0	3.72477	3.49832	0	0	0.877505
ENSG00000112337	0	0	0	0	0	0	0	0	0	2.9865	0	0	0	0	0	0	0	0	0	0.593078	0.989548
ENSG00000112367	0	0.466451	0.352868	0.681656	0.033942	0.827427	0	0	0.0715748	0	0	0.25117	1.89421	0	0.279348	0	0.490307	0.423038	0.420629	2.23625	0.854253
ENSG00000112379	0	0	0	0.750861	1.43975	0	0	0.45756	0.222238	0	0.367416	0	1.39105	0.602867	3.31794	2.80986	1.20839	0	0	0.337803	0.847912
ENSG00000112394	0	0	0	0.106321	0	0.178868	0	0	0.43269	0	0	0	0	0	0	0	0	0	0	1.15125	0.967181
ENSG00000112486	0	0	0	1.1479	1.38479	5.44437	0	0	0	0	0	0	0	0	0	0	0	0	3.02328	0	0.94629
ENSG00000112494	0	0	0	0	0	0	0	0	0	0	0	0	0	1.88875	0	0	0	0	0	0	1
ENSG00000112499	0	0	0	0	0	0	0	0	1.16748	0	0	0	0	0	0	0	0	0	0	0	1
ENSG00000112539	0	0	0	1.14727	0	0	0	0	0	0	0	0	0.221739	0	0	0	0	0	0	0	0.989828
ENSG00000112561	0.195233	0.31564	0	0	0.130729	0	0.468896	0.541314	0.632838	0	0	0.101248	0	0	0	0.594569	0	0.168175	1.5919	0	0.895899
ENSG00000112599	0	0	0	0	0	0	0	0	0	0	0	0	0	0	0	0	6.40793	0	0	0	1
ENSG00000112619	0	0.0462209	0	0	0	0	0	2.40701	0	0	0	0.124608	0	0.0215617	0.49816	0	7.5487	0.325625	0	1.02411	0.968992
ENSG00000112685	0	0.422414	0	0.622327	0.659146	1.59653	0	0	0.395962	0	0	0.616544	1.0112	0.341712	0.226609	0	0.593888	0.633739	1.54938	2.76061	0.834715
ENSG00000112706	0	0	0	0	0	0	0	0	0	0	0	0	0	0	0	0	5.15864	0	0	0	1
ENSG00000112761	0	0.912556	0	0.970253	0.167431	1.05441	0	0	0	0	0	0	0	0	0	0	0.908845	0	0	1.24249	0.829989
ENSG00000112782	0	0	0	0	0	1.45293	2.673	0.462866	1.55968	0	0.926553	0.559204	0	0	0	0	0.0640365	0	0	0	0.901052
ENSG00000112799	0	0	0.0788679	0	0	0	0	0	0	0	0	0	0	0	0	0	0	0	0.385806	0	0.989241
ENSG00000112818	0	0	0	0	0	0	0	3.41608	0	0	0	0	0	0	0	0	0	0	0	0.0202899	0.999687
ENSG00000112837	1.02336	1.77987	0	0	0	0	0	0	0.235859	0	0	0.958374	0	0	0	0	0	1.58464	0	0.821072	0.863287
ENSG00000112902	0	1.01412	0	0.599993	0	0	0	0.182439	0	0	0	0	0	0	0.0302765	0	0.288862	1.64766	0	0	0.932418
ENSG00000112964	1.93911	0	0	0	0	0	0	0	0	0.335017	0	0	0	0	0	0	0	0	0	0	0.990907
ENSG00000112981	0	0	0	1.67285	0	0	0	0	0.57041	0	0	0	1.57731	0.315901	1.52872	0	2.08517	0	0	2.19035	0.813768
ENSG00000113073	0	0	0	0	0	0	0	0	2.48045	0	0	0	0	0	0	0	0	0	0	0	1
ENSG00000113088	0.116692	0	0.0992027	0	7.58772	5.17464	0	0.442161	0.427353	1.05169	0.907089	0	0	0	0	0	0	0	5.57109	0.297029	0.902287
ENSG00000113196	0	0.339346	0	0	4.00528	0	4.11569	1.48533	3.46329	0	0	3.6196	0.0933417	0	0	0	0	1.07782	0	0	0.819893
ENSG00000113231	0.016224	0	0	0	0	0	0	0	0	0	0	0	0	3.06161	0	0	0.5107	0	0	0	0.990942
ENSG00000113249	0	0	0	0	0	0	0	0	2.38701	0	0.0466671	0	0	0	0	0	0	0	0	0.11266	0.996487
ENSG00000113262	0	0	0	1.01419	0	1.47294	0	0.829142	0.621992	0	0	0.0976736	0	0	0	0	5.6659	0	0	0.706627	0.955945
ENSG00000113263	0	0	0	0.740762	0	4.47305	0	0	0.618512	0	0	0	0	0	0	0	0	0	4.11383	0.0479634	0.935037
ENSG00000113273	0	1.65253	0	0	0	0.0504858	0	0	0.0165097	0	0	0.775091	0	0	0	0	0	1.20493	0	0.591351	0.91597
ENSG00000113296	1.8143	0	0	0	1.12882	0	3.12093	0	0	0	0	0.173488	0	3.41535	0	0.535545	0.0468899	0	0	0	0.894902
ENSG00000113302	0	0	0	0	2.16063	0.82261	0	0	0	0	0	0	0	0	0	0	0	0	0	1.99461	0.931374
ENSG00000113303	0	0	0	0	0	0	0	1.34929	0	0	0	0	0	0	0	0	0	0	0	0	1
ENSG00000113318	0	0	0	0	0.570277	0.618324	0	0	0	0	0	0.0968414	0	0.776344	0	0	0	0	0	1.24712	0.912987
ENSG00000113319	0.0944827	0	0	0	0	0	0	0	0	0	0	0	0	0	0	0	1.47838	0	0	0	0.996636
ENSG00000113327	0	0	0	0	0	0	0	0	0	0	0	0	0.437925	0	0	0	1.37687	0	0	0	0.98326
ENSG00000113356	0	0.485955	0.213815	0	0.874389	0	0	0.649028	1.43928	0	0.853212	0.67763	0	2.55535	0	0.522935	0.22032	1.32578	0	3.34133	0.845355
ENSG00000113361	0	1.6218	0	3.26762	0	0	0	0.499526	3.64715	0	0.85586	0	4.45481	0	0.562265	0	3.0635	1.67088	0	0	0.820553
ENSG00000113391	0	0	0	0	0	0	0	0	0	0	0	0	0	0	0	0	0.347182	0	0	1.08613	0.983176
ENSG00000113430	0	0	0	0	2.7329	0	1.67771	0	0	0	0	0	0	0	0	2.46343	0	0.949826	0	0	0.901956
ENSG00000113448	0	0	0	0	0	0.0934519	0	0	0	0	0	0	0	0	0	0	0	0	0	0	1
ENSG00000113492	0	0	0	0	0	0	0	0	2.23882	1.84595	0	0	0	0	0	0	0	0	0	0	0.956604
ENSG00000113494	0	0	0	0	3.00927	0	0	0	0.0732482	0	0	0	0	0	0	0	0	0	0	0	0.998719
ENSG00000113520	0	0	0	0.614305	4.22833	0	0	0	0	0	0	0	0	1.22066	0	0	0	0	0	0	0.97716
ENSG00000113525	0	0	0	0.937224	2.87707	1.94083	0	0	0	0	0	0	0	0	0	0	0	0	0	0	0.94735
ENSG00000113532	0	0	1.42373	1.72358	0.094804	3.16429	0	0.765069	0	0	0.731194	0	1.87702	0	0	0	0.0430038	0	2.395	0	0.849415
ENSG00000113555	2.1837	0	0	0	0.203314	0	2.01748	0.464737	1.76944	0.16034	0.512407	0	0.37954	0	0	0.715987	0.0606492	0	1.51989	0	0.811913
ENSG00000113578	0.765996	0.742448	0	0	0	0	1.0613	0	0.419602	0	0	0.606247	0	0	0	0	0.444932	0.405417	0	0	0.832151
ENSG00000113600	0	0	0	0	0	0	0	0	0	4.59476	0	0	0	0	0	0	0	0	0	0	1
ENSG00000113638	0	0	0	0	0	0	0	0	0	0	0	0	0	0	0	0	0.417332	0	0	0.789255	0.97217
ENSG00000113645	0	0	0	0.45647	1.49765	0	0	0.25568	1.84506	0	0.898277	0	0	0.435509	0	0.927193	0.852777	0	0	0	0.848142
ENSG00000113722	0	0	0	0	0	0	0	4.06737	0	0	0	0	0	0.00845225	0	0	0	0	0	0	0.999891
ENSG00000113749	0	0	0.59753	0	0	0	1.68818	0	0	0	0	0	0	1.33356	0	0	0	0	1.52977	0	0.892103
ENSG00000113790	0.911705	0	0	0	0	0	0	0.458635	1.99237	3.0781	0	0	0	0	0.256252	0	0	0	0	0.236426	0.934078
ENSG00000113889	0	0	0	0	0	0.678065	0	0.252054	4.49963	7.32977	0	0	0	0	0	0	0	0	0	2.92489	0.940009
ENSG00000113905	0	0	0	1.34385	0	0.12021	0	0.0585187	1.96527	7.49716	0	0	0	1.94931	0	0	0	0	0	0.686464	0.957011
ENSG00000113924	0	0	0	0	0	0	0	0	1.93412	4.16784	1.04919	0	0	0	1.53463	0.252605	0	0	0	0	0.939757
ENSG00000113946	0	0	0	0	0	0	0	0	0.751149	0	0	0	0	0	0	0	0	0	0	0	1
ENSG00000113966	0.562993	0.862129	0.0102979	1.58285	0.274871	0	0	0.323286	1.05035	0	0.889098	0.843013	1.90916	1.12737	1.30214	0	4.35057	1.17073	0.0381409	2.76417	0.822036
ENSG00000114013	0	0.522986	0	0	1.07635	0	0	0	0	0	0	0	0	0	0	0	0	0	1.46723	0	0.94263
ENSG00000114113	0	0	0	0	0	0	0	3.67571	0	0	0	0	0	0	0	0	0	0	0	0	1
ENSG00000114124	0	0	0	0	0	0	0	0	0	0	0	0	0	0	0	0	1.25641	0	0	0	1
ENSG00000114200	0	0	0	2.08694	0	0	0	0	0	1.79099	0.829851	0	0.999717	0	0	0	1.91863	0	0	0	0.860304
ENSG00000114204	0	0	0	0	0	0	0	0	0	0	0	0	0	0	2.04757	0	0	0	0	0	1
ENSG00000114248	0	0	0	0	0	0	0	0.868251	0	0	0	0	0	0	0	0	0	0	0	0	1
ENSG00000114279	0	0	0	0	0	0	0.136541	0	0	0	0	0	0.728954	0	0	0	1.16481	0	0	0	0.960893
ENSG00000114349	0	0	0	0	0	0	0	0	0	0	0	0	0	0	0	0	10.048	0	0	0	1
ENSG00000114374	0	0	0	0	0	0.669193	0	0	0	0	0	0	0.819795	0	0	0.0381696	0.373913	0	0	0.921345	0.891402
ENSG00000114423	0.839887	1.27735	0	0.968678	0	3.23256	0.331702	0.139527	0.0853851	0.161193	0	0.894497	0.675158	0.203975	0	0	1.12939	0.556646	2.39346	1.34593	0.820856
ENSG00000114455	0	0	0	0	0	0	0	1.66457	0	0	0	0	0	1.94498	0	0	0	0	0	0	0.954956
ENSG00000114480	2.36034	2.07774	0	0	0.600454	0	0.540908	0	0	0.625647	0	2.08352	0	0	0	0	0.460337	1.70884	0.113657	0.456477	0.806728
ENSG00000114487	0	0	0	0	0	0	0	0	0	0	0	0	0	0	0	0	0	0	0	3.90716	1
ENSG00000114541	0	0	0	0	0	0	0	0	0	0	0	0	0	0	0	0	0.257475	0	0.0575968	0	0.988226
ENSG00000114547	0	0	0	0	0.161054	0	0	0	0	0	0	0	0	0	0	0	0	0	0	1.88427	0.995501
ENSG00000114638	0	0	0	0.256174	0	0.100776	0	0	0.780708	0	0	0	0	0	0.89842	0	0	0	0	0	0.933353
ENSG00000114646	0	0	0	3.27793	0	0	0	0	0.642812	0	0	0	2.15878	0	0	0.805176	3.46713	0	0	0	0.895489
ENSG00000114654	0	0	0.0646988	0.0991191	0	0	0	0.137959	0	0	0	0	0	0	0	0	0	0	0	0	0.937503
ENSG00000114656	0	0	0	0.311552	0	0	0	0	0	0	0	0	0	1.19857	0	0	0	0	0	1.34144	0.94075
ENSG00000114757	0	0	0	0	0	0	0	0	0	0	0	0	0	0	0	0	1.33682	0	0	0	1
ENSG00000114771	3.7359	0	0	0	0	0	0	1.58483	0	5.6921	0	0	0	3.12151	2.58517	0	0	2.66965	0	0.447429	0.869214
ENSG00000114786	0	0	0.702466	0	0.336388	0	0	0.685933	1.30974	0.671411	3.09809	0	0	0	0	3.68329	1.33586	0	0.176271	0.1212	0.879436
ENSG00000114805	0	0	0	0	0	0	0	0	0	0	0	0	0	0	0	0	0.0383905	0	0	0	1
ENSG00000114812	1.4559	0	0	0	2.41002	0	0	1.81243	0	0.400272	1.02696	0	0	0	0	1.88047	0	0.0573744	0.657747	0	0.840771
ENSG00000114841	0.93383	0	0.630369	0	0.212614	1.71008	0	0.420165	0.501474	0	0	0	0	0	0	0.668745	0.556972	0	1.9655	0.756223	0.828878
ENSG00000114854	1.10721	4.10948	0	0.333477	2.1301	2.21702	11.4313	2.086	3.58889	0.70394	3.23085	10.0303	0	2.51194	0	1.27495	0.740853	4.77093	0.102506	1.88465	0.812043
ENSG00000114948	0	0	0	0.0522592	0	0	0.818982	0	0	0	0	0	0.34556	0	0	0	0.930468	0	0	0.763713	0.887973
ENSG00000115008	0	1.00092	0	0	4.20542	1.19402	0	0.482185	0	0	3.41305	0	0	0.140952	0	1.07124	0	3.45172	2.81192	1.20228	0.815172
ENSG00000115041	0	0	0	0	0	0	0	0	0	0	0	0	0	0	0	0	0	0.470114	0	0	1
ENSG00000115085	0	0	1.89316	0	0.0489701	3.68393	0	1.04404	1.20293	0	0	0	0	0	0	0	0	0	5.67471	0	0.92698
ENSG00000115109	0	0	0	1.31593	0.960861	0	0	0.209391	1.58177	0.4453	0.22036	0.285911	1.22662	2.24588	1.17091	0	2.27516	0.0604379	0	3.78574	0.833189
ENSG00000115112	0	0	0	0	1.70094	0	0	2.10278	3.30818	0	0.586386	0	0	0.283147	0	1.21542	0	0.39885	0	2.05056	0.867345
ENSG00000115138	0	0	2.01092	1.97055	0	0	0	0	0.103431	0.416398	0	0	0	0.940876	0.51984	0	1.63458	0	1.9037	0	0.803981
ENSG00000115163	0	0.283085	0	0.715276	1.35233	0	0	0.227373	1.04799	0	0.556926	0.0416361	0	2.50865	0	0	0	0.771133	1.27537	0	0.868432
ENSG00000115165	0	0	2.1214	0	0	5.45571	0	0.275712	0.431432	0.0409117	0	0	0	0	0	0	0	0	5.06212	0	0.923484
ENSG00000115170	0.826142	1.81832	0	0	0.135607	0.168882	0	0	0.0466542	0	0	1.18026	0	0	0.289228	0	0.0381676	1.28425	0	0.283582	0.876903
ENSG00000115194	0	0	0	0.608205	0.284017	1.16308	0.531633	1.07549	0.455926	0	0	0	0.468102	2.39459	0	0	0	0	0	2.00994	0.855016
ENSG00000115221	0	0	0	0	2.76098	0	0	0	1.94799	0	1.34467	1.83788	0	0	0	0	0	0	0	0	0.902198
ENSG00000115239	0	0	0.634731	1.23639	0	1.18294	0	0.862387	0.38092	0	0	0.276074	0.744397	0.00650993	0.21419	0	1.28538	0.228095	0	2.53775	0.853745
ENSG00000115263	0	0	0	0	6.77839	0	0	3.55685	0	0	0	0	0	0	15.8465	0	0	0	1.59144	0	0.960388
ENSG00000115266	0	0.67833	0	4.15913	0.506967	0	0	0.308919	0.811328	0	0	0	4.93857	0.855401	0	1.28782	2.80844	1.63403	0	0	0.860919
ENSG00000115290	0	0	0	0	0	0	0	0	0	0	0	0	0	0	0	0	0	0	0	1.7181	1
ENSG00000115297	0	0	0.351859	0	0	0	0	0	0	0	0	0	0	1.10964	0	0	2.84385	0	0	0.213986	0.968991
ENSG00000115361	1.61743	0	0	0	0	0	0	0	1.12694	0.661461	0	0	0	0	0	0.982729	0	0	0	0	0.909827
ENSG00000115363	0	1.15337	0	0	0	0	0	0	0	0.528368	0	0	0	0	0	0	0	0.963704	0	0	0.931912
ENSG00000115386	6.16405	0	0	0	2.89175	0	0	7.63189	2.9853	2.4035	0	0	2.88408	0	12.579	0	0	0	2.8054	1.84958	0.876086
ENSG00000115423	0	0	0	0	0	0	0	0	0	0	0	0	0	0	0	0	0	0	0	0.353887	1
ENSG00000115425	1.60452	0	0	0.0522403	0	0.0446366	0	0	0.655881	1.16873	0	0	0	0.989513	0	0	0	0	0.181415	0	0.898562
ENSG00000115468	0.0832634	1.10176	0	0	2.24329	0	0	0	2.03002	0.104348	0	0	0	1.50696	0	0.321394	0	0	0	0.226641	0.873907
ENSG00000115488	0	0	0	0	0	0	0	0	0	0	0	0	0	0	0	0	0	0.811864	0	0	1
ENSG00000115507	0	0	0	3.7126	1.73269	0	0	0.249093	0.487757	0	0.713959	0	0	0.756777	0	1.44062	0.988665	7.90431	0	0	0.932867
ENSG00000115523	2.11228	1.84166	3.93956	0.524711	2.65561	7.42736	0	1.82794	3.2826	1.62353	1.74803	0	0	0.961847	0	0	0	0	7.40882	0	0.802107
ENSG00000115556	0.925617	0.903005	0.443238	1.15257	0.936955	1.78647	0	0.71416	1.49678	0	0	2.85193	0.35847	0.170417	0	0.497578	5.58688	0.840883	0.0899888	2.01735	0.856945
ENSG00000115590	0.211726	0	0	0	1.34015	2.36124	0	1.4872	0	0.494504	0	0	0	0	0	0	0	1.10533	1.2737	0	0.868209
ENSG00000115592	0	0	0	0	2.88844	0	0	0	0	0	0	3.87584	0	0	0	0	0	0	0	0	0.960777
ENSG00000115593	0	0	0	0	0	0	4.98842	0	0	0	0	4.06864	0	0	0	0	0	0.407412	0	0	0.952774
ENSG00000115596	0	0	0	0	1.86547	0	0	0	0	0	0	0	0	0.736341	0	0	0	0	0	0	0.979225
ENSG00000115604	0	0	0	0	0	2.31199	0	0	0	0	0	0	0	0	0	0	0	0	2.78658	0	0.956332
ENSG00000115607	0	0	0	0	0	4.41513	0	0	0	0	0	0	0	0	0	0	0	0	3.58689	0	0.957242
ENSG00000115616	0	0	0	0	0.309391	0	0	0.916012	0	0	0	0	0	0	0	0.0479149	0	0	0	0	0.97947
ENSG00000115648	0.55717	1.60014	0	0	6.2319	0	0.376808	1.83178	0.195704	0.820473	2.47151	3.07107	0	1.52009	0	3.8087	0	1.36106	0	0	0.851237
ENSG00000115665	0	0	0	1.51998	0	0	0	0	0	0	0	0	5.15692	0	0	0	0	0	0	0.52433	0.979136
ENSG00000115718	0	0	0	0	0	0	0	0	2.03016	5.44608	0	0	0	0	0	0	0	0	0	0	0.98038
ENSG00000115828	1.38127	2.61635	1.23197	0.847652	0.763586	0	0	1.50989	1.703	0.314007	2.09846	0.151726	1.79397	0	5.93883	0	1.95582	2.99849	1.14032	0	0.818266
ENSG00000115840	0	0	0	0.0757694	0	1.06667	1.09357	0	0	0	0	0.471252	0.0845223	0	0	0	0.949034	0	0	0	0.872593
ENSG00000115841	0	0	0	0	0	0	0	0	0	0	0	0	0	0	0	0	0	0	0	0.487236	1
ENSG00000115850	0	0	0	0	0	0	0	2.72728	0	0	0	0	0	0	0	0	0	0	0	0	1
ENSG00000115935	1.6959	2.33441	2.66164	0.17063	0.450705	3.5646	0.120532	0.667382	0.851477	0	1.59741	0.796142	0	0	0	0.113121	0	1.55598	4.66915	0	0.813108
ENSG00000115970	0	0	0	0	0	0.912724	0	0	0	0	0	0	0	0	0	0	0	0	0	1.09236	0.956023
ENSG00000115998	0	0	0	0	0	0	0	0	0	0	0	0	0	0.00971183	0	0	0.146445	0	0.178511	1.97238	0.99107
ENSG00000116014	0	0	0	1.6466	0.28653	0	0	0	0.83007	0	0	0	0.0974794	0	0	1.12839	0.40591	0	0	0	0.912151
ENSG00000116031	0	0	0	0	0.0581425	0	0	0	0	0	0	1.68166	0	0	0	0.836088	2.18922	3.3528	0	0	0.925198
ENSG00000116032	0.543547	0	0	1.39052	0	0	0	0	0.663387	0	0.272719	0	0.562226	0	0	0.985039	0	0.0958405	0	0	0.881803
ENSG00000116039	0	0	0	0	1.43385	0.469632	0	0	2.26703	0	0	0	0	0.966712	0	0	1.45211	0	0	0	0.899653
ENSG00000116106	0	0	0	1.98178	0.116266	0.357336	0	0	0.427465	0	0	0.102003	1.25717	0.1866	0	0	0.948225	0.755979	0	0	0.889758
ENSG00000116127	0	0.0361161	0	0.803995	0.731823	0.421409	0	0.199235	0.724109	0	0	0.562888	0.678545	1.44921	0	0.171031	1.97293	0.200886	0.183949	2.44505	0.824864
ENSG00000116132	4.07725	4.605	0	1.16378	1.21269	0	2.01164	0	0	0	0.0507614	2.41044	0	0	0	1.63701	0	4.24524	0	0	0.807888
ENSG00000116141	0	0	0	1.36767	0	0	0	0	0	0	0	0	1.66634	0	0.479695	0	1.99011	0	0	0.658306	0.889665
ENSG00000116147	0	0	0	0	0	0	0	0	0	0	0	0	0	0	0	0	0.325212	0	0	0	1
ENSG00000116151	0	0	0	0.104971	0	0	0	0	0.36955	0	0	0	0	0	0	0	0.126923	0	0	0	0.966974
ENSG00000116176	0	0	0	2.31806	1.1011	0	0	2.38167	0.602563	0	0	0	0.534155	0	0	1.07929	0	0	0	0	0.875471
ENSG00000116183	0	0	0	0	0	0	0	0	0	0	0	0	0	0	0.802324	0	0	0	0	0	1
ENSG00000116191	0	1.33003	0	0.947266	0.808647	0	0	0.554822	0.509709	0	0	1.24071	0.786932	0.319522	0	0	2.32245	1.48694	0	0.611875	0.805186
ENSG00000116218	0	0	0	0	0	0	0	0	4.55265	0	0	0	0	0	0	0	0	0	0	0	1
ENSG00000116254	0	0	0	0.951403	0	0	0	0	0	0	0	0	0.875705	0	0	0	1.31132	0	0	0.572502	0.903688
ENSG00000116299	0	0	0	0.782537	3.17961	1.06546	0	1.51503	0	0	0	0	0	0.19766	4.56795	2.8958	0	0	1.66394	0.212172	0.867357
ENSG00000116329	0	0	0	1.07066	0	0.808366	0	0.361893	0.197001	0	0	0	0	0	0.415348	0	0.921001	0	0	0.640251	0.835622
ENSG00000116668	0	0	0	0	0	0	0	0	0	0	0	0	0.242416	0.18489	0	0	0.279981	0	0	2.22879	0.983298
ENSG00000116675	0	0	0	0.910595	0	0	0	0	0	0	0	0	1.79955	0	0	0	2.4213	0	0	0	0.94109
ENSG00000116678	0.940096	2.33704	0	0	0.144615	0	0	0	0	1.31942	0.10347	1.02287	0	0	0	0	0	0.015808	0	0	0.920136
ENSG00000116703	0	0	0	0	0	0	0	0	0	0	0	0	0	0	0	0	7.66965	0	0	0	1
ENSG00000116711	0.0554299	0	0	0	0.214089	0	0	0	0	0	0	0	0	0	0	0	0	0	0	0	0.986373
ENSG00000116721	0	0	0	0.137071	0.87604	1.18107	0	0	0	0	0	5.8229	0	0	0	0	0	0	0	0.562061	0.975087
ENSG00000116726	0	0	0	0	0.108943	0	0	0	0	0	0	6.51375	0	0	0	0	0	0	0	0	0.99912
ENSG00000116745	0	0	0	1.02271	0	0	0	0	0	0	0	0	0	0	0	0	3.62741	0	0	0	0.985161
ENSG00000116748	0	0	0	0	0	0	0	0	0	0	0	3.91378	0	0	0	0	0	0	0	0	1
ENSG00000116785	0	0	0	0	0	0	0	0	0	4.827	0	0	0	0	0	0	0	0	0	0.816817	0.991094
ENSG00000116819	0	0	0	0	0	0	0	0	0	0	0	0	0	0	0	0	1.59715	0.283276	0	0	0.990665
ENSG00000116824	0.536701	0	1.58961	3.91326	4.51971	8.22775	0	1.14204	2.14546	0.387777	0.767807	0	0	0	0	0.172244	0	0.997356	7.08708	0	0.851216
ENSG00000116833	0	0	0	0	0	0	0	0.0279667	0	0.292549	0	0	0	1.86443	0	0	0	0	0	0	0.990952
ENSG00000116874	0	0	0.0302808	0	0	0.685025	0	0	0.395235	0	0	0.419929	0	0	0	0	0.486642	0.278219	0	0.899926	0.865759
ENSG00000116882	0	0	0	0	0	0	0	0	2.95328	3.96232	0	0	0	0	0	0	0	0	0	0	0.960772
ENSG00000116981	0	0	0	0	0	0	0.135461	0	0	0	0	0.527442	0	0	0	0	0	0	0	0	0.986483
ENSG00000116985	0	0	0	0	1.76424	0.497212	0	1.57227	0.739149	0	0	0.646323	0	0	0.416544	0.141929	0	0	0.579159	0	0.862992
ENSG00000116991	0	0	0	1.73196	0.511369	0	1.63026	0.797982	0.859446	0	0	0	1.63139	0.914956	0	0	1.26782	5.20698	0	2.41695	0.88111
ENSG00000116996	0	0	0	0	0	0	0	0	0	0	0	0	0	7.78977	0	0	0	0	0	0	1
ENSG00000117009	0	0	0	0	0.12123	0	0	0	0.704043	1.41239	1.12968	0	0	0	0	0	0	0	0	1.2451	0.880752
ENSG00000117016	0	0	0	2.92915	0.277984	0.133692	0	0.2409	0.680585	0	0	0	4.38012	0.506035	0	0.378279	2.55887	0.181252	0.64054	0.927438	0.886392
ENSG00000117020	0.446513	1.04234	0	1.3513	0.270566	0	0	0	0.327312	0	0	0.455573	1.10069	0	0	0.187274	1.56584	5.24698	0	1.08438	0.921441
ENSG00000117069	0	0	0	0.078311	0	0	0	0	0	0	0	0	1.62273	0	0	0	0	0	0	0	0.99746
ENSG00000117090	0	0	0	0.600573	0	5.13384	0	0	0	0	0	0	0	0	0	0	0	0	3.9154	0	0.953703
ENSG00000117091	0.434004	0.535421	2.24	0.723109	0	5.34932	0	0.917885	0.975334	0.400349	0.365852	0	0	0	0	0	0	0	5.26472	0	0.883343
ENSG00000117114	0	0	0	0	0	0	0	0	0	0	0	0	0.451399	0	0	0	0.371569	0	0	0	0.956676
ENSG00000117115	0	0	0	0.744898	2.29473	0	0	3.18817	0.806598	0	0	3.10803	0	0	0	0.623054	3.55041	0	0	0.139111	0.838349
ENSG00000117148	0	0	0	0	0	0	0	0	0	0	0	0	0	6.72987	0	0	0	0	0	0	1
ENSG00000117281	0	0	0.328714	0.781329	2.47016	3.92798	0	0.365474	0.0449263	0	0	0.191765	0.126615	0	0	0	1.22913	0.0249093	2.88505	0.403905	0.881391
ENSG00000117322	0	0	0	0	0	0	0	0.50967	0	0	0	0	0	3.25434	0	0	0	0	2.23216	0.951822	0.940264
ENSG00000117400	0	0	3.55901	0	0	0	0	0	0	0.117974	0.773613	0	0	3.53029	0	0	0	0	0	0	0.934608
ENSG00000117407	0	0	0.132956	0	3.03811	0.0620617	0	1.21465	0.923391	0	2.09106	0	0	1.1062	0	2.28619	0.321072	1.23557	0.0885438	0	0.836088
ENSG00000117477	0	0	0	1.23615	0	0	0	0	0.000845538	0	0	0	0.930629	0.917226	0.480722	0	3.43913	0	0	2.53722	0.906605
ENSG00000117560	0	0	0	0.106202	3.49032	6.96789	0	0	0.144257	0.235702	0	0	0	0	0	0	0	0	4.9384	0	0.932662
ENSG00000117594	2.93989	1.73974	0	0	0	0	0	0	0	3.84374	0	0	0	4.26139	0	0	0	0	0	0	0.89473
ENSG00000117598	0	0	0	0	0	0	0	0	0	0	2.36473	0	0	0	0	0	0	0	0	1.4246	0.968293
ENSG00000117600	0	1.51294	0	1.11564	0	0	0	0	0	0	0	0	0	0	1.13897	0	2.84912	1.57984	0	0	0.901218
ENSG00000117601	0	0	0	0	3.94295	0	0	0	0	8.38365	0	0	0	0	0	0	0	0	0	0	0.975247
ENSG00000117643	0	0	0	0.0557324	0	1.0334	0	0	0.358087	0	0	0	0	0	0	0	0.615883	0	0.39531	0	0.927424
ENSG00000117834	0	0	0	0	0	0	0	0.748475	1.13819	0.976126	0	0	0	0	0	0	0	0	0	0	0.920252
ENSG00000117971	0	0	0	0	0	0	0	0	0	0	0	0	0	0	0	0	0.645065	0	0	0	1
ENSG00000118004	0	0.522842	0	0	0	0	0	0.162494	0.0405505	3.37707	0	0	0	1.50332	0	0	0	0	0	1.3475	0.944257
ENSG00000118007	0.0242613	0.543029	0	0	0	0.179574	0	0	0	0	0	0.282426	0	0	0	0	0.254719	0.817462	0.199749	0.662288	0.861829
ENSG00000118094	1.07564	0	0	1.95335	0	0	0	0.570627	0.96374	0	1.27737	0	0	0	0	1.73517	0	0.658595	0	0	0.830759
ENSG00000118113	0	0	3.3023	0	0	0	0	0	0	0	0	0	0	0	0	0	0	0	0.0271752	0	0.999567
ENSG00000118156	0	0	0	0	0	0	0	0	0	0	0	0	0	0	0	0	0	0	0	1.00313	1
ENSG00000118160	0	0	0	0.659526	0	0	0	0	0	0	0	0	0.974582	0.735423	0	0	0.113964	0	0	0	0.918512
ENSG00000118194	0	3.30029	0	1.26606	0.604811	1.95147	9.76	0.668933	2.22841	0	0	8.13372	0	0.570303	0	0	0.830142	3.8674	0	0.310979	0.87202
ENSG00000118231	0	0.878196	4.38144	1.87944	0	0	0	0	2.52208	0	0	0	0	2.50733	0	0	2.26171	0	0	1.77606	0.857956
ENSG00000118242	0	0	0	0	1.38768	0.617835	0	0	0	0	0	0	0	0	0	0	2.2719	0.0642614	0	0	0.952051
ENSG00000118245	0	0	0	0	0.212465	0	0	0	0	0	0	0	0	0	0	0	0	0	0	8.03974	0.998609
ENSG00000118271	0	0	0	1.93715	0	0	0	3.02377	0	7.16521	0	0	0	0	11.6583	0	6.63987	0	0	0	0.915281
ENSG00000118276	0.745064	0.0631415	2.36937	0.899635	0	0	0	0	0.356258	0	0	0	1.16886	1.02012	0.827834	0	2.69362	0	0	2.93792	0.818276
ENSG00000118307	0	0	0	0	0	0	0	0	0	0	0	0	0	1.41936	0	0	0	0	0	0.907943	0.966332
ENSG00000118308	0	0	2.40219	0	0.115017	2.59489	0	0	0	0	0	0	0	1.61413	0	0	0	0	2.21558	0	0.871267
ENSG00000118322	0	0	0	0	0	0	0	1.29129	0	0	0	0	0	0	0	0	0	0	0	0.208175	0.991515
ENSG00000118402	0	1.14835	0	2.51825	0.610947	0	0	0	1.23513	0	0	0.885276	3.02759	3.08522	1.2309	0	5.86548	2.83106	0	3.11389	0.82335
ENSG00000118407	0	0	0	0	0	0	2.14775	0	0	0	0	0.533693	0	0	0	0	0	0	0	0	0.986922
ENSG00000118432	1.69994	2.31433	0	4.43461	0	0	0	0	0	0	0.00147104	0	5.35585	0	0	0.41961	2.72698	2.30284	0	1.24008	0.851222
ENSG00000118434	0	0	0	0	0	0	0	0	0	0	0	0	0	0	0	0	0	0	0	0.79175	1
ENSG00000118473	0	0	0	0.0564029	0	0	0	0	0	0	0	0	1.25405	0	0	0	2.93995	0	0	0	0.97654
ENSG00000118491	0	0	0	0	0	0	0	0	0	0	0	0	0	1.66954	0	0	0	0	0	0	1
ENSG00000118507	0	0	0	0	0	0.025719	0	0	0	0	0	0	0	0	0	0	0	0	0	1.07101	0.998736
ENSG00000118513	0	0.496544	5.19735	0.292036	3.66913	0	0	2.23761	0.0792563	0.988765	0	0	0	0	0	0.206531	2.00276	0	3.50852	1.32735	0.85004
ENSG00000118514	0	0	0	0.0971395	0	0.252154	0	0	2.31208	3.75921	0	0	0.0535942	0	0	0	0.422025	0	0	0	0.95608
ENSG00000118520	0	0	0	0	0	0	0	0	0	4.06572	0	0	0	0	0	0	0	0	0	0	1
ENSG00000118596	2.17485	0.599664	0	1.09273	0	1.47707	1.71799	0	0.257608	0	0.103989	0.171299	0	0	0	0	0	1.23079	0.55271	0	0.825666
ENSG00000118690	0	0	0	0	0	0	0	0	0	0	0	0	0	2.60077	0	0	0	0	0	0.588587	0.988089
ENSG00000118729	0	0	0	0	0	0	5.8284	0	0	0	0	3.47638	0	0	0	0	0	0	0	0	0.968608
ENSG00000118733	0	0	0	0	0	0	0	0	0	0	0	0	0.32303	0	0	0	0	0	0	0	1
ENSG00000118777	0	0	0	0	0	0	0	0.210695	0	0	0	0	0	0	0	0	0	0	0	0.667102	0.983377
ENSG00000118849	2.72046	1.21351	0	0	3.28847	0	0.746096	1.47142	0	0	1.78273	0.193901	0	0.278475	0	0.720355	0	0.391735	0	0	0.847655
ENSG00000118903	0	0	0	0.568997	0	0	0	0.672425	0	0	0	0	0	0	0	1.22141	0	0	0	0	0.946506
ENSG00000118946	0	0	0	2.52151	0	0	0	0	0.000986067	0	0	0	2.45162	0.791616	2.85078	0	1.24325	0	0.756656	1.14518	0.835487
ENSG00000118960	0.482488	1.25363	0	0	0.919616	0	0	0.182207	0.860231	0	0	0.0889128	0	0.0908609	0	0.445696	0	0.660803	0.112396	0	0.838649
ENSG00000118961	0	0	0.457639	0.640166	0	0.48462	0	0	0.0738215	0	0	0.0495583	0.3669	0	0	0	1.00482	0.108124	0.0296936	0	0.884215
ENSG00000118976	0	0	0	0.790597	1.05656	0.14678	0	0	0.181015	0	1.98239	0	0	0.382806	0	2.9429	0	0	0	3.40784	0.88443
ENSG00000118997	0	0	0	0	0	0	0	0	0	0	0	0	0	0	0	0	0	0	0	1.25752	1
ENSG00000119042	0	0	0	0	0	0	0	0.865639	0	0	0	0	0	0	0	0	0	1.93614	0	0.778966	0.955293
ENSG00000119121	0	0	0	0	0	0	0	0.428329	0	0	0	0	0	0	0	0	0	0	0	1.37348	0.983587
ENSG00000119125	0	0	0	0	0	0	0	1.2646	0.605193	0.321343	0	0	0	0	1.69026	0	0	0	0	0.340704	0.921163
ENSG00000119147	1.43255	2.01793	0	0	0	0	2.60438	0	0.831587	0	0	0	0	0	0	0.375621	0	0	0	0.865554	0.888382
ENSG00000119227	1.56937	1.13256	0.281773	0	0.725615	0	0.0446123	2.07162	0	0	0	0	1.6549	0	0	0.402605	0.683874	0.47881	0	0	0.822816
ENSG00000119283	0	0	0	0.817939	0	0	0	0	0	0	0	0	1.79366	0	0	0	1.36276	0	0	0	0.936011
ENSG00000119457	0	0	0	0	0	0	0	0	0	0	0.631145	0	0	0	0	0	0	0.567289	0	0	0.952693
ENSG00000119514	1.13143	0.410012	0	0	0.153175	0.110384	0	2.22547	0.183	0	1.1118	0	0	0	0	0	0	0.0590306	0.212093	1.17423	0.892509
ENSG00000119547	0	0	0	3.33296	0	0	0	0.299496	0.962332	1.68772	0	0	5.69466	0	1.1775	0.551535	3.86489	0.687847	0	1.551	0.869543
ENSG00000119608	0	0	0	0	0	1.00877	0	0	0	0	0	0	0	0	0	0	0	0	0	0	1
ENSG00000119614	0	0	0	0	0	0	0	0	0	0	0	0	1.2374	0	0	0	5.31947	0	0	0	0.987757
ENSG00000119636	0	0.25049	0	0.0591089	0	0	0	0	0	0	0.160189	0	0	0.309704	0	0.0491671	1.86894	0	0	1.84211	0.924788
ENSG00000119650	0	0	0	0.0693418	0	0	0	0	0	0	0	0	0	0	0	0	0.619213	0	0	0	0.994106
ENSG00000119660	0	0	0.412198	0	0.696012	0	0	0	0	0	0	0	0	0	0	0	1.39991	0	0	1.51116	0.912646
ENSG00000119685	0	0	0	0.142874	0.205253	0.486713	0	0	0	0	0	0.551522	0	0	0	0	1.08426	0	0	1.57871	0.917634
ENSG00000119686	0	0	0	0	0.0267269	1.15026	0	0	0	0.306915	0	0.455119	0	1.97955	0	0	0	0	0.462289	0	0.936155
ENSG00000119703	0	0	0	0	0	0	0	0	0	0	0	0	0	0.0707519	0	0	0	0	0	0.271294	0.986274
ENSG00000119714	0.136392	2.18105	0	0	0.97618	2.98353	0	1.33096	0	0	0.0774865	0.343802	0	0	0	0.0766358	0	1.71228	3.86653	0	0.866352
ENSG00000119715	0	0	0	0	0	0	0	0	0	0	0	0	0	0	0	0	1.42054	0	0	0	1
ENSG00000119782	0.177668	1.13095	0	3.01049	0	0.284442	0	0.730118	1.66265	1.18012	0.99924	0.806306	5.03161	0.288495	2.5228	0.373747	1.96075	1.80482	0.12695	1.03512	0.810726
ENSG00000119866	0	0	4.22336	3.36619	0	0	0	0	0.1063	0	0	0	1.67874	0	0	0	1.05874	2.46949	0.181937	1.21785	0.874392
ENSG00000119913	0	0	0	0	0	0	0	0	0	0	0	0	0	0	0	0.781035	0	0	0	0	1
ENSG00000119919	0	4.31432	4.00699	0	0	0	0	4.3857	0.423379	0	0	2.82897	0	0	0.138684	1.167	0	0.829353	2.56039	0	0.804759
ENSG00000119927	7.01035	1.91605	0.300559	1.73652	2.34596	0.165512	1.30213	1.11732	1.43775	3.23355	0.810614	1.62333	1.29428	0.86609	0.215637	0.69997	2.36685	1.66206	0.537356	1.7415	0.809507
ENSG00000119946	0	0	0	0	0	0	0	0	0	0	0	0	0	0	1.07269	0	0.508719	0	0	0	0.97504
ENSG00000120029	0	0.0248797	0	0	0.0309413	0	0.0781514	0	0	0	0	0	0	0	0	0	0.333671	0	0.182563	0	0.950071
ENSG00000120049	5.90023	0	0	1.56628	1.50235	0	4.94352	0	0	0	0	0	1.67057	0	0	0.688961	3.61873	0	0	0	0.875202
ENSG00000120051	0	0	0	0	0	0	0	0	0	0	0	0	0	2.77755	0	0	0	0	0	0	1
ENSG00000120054	0	0	0	0	0	0	0	0	0	2.10074	0	0	0	0	0	0	0	0	0	0.126591	0.996828
ENSG00000120094	0	0	0	1.42758	0.520795	0	0	0	0.512392	0	0	0	3.97945	0	0	0	0	0	0	0	0.967454
ENSG00000120156	1.18164	0.633925	0	0	0	0	0.62845	0	0.105864	0	0	0	0	0	0	0	0	0	0	0	0.939057
ENSG00000120162	0	0	0	0.395776	0	0	0	0	0	0	0	0	0	0.114336	0	0	0.685981	0	0	0	0.960862
ENSG00000120210	0	0	0	0	0	0.935324	0	0.162502	0	0	0	0	0	0	0	0	0	0	0	2.18591	0.973567
ENSG00000120211	0	2.22843	0	0.266641	0.168067	0.824129	0	0.632524	0	0	0.196573	1.57623	0	0	0	0	0.685059	0.360265	0	2.83664	0.871272
ENSG00000120215	0	0	0.0840121	1.25643	0	1.78032	0	0.594041	0.545712	0	0	0.237197	0	0	0	0	0.820357	2.95679	0.0310864	0.85502	0.889564
ENSG00000120235	0	0	0	0	1.94838	0	0	0	0	0	0	0	0	0	0	0	0	0	0	0	1
ENSG00000120242	0	0	0	0	0.298235	0	0	0	0	0	0	0	0	0	0	0	0	0	0	0.342279	0.954141
ENSG00000120251	0	0	0	2.68384	0	0	0	0	0	0	0	0	2.55077	0	0.233081	0	2.67429	0.429905	0	0	0.884532
ENSG00000120254	0	1.45037	0	0	0.0299148	0	0	0	0.408872	0	0	0.616184	0	0.440293	0	0	0	0.997621	0	0	0.909538
ENSG00000120262	0	0	0.979098	0	0.0171628	1.94186	0	0.799469	0	0	0	0	0	0	0	0	0	0	0	0	0.951329
ENSG00000120278	0	0	0	0.0646973	0	0.0910696	0	0	0	0	0	0	0	0.9394	0	0	0.618776	0	0	0	0.956605
ENSG00000120279	2.57318	0	4.0904	0.722142	0	0	1.9218	1.83385	0.973607	2.03403	0.983012	0	0	0.334063	0	0.576445	0	0.00473294	0.46903	0	0.840115
ENSG00000120280	0	0.337512	3.17624	0.0177573	0	0.478302	0	0	0	0.0912894	0	0	0	0	0	0	0	0	2.51586	0	0.942986
ENSG00000120289	0	0	0	0	0	0	0	0	0	0	0	0	0	0	0	0	0	0	0	1.77222	1
ENSG00000120329	0	0	0	0	0.724036	0	0	0	0	0	0	0	0	0	0	0.601942	0.452855	0	0	2.23286	0.958071
ENSG00000120332	0	0	0	0	0.810303	0	0	0	0	0	0	0	0	0	0	0	0	0	0	0	1
ENSG00000120337	0	0.0165591	0	0	0	0	0	0	0	0	0	0	0	0	0	0	0	0.715603	0	1.80688	0.978673
ENSG00000120341	0.624741	0	0	0	0	0	0	0.451857	0.35377	1.99331	0	0	0	0.947802	0	0	0.538112	0	0	0	0.922998
ENSG00000120471	0	0	0	0	2.82112	0.245398	0	0	0	0	0	0	0	0	0	0	0.87593	1.49854	0	0.665803	0.938702
ENSG00000120500	0	0	0	0	0	0	0	0	0	0	0	0	0	0	0	0	6.62335	0	0	0	1
ENSG00000120594	0.215131	0.41917	0	0	0	0	0	0	0	0	0	0	0	0	0	0	0.883298	0	0	0	0.962205
ENSG00000120659	0	0	0	0	0	0	0	0	0	0	0	0	0	0.595186	0	0	0	0	0	0	1
ENSG00000120669	0	0	0	0	0	0	0	0	0	0	0	0.0796232	0.0980918	4.53554	0	0	0	0	0	2.70921	0.966499
ENSG00000120725	0.0305649	0.741053	0	0	0	0	0	0	0	0	0	0	0	0	0	0	0	0	0	0	0.997829
ENSG00000120729	0	0	0	0	0	0.383526	2.17374	1.36616	0.067791	0	0	5.48993	0	0	0	0	0	0	0	1.7512	0.944948
ENSG00000120756	0	0	0	0	0.844274	0	0	2.98939	0.907299	0	1.3311	0	0	3.0119	1.94374	0	1.4502	0	0	0.408724	0.827444
ENSG00000120820	0.990668	1.83164	0	0	0	0	0	0.886508	0	0	0	0.784153	0	0	0	0	0	2.06623	0	0	0.885554
ENSG00000120899	0.427078	0.71366	1.84663	0	0.419902	2.93396	0	0.655069	0.165939	0	0.198306	0	0	1.25181	0	0.811672	0	0	3.23682	0.253655	0.842638
ENSG00000120903	0	0	0	0	0	0	0	0	0	0	0	0	0	0	0	2.76598	0.995608	0	0	0.055789	0.979994
ENSG00000120907	0	0	0	0	0	0	0	0	0	0.0239011	0	0	0	0	0	0	0	0	0	0	1
ENSG00000120952	0	0	0	0	0.290504	0	0	0	0	1.12686	0	5.18631	0	0	0	0	0	0	0	0	0.985616
ENSG00000121053	0	0	2.20629	0	0	0	0	0	0	0	0	0	0.0201271	0	0	0	0	0	0	0	0.99952
ENSG00000121075	0	0	0	0	0	0	0	0	0	0	0.557975	0	0	0	0	0	0	0.00401475	0	0	0.999621
ENSG00000121101	0	0	0	0	0	0	0	0	0	0	0	0	0	0	0	0	0	0	0	2.19875	1
ENSG00000121104	0	0	2.56481	0.0652298	0	1.49749	0	0.000256633	0.337602	0	0	0	0	1.34352	0	0	0	0	1.84482	1.07497	0.873513
ENSG00000121207	0	0	0	0	0	0	0	0	0	0	0	0	0	2.95295	0	0	0	0	0	0.212278	0.996216
ENSG00000121210	0.457247	0	0.716644	0.594029	0.0910464	1.90946	0	0.114497	0	0	0	0	0.513388	3.01029	0	0	0	0	2.07488	1.50211	0.860596
ENSG00000121211	0	0	0	0.961366	0	0	0	0	0.612956	0	0	0	0	0.850515	0	0	0	0	0	2.08725	0.938856
ENSG00000121270	0	0	0	0	1.94725	0	0	0	0	0	0	0	0	0	0	0.35723	0	0	0	0	0.990345
ENSG00000121297	0	0.249574	0	0	0	0	0	0	0	0	0	0	0.549225	0	0	0	0	0.474431	0	0	0.930619
ENSG00000121316	1.25779	1.38307	0.68369	0	1.12564	0	0.865363	2.34709	0.387848	0	0.541446	0	0	0	0	0	0	0.181913	0.963975	0	0.834269
ENSG00000121351	0	0	0	0.67277	0	0	0	0	0.403518	0	0	0	0	0	8.83494	0	0	0	0	0	0.993588
ENSG00000121388	0	0	0	0	0	0	0	0	0	0	0	0	0	0	0	0	0	0	0	3.1965	1
ENSG00000121440	0.772917	0.574752	0	0	0	0	0.206283	0	0	0	0	0.18335	0	0	0	0	0	0.291088	0	0	0.914509
ENSG00000121454	0	0	0	0.821742	0	0	0	0	0.0701467	0	0	0	2.63662	0.309445	0	0	2.96028	0	0	0	0.931764
ENSG00000121577	0	0	0	0	0	0	5.55891	0	0	0	0	0.224489	0.583516	0	0	0.044696	0	0.344208	0	0	0.988668
ENSG00000121594	0	0	0	0	1.90993	0	0	0	0	0	0	0	0	0	0	0	0	0	1.56893	0	0.956765
ENSG00000121621	0	0	0.0461721	1.68573	0.836897	0.00860851	0	0	0.467327	0	0.735782	0.869393	0	1.5706	0	0	0.208371	0.948235	0.866553	2.55065	0.829895
ENSG00000121634	0	0	0	0	1.80845	0	0	0	0.116967	0	0	2.13346	0	0	0	0	0	0	0	2.26944	0.905869
ENSG00000121690	0	1.67566	1.08965	1.25364	0.0865202	0.888609	0	1.32882	1.64638	3.0794	0.0915469	3.77974	1.75563	6.28556	0	0	0	2.22435	0	4.33479	0.805446
ENSG00000121742	0	0	0	0	0.592408	1.19546	0	0	0	0	0	0	0	0	0	0	0	3.64027	0	1.12345	0.957908
ENSG00000121743	0	0	0	0	0	0	1.99934	0	0.765301	0	0	0	0	0	0	0	0	0	0	2.15622	0.932517
ENSG00000121807	1.11684	0.725951	2.28187	0	4.00098	3.98762	0	1.48972	0.694149	0.354649	0.842734	0	0	0	0	0.122612	0	0.143441	4.79581	0	0.827036
ENSG00000121853	0	0	0	0	0	0	0	0	0	0	0	0	0	0	0.391853	0.0392286	0	0	0	0	0.994731
ENSG00000121871	0	0	0	2.74899	0.591653	0	0	0	0	1.29784	0	0	3.22623	0	0	1.22654	2.34048	0	0	0	0.866138
ENSG00000121895	0	0	0.71477	0.330752	0	2.21422	0	0	0	0	1.38599	0	0	0	0	0	0	0	1.65855	0	0.90278
ENSG00000121898	0	0	0	0	0	0	0	0	0	0	0	0	0	0	0	0	0	0.040659	0	0	1
ENSG00000121905	0	0	0	0.44783	0	0	0	0	0	0	0.799621	0	0.69297	0	0	2.35998	2.45985	0	0	0	0.907987
ENSG00000121964	0	0	0	0	0	0.470328	0	0	0	0	0	0	0	0	0	0	0	0	0	0.695959	0.964432
ENSG00000121988	0	0	0	0	0	0	0	0	0	0	0	0	0	0	0	0	0	0	0	0.465938	1
ENSG00000122012	0	0	0	0	0	0	0	0	0	0	0	0	2.14388	0	0	0	0.404787	0	0	0	0.990063
ENSG00000122025	0	0	3.80734	0	0	0	0	0	0	0	0	0	0	0.957751	0	0	0	0	0	0	0.98676
ENSG00000122121	0.994966	0.315067	0	0	0	0	0	1.68362	3.01503	1.57089	0	0	0	0	0	0	0	0	0	0	0.920319
ENSG00000122122	1.78016	0.943873	5.05241	0	0.416751	5.71914	0.502871	2.12123	1.58	2.37573	1.73419	0	0	0.190354	0	0.628683	0	0	7.03978	0	0.827706
ENSG00000122136	0	0	0	0	0.542371	0	0	0	0	0	0	0	0	0.23972	0	0	0	0	0	0	0.976738
ENSG00000122180	2.7716	4.20533	0	0.456557	0.580616	0.156572	0	1.66144	4.88515	0.62925	0.637748	8.26112	0	1.31205	0	0	4.01905	1.93481	0	0	0.851873
ENSG00000122188	0.404835	0	2.33134	1.80592	0.834055	6.71735	0	2.22001	1.38742	0.235143	0	0.702915	0	0	0	0	0.884457	0.570677	4.71802	1.89768	0.859026
ENSG00000122194	0	0	0	0	1.49629	0	0	0	3.01926	6.39257	0	0	0	0	0	0	0	0	0	0.271757	0.960585
ENSG00000122223	0	0	2.43805	0	0	4.28398	0	0	0	0	0	0	0	0	0	0	0	0	2.61212	0	0.937955
ENSG00000122224	0	0	0.804603	0.630672	1.07214	4.80915	0	0.756205	0.447745	0	0	0	0	0	0	0	0	0	4.05449	0.539535	0.909105
ENSG00000122304	0	0	0	0	1.2323	0	0	0	0	0	0	0	0	0	0	0	0	0	0	9.6488	0.993278
ENSG00000122367	0	0	0	0	0	0	6.01817	0	0.572331	0	0	4.62312	0	0	0	0.580694	0	0	0	0.497125	0.945137
ENSG00000122375	0	0	0	0	0	0	0	0	0	0	0	0	0	0	0	0	0.652549	0	0	0	1
ENSG00000122420	0	0.0254579	0	0	0	0	0	0	0	0	0	0.228139	0	0	0	0	0	0.198085	0	0	0.948429
ENSG00000122432	0	0	0	0	0	0	0	0	0	0	0	0	0	0	0	0	0	0	0	0.430838	1
ENSG00000122477	0	0	0	0	0	0	3.42338	0	0	0	0	2.69072	0.0947955	0	0	0	4.06658	0	0	0	0.919641
ENSG00000122483	0	0	1.18967	1.14007	0	1.56284	0	0	0.572265	0	0.70755	0.838769	0	0.272078	0	0	0.320076	0.602617	1.0131	3.17833	0.863897
ENSG00000122543	0	0	0	0	0	0	0	0	0	0	0	0	0	0	0	0	0	0	0	1.75294	1
ENSG00000122547	0.478758	0	0	0	0	0	0	0	0	0	0	0	0	0.123465	0	0	0	0	0	0	0.986427
ENSG00000122679	1.96288	0	0	0	2.55009	0	1.81926	0.596807	0.985593	0.0909398	0.280552	0	0	0	0	0	0	0	0	0	0.881613
ENSG00000122691	0.87043	1.28734	0	0	0.819314	0	0	0	0	0	0	1.53744	0	0	0	0	0	1.61938	0	0	0.853273
ENSG00000122707	2.57694	3.58832	0.503331	0	0	0	0	0.075379	0.200302	0	0.178025	2.05478	0	0	0	0	0.60769	3.6784	0.694301	0	0.850063
ENSG00000122711	0	0	0	0	0	0	0	3.71283	0	0	0	0	0	0	0	0	2.28294	0	0	0	0.967638
ENSG00000122728	0	0	0.269113	1.64753	1.02265	1.8131	0	0.804534	0.468227	0	0.222976	0.717263	0	0	0	2.19777	2.19521	0	0.327891	4.02477	0.84718
ENSG00000122733	0	0	0	0.848136	0	0	0	0	0	0	0	0	2.43786	0	0	0	3.02671	0	0	3.38255	0.901776
ENSG00000122735	0	0	0	0	0	0	0	0	0	0	0	0	0	0	0	0	0	0	0	0.47092	1
ENSG00000122756	2.00449	0	0	2.00519	0.781837	0	0	0	0.563141	0	0	0.577418	3.09149	0	0	0	1.42307	0	0	0	0.874781
ENSG00000122778	0	0.0436038	0	1.64012	0.359728	0	0	0	0.602134	0	0	0.663914	2.10093	0	0	0.133611	1.29549	0.112594	0	1.08837	0.851205
ENSG00000122787	0	0	0	0	0	0	0	0	0	1.1409	0	0	0	0	0	0	0	0	0	0	1
ENSG00000122852	0	4.96916	0	0	0	0	0	0	0	0	10.3054	0	0	0	2.40446	0.0383342	0	0	0	0	0.962146
ENSG00000122859	0	0	0	0	0	0	0	0	0	0	0	0	0.173642	0	0	2.05901	0	0	0	0	0.995561
ENSG00000122872	0	0	0	0.281381	2.01472	0	0	0	0.714986	0	0.564017	0	0	0	0	3.06532	0	0.510456	1.96646	0	0.896087
ENSG00000122877	0	0	0	0.487696	0	1.73457	0	0.48538	0	0	0	0	0	0.745496	0	0.439154	0	0	1.54982	0.665027	0.867325
ENSG00000122966	0	0.0116968	0	0.58827	0.672874	0	0	0	0.590223	0	0.0586961	0.278245	0	0.766029	0	0	0.0583772	0.780029	1.00175	0	0.800117
ENSG00000122986	0	0	0	0	0	0	0	0	0	0	0	0	0	2.21095	0	0	0	0	0.743107	0	0.98231
ENSG00000123009	0.146241	0	0	1.80846	2.25108	0.0384508	0	1.7861	2.1441	1.59853	5.35241	0	0	1.17321	0.460102	7.08409	0	0.418098	0	3.02578	0.849904
ENSG00000123096	1.18272	0.444981	0	0	0	0	0.744361	0	0	0	0	1.16973	0	0	0	0	0	0.138905	0	0	0.888839
ENSG00000123104	0.0160739	0	0.0165546	0	0	0.493247	0	0	0	0	0	0	0	0	0	0.01965	0	0.168874	0.252917	0.834828	0.939016
ENSG00000123106	0	0	0	0	0	0	0	0	0	0	0	0	0	0	0	0	0.0870076	0	0	0.308863	0.985174
ENSG00000123119	0	0	0.134619	0.117615	0	0	0	0	0	0	0	0	0	0	0.598498	0	0	0.292357	0	1.3703	0.956095
ENSG00000123165	0	0	0	0	0.299942	0	0	0	0	0	0	0	0	0	0	0	0	0	0	3.22395	0.995103
ENSG00000123171	0	0	0	0	0	0	0	0	0	0	0	0	0	0	0	0	0	0	0	1.85717	1
ENSG00000123243	5.14907	1.42263	0	1.57372	0	0	0.316903	2.30524	1.41217	0	0	0	0	0.576017	0	0.337907	0.356228	0.911583	0	0.849845	0.897148
ENSG00000123307	0	0	0	3.20427	0	0	0	0	0	0	0	0	3.24078	0	0	0	6.99567	1.32699	0	0.26098	0.939564
ENSG00000123360	2.62732	0	0.524006	1.06504	0	1.12669	0	0.00648638	0.322226	0	0	0	0.642849	0	0	0	0	0	1.98793	0	0.886311
ENSG00000123364	0	0	0	0	3.50049	0	0	0	1.56173	0	0.119124	2.37981	0	0.644599	0	1.60715	0	0.919823	0	0.772139	0.87965
ENSG00000123388	0.220021	2.39175	0	0	3.49538	0	0	0.0889337	2.43784	0	0	3.74888	0	0	0	0.424508	0	2.65536	0	0	0.835547
ENSG00000123405	0.520599	1.97827	6.92968	0	0.297999	0	0	1.40198	0	3.48043	3.65209	0	0	0	0	0	0	0.330892	2.71808	0.937709	0.883658
ENSG00000123407	1.19798	0	0	0	2.27549	0	0	0	2.08236	0	0	1.52643	0	0	0	2.19558	0	0.242701	0	0	0.832423
ENSG00000123453	0	0	0	0	0	0	0	0	0.195779	1.66967	0	0.512369	0	1.59347	0	0	0	0	0	0	0.927448
ENSG00000123454	0	0	0	0	0	0	0	0	0	1.05041	0	0	0	2.37486	0	0	0	0	0	0	0.976721
ENSG00000123500	0	0.576767	0	0	2.24601	0	0	0	0	0	0	0	0	0	0	0.888517	0	0.257211	0	0	0.959636
ENSG00000123561	0	0	0	0	0	0	0	0	0	6.42507	0	0	0	0	0	0	0	0	0	0.449377	0.996319
ENSG00000123572	0	0	0	0	0	0	0	0	0.168289	0	0	0	0	0.0638203	0	0	0	0	0	0.335041	0.963538
ENSG00000123576	0	0	0	0	0	0	0	0	0	0	4.84805	0	0	0	0	0	0	0	0	3.59206	0.961004
ENSG00000123584	0	0	0	0	0	0	0	0	0	0	0	0	0	0	0	0	0	0	0	2.79812	1
ENSG00000123594	0	0	0	0	0	0	0	0	0	0	0	0	0	0	0	0	0	1.5212	0	1.78036	0.95503
ENSG00000123612	2.54129	0	0	0	0	0	0	0	0	0	0	0	0	0	0.938191	0	0	0	0	0	0.98057
ENSG00000123685	0	0.419321	0	0	0	0	0	1.85682	0.889085	0	0.0977201	0	0	1.21435	0	0	0	0.699523	1.74294	0	0.856491
ENSG00000123838	0	0	0	0	0	0	0	0	0	6.27325	2.01428	0	0	0	0	0	0	0	0	0	0.983101
ENSG00000123892	0	0	0.29731	0	0.0285106	0	0	0	0	0	0.815045	0	0	0	0	0	0	0.682174	0	1.89749	0.949434
ENSG00000123901	0	0	0	2.58515	0	1.25057	0	0.0597737	0.707951	0	0	0	1.79499	0	0	0	1.72452	0	0	2.40227	0.838346
ENSG00000123977	0	0	0	0	0	0	0	0	0	0	0	0	0	2.64724	0	0	0	0	0	2.31477	0.953979
ENSG00000123999	0	1.43136	0	0	1.24467	0	0.117834	0	0.340628	0.379108	0	0.327853	0.143539	7.6909	0	0	0.794336	0	0	3.09411	0.946119
ENSG00000124019	0	0	2.82997	0	0	1.23987	0	0	0	0	0	0	0	0	0	0	0	0	0	0	0.976941
ENSG00000124089	0	0	0	0	1.97352	0	0	0	0	0	0	0	0	0	0	0	0	0	0	0	1
ENSG00000124092	0	0	0.474725	1.4245	0	1.9924	0	1.1123	0.773309	0	0	0.494701	0	2.51762	0	0	0.637933	0	0	3.71686	0.866505
ENSG00000124103	0	0	0	0	0	2.40599	0	1.49109	0	0	2.89222	0	0	0	0	2.13999	0	0	0	1.62766	0.86052
ENSG00000124126	0	0.188704	0.63856	0.926803	2.60508	1.85665	0	0	0.141806	0	0	0	0.234108	0.688298	0	0	0	0	3.43767	0	0.888541
ENSG00000124134	0	0.201724	0	0	0	0	0	0	0.703706	0	0	0	0	0	0	0	0	0	0	2.94063	0.983795
ENSG00000124140	0	0	0	1.63712	0	0	0	0	0.429179	0	0	0	1.61486	1.62014	0	0.101768	4.68028	1.20296	0	0	0.925713
ENSG00000124143	0	0	0	0	0.504049	0	0	0	0	0	0	0	0	0	0	0	0	0	0	0	1
ENSG00000124157	0	0	0	0	0	0	0	0	0	0	0	0	0	0	0	4.97643	0	0	0	0	1
ENSG00000124191	0	0	0	0	0	0	0	0	0	0	0	0	0	1.33999	0	0	0	0.348137	0.527691	0	0.965599
ENSG00000124194	0	0	0	2.86369	0	0	0	0	0	0	0	0	4.36305	0	0.0100217	0	1.55342	0	0	0	0.946595
ENSG00000124196	0	0	1.04647	0	0.489587	0.668071	0	0	0	0	0	0	0	2.58054	0	1.02902	0	0	0.288306	4.63577	0.930722
ENSG00000124203	0	0	0	0	0	3.07898	0	0	0	0	0	0	0	0	0	0	0	0	1.17044	0	0.979993
ENSG00000124205	0	0	0	0	0	0	0	1.33262	0	0	0	0	0	0	3.74713	0	0	0	0	0.470171	0.974678
ENSG00000124208	0	0.969525	0	0	0.193786	0	0	0	0	0	3.36123	0	0	0	0	2.58314	0	0	0	0	0.941336
ENSG00000124224	0	0.132444	0	0	0	0.180744	0	0	0	0	0	0.115001	0	0	0	0	0	0.0125936	0.526882	0.689622	0.926148
ENSG00000124232	0	0	0	0	0	0	0	0	0	0	0	0	0	0	2.02053	0	0	0	0	0	1
ENSG00000124233	0	0	0	0	0	0	0	0.175814	0	0	0	0	0	0	0	5.97095	0	0	0	2.08942	0.980033
ENSG00000124237	0	0	0	0	0	1.77738	0	0	0	0	1.50626	0	0	0	0	0	0	0	0	0.840932	0.930495
ENSG00000124256	0.0852837	0	0.534515	0.726639	0.227065	3.5197	0	1.68049	0.576739	0	0	0.103302	0	0	0	0	0.236575	0	2.51584	1.57159	0.876514
ENSG00000124260	0.854602	0.279592	0.670436	2.76133	1.38217	2.3403	0	1.93637	1.50056	0.0349454	0.139673	0.901865	0.338702	0.551119	0.260708	1.15539	1.53869	0.937296	0.467952	4.95352	0.808199
ENSG00000124302	0	0	0	0	0	0	0	0	0	0	0	0	0.0277433	0	0	0	0	0	0	0	1
ENSG00000124313	0	0.541636	0	0	0.474275	0	0	0	0	0	0	0	0	0	0	1.41182	0	0	0	0	0.962128
ENSG00000124334	0	0	0.762132	0	0	3.73511	0	0	0	0	0	0	0	0	0	0	0	0	2.02341	0	0.960749
ENSG00000124343	1.7907	0.482123	0	0	0	0	0	0	0	0	0	0	0	0	0	0	0	1.29476	0	0	0.947775
ENSG00000124391	0	0	0	0	0.352388	0	0	0	0	0	0	0	0	4.33078	0	0	0	0	0.661389	0.833956	0.977545
ENSG00000124399	0	0	0	0.853031	1.75651	0	0	0	0	0	6.56769	0	0	0	0	6.22527	0	0	0	0	0.9292
ENSG00000124429	0	0	0	0	0	0	0	2.15029	0	0	0	0	0	0	0	0	0	2.16285	0	0	0.947674
ENSG00000124449	0	0	0	0	0	0	0	0	0	0	0	0	0	0	0	0	0	0	0	2.49745	1
ENSG00000124469	0	0	2.54929	1.40157	0	0.498239	0	0.568267	0	0	0	0	0	0	0	0	0	0	0	0.987005	0.928668
ENSG00000124479	0	0	0	1.20365	0	0	0	0	1.79456	0	0	0	0	2.55757	0	0	2.2442	0	0	0	0.892118
ENSG00000124490	0	0	0	0	0	0	0	0	0	0	0	0	0	0	0	0	0	0	0	3.32493	1
ENSG00000124491	1.82735	1.4687	0.227645	0	0.533407	0	1.55862	0	0	0	4.4318	3.28523	0	0	0	0	0.922356	0.227071	0	0	0.880643
ENSG00000124496	0	0	0	0	0	0.788341	0	0	0	0	0	0	0	0	0	0	0	0	0.311783	0.316422	0.958059
ENSG00000124507	0	0	0	0	0	0	0	0	0	0	0	0	0	0	0	0.396949	3.02117	0	0	0	0.993085
ENSG00000124564	0	0	0	0	0	0	0	0	2.05921	0	0	0	0	0	0	0	0	0	0	0	1
ENSG00000124568	0	0	0	0	0	0	0	0	1.90448	0.136417	0	0	0	0	0	0	0	0	0	0	0.99623
ENSG00000124602	0	0	0	0	0	0	0	1.64463	3.25839	2.7237	0.324586	0	0	0	2.60403	0	0	0	1.03743	0	0.865378
ENSG00000124635	0	0	0	0	0	0	0	0	0	0	4.07987	0	0	0	0	2.39239	0	0	0	0	0.969137
ENSG00000124657	0	0	0.325449	0	1.75045	0	0	0	0.984419	0	2.20146	0	0	0	0	1.06704	0	0.0780136	1.13849	0	0.872241
ENSG00000124664	0	0	0	0	5.86195	0	0	2.09575	0	0	0.350696	0	0	1.73636	0	4.86366	0	0	0.229398	0	0.916717
ENSG00000124678	0	0	0	0	0	0	0	0	0	0	0	0	0	0.695382	0	0	0	0	0	3.11356	0.988245
ENSG00000124701	0	0	0.34135	0.436085	0	2.98893	4.98043	0.617892	0	0	0	4.88189	0	0	2.8507	0	2.55051	0	0	2.42479	0.819376
ENSG00000124713	0.150883	0.34011	1.0658	1.68699	3.11492	3.04376	0.776314	0	0.584368	5.94708	0	0	0	0.812854	3.56416	3.23117	0.859557	0	1.19334	0	0.819246
ENSG00000124721	0	0	0	0	0	0	0	0	0	0	0	0	0	0	0	0	0	0	0	1.00274	1
ENSG00000124731	1.18599	0.813505	2.24952	0	0	0	0	0.168279	0	0	2.44596	0	0	0	0	0	0	0	2.52732	0	0.857072
ENSG00000124743	3.97065	0	0	0	0	0	5.64387	0	0	0	0	4.65303	0	0	0	0	1.66176	0	0	0	0.904084
ENSG00000124772	0	0	0	0	0	0	0.170848	0	0	0	0	0	0	0	0	0	0	0	0	0	1
ENSG00000124780	0	0	2.65001	0	0	0	0	0	0	0	0	0	0	0	2.767	0	0	0	0.366307	0	0.942626
ENSG00000124788	0	0.213498	0	0	0.0288062	1.57276	0	0	0	0	0	0	0	0	0	0	0.739538	0.531739	0.464888	0.417563	0.919818
ENSG00000124812	0	0	0	0	0	0	0	0	0	0	0	0	0	0	0	0	0	0	0	0.235537	1
ENSG00000124813	0	0	0.365835	0	0	1.85439	0	0	0	0	0	0.486644	0	0	0	0	0	0	0	0	0.975805
ENSG00000124818	0	0	0	0	0.038509	0	0	0	0	0	0	0	0	0	0	0	0	0	0	0	1
ENSG00000124827	0	0	0	0	0	0	0	0	0	0	0	0	0	0	0	0	0	0	0	0.711804	1
ENSG00000124900	0	0	0	0	0.312876	0	0	0	0	0	0	0.442299	0	0	0	0	0	0	0	2.3274	0.982923
ENSG00000124935	0	0	0	0	4.90343	0	0	0	0.740893	0	0	0	0	4.26235	0	4.53476	0	2.57637	0	0	0.869969
ENSG00000124939	0	0	0	0	0.956826	0.491797	0	0.551672	0.0804058	0	0	0	0	1.95921	6.90408	0	0	0	0	0	0.969203
ENSG00000125084	0	0	0	0	3.77268	0	0	0	0	0	0	0	0	0	0	0	0	0	0.338161	0	0.995282
ENSG00000125089	0.126613	0	1.74308	0	0.569181	0.430894	0	0.20224	1.56861	0.931958	0.265874	0	0	0	0.300242	0.624952	0	0	2.67632	0	0.866988
ENSG00000125122	0	0.195308	0	0	0	0	0	0	0	0	0	0	0	0	0	0	0	0	0	0	1
ENSG00000125207	0	0	0	0	0	0	0	0	0	0	0	0	0	1.69838	0	0	2.38084	0	0	2.73919	0.921621
ENSG00000125255	0	0	0	0	1.87455	0	0	0.346913	0.318979	0	0	0	0	0	0	0	0	0	0	0	0.981304
ENSG00000125257	0	0.704901	0.329051	0	0	0	0	0.439582	0.482289	0	0.0587588	0.127177	0	0.803574	0	1.98514	0	0.53883	0	1.68405	0.862976
ENSG00000125285	0	0	0	5.72601	0.351309	0.0422293	0	0	2.03633	0	2.11803	0	4.70886	0	0.541571	1.82259	1.02409	6.11587	0	0	0.841904
ENSG00000125319	0	0.456828	0.744767	0.700843	2.75392	0	0	0.794018	1.2842	0	0.320171	0.666135	0.850304	3.87011	0	0	0.16643	0.776391	1.20237	3.70471	0.80388
ENSG00000125355	0	0	0	0.811414	0	0	0	0	0	0	0	0	1.43037	0	0	0	0	0	0	0	0.970143
ENSG00000125363	0	0	0	0	0	0	0	0	0	0	0	0	0	0	0	0.0469221	0	0	0	0	1
ENSG00000125385	0	0	0	0	0	0.39072	0	0.286321	0.296811	0	0.402669	0	0	0	0	2.72747	0	0	0	0	0.973438
ENSG00000125388	0	0	0	0.763598	0	0	0	0	0	0	0	0	1.36594	0	0	0	1.02195	0	0	0.218826	0.922769
ENSG00000125409	0	0	0	0	0	0	0	0	0	0	0	0	0	0	0	0	0	0	0	0.393291	1
ENSG00000125414	0	0	0	0	0.0182267	0	1.09844	0	3.65076	0	0	8.96164	0	0	0	0	0	0.587435	0	1.5723	0.959317
ENSG00000125462	0	0	0	5.6952	0	0.153064	0	0	0	0	0	0	0.851337	0	0	0	3.69674	2.55816	0	0.631465	0.927078
ENSG00000125508	0	0	0	0	1.21858	0	0	0	0	0	0	0	0	0	0	0.736705	0	0	0	0	0.968181
ENSG00000125510	0	0	0.634519	0.0965772	0	0	0	0	0	0	0	0	0.880771	0	0	0	0	0	0	0	0.956312
ENSG00000125522	0	0	0	0	3.04893	0	0	0	0	0	0	0	0	0	0	0	0	0	0	0	1
ENSG00000125531	0	0	0	0	0	0	0	0	0	0	0	0	0.7338	0	0	9.96906	0	0	0	1.06625	0.990497
ENSG00000125533	0	0	0	0	0	0	0	0	0	0	0	0	0	0	0	0	0	0.403694	0	0	1
ENSG00000125551	0	0	0	0.0774917	0	0	0	0	0	5.87253	0	0.251513	0	0	0	0	2.49193	0	0.834139	0	0.967242
ENSG00000125571	0	0	0	0	0	0	0	0	0	0	0	0	0	0	0	0	0	2.29123	0	0	1
ENSG00000125618	0	0	0	0	0.920284	0	0	0	4.51487	0	0.586326	0	0	2.06017	0	0	0	0	0	0.42718	0.953441
ENSG00000125675	0	0	0	0	0	0	0	0	0	0	0	0	0	0	0.312817	0	0	0	0	0	1
ENSG00000125695	0	0	0	0	0	0	0	0	0	0	1.39936	0	0	0	0	1.29915	0	0	0	0	0.951137
ENSG00000125703	0.165011	0.240402	1.18115	0.64757	0	0	0	0	0.592272	0	0	0.401743	0.0276262	1.08287	0	0	0.91834	0.513211	0.19146	2.31868	0.864677
ENSG00000125726	0	0	0	0	1.25235	0.184299	0	0	1.53636	0	0.48343	0	0	1.64648	0	0	0	0	2.10493	0	0.872407
ENSG00000125746	1.83512	2.46917	1.33539	1.75622	3.93513	1.21902	2.36517	3.75973	3.03332	0.39174	3.42426	1.86911	1.5268	1.22199	0.386408	10.9518	2.92726	2.6641	3.0583	0	0.81172
ENSG00000125775	0	0	0	0	1.43776	0	0	4.27896	0.170078	1.65579	0.68624	0	0.318932	0.25068	1.61663	0	0	1.33685	0	0	0.908082
ENSG00000125780	0	0	0	0	0	2.38916	0	0	0	0	0	0	0	0	0	0	0	1.24928	0	0	0.972479
ENSG00000125787	0	0	0	0	0.466028	0	0	0	0	0.698559	0	0	0	0.0759771	0	0.20283	0	0	0	0	0.943882
ENSG00000125788	0	0	0	0	0	0	0	0	0	0	0	0	0	0	0	0	0	0	0	0.442717	1
ENSG00000125813	0	0.397923	0	0	0.000187137	0	0	0	0	0	0	0	0	0	0	0	0	0	0	0.103055	0.986345
ENSG00000125816	0	0	0	0	0.0281075	0	0	0	2.72899	0	0	0	0	0	0	0	0	0	0	1.42513	0.971973
ENSG00000125820	0	0	0	4.18228	1.16509	0	0	0	1.30432	0	0	0	2.52984	0.240555	4.60421	0.893251	0	2.08026	0	0	0.858304
ENSG00000125821	0	0.539211	0.812122	1.34277	0.525427	0	0	0	0.283409	0	0.296617	0.864333	2.30557	0	0.0673361	0	0.739058	0.787073	0	0.750872	0.840016
ENSG00000125823	0	0	1.97306	2.74397	0.641451	2.03643	0	0.881151	0	0	0	0.278337	1.48019	0	0.685843	0	0.576645	0	0	1.03116	0.816166
ENSG00000125831	0	0	0	0	0	0	0	0	0	0	0	0	0	0	0	0.359742	0	0	0	0.520104	0.963596
ENSG00000125851	0	0	0	0	0	0	0	0	0	0	0	0	0.358193	0	3.68741	0	0.965615	0	0	0	0.981105
ENSG00000125861	0	0	0	0	0	0	0	0	0	0	0	0	0	0	0	0	0	0	0	0.307922	1
ENSG00000125864	0	0	0	0	0	0	0	0	0	0	0	0	0	0	0	0	0	0	0	0.924082	1
ENSG00000125869	0	0	0.896242	1.87086	2.7204	0	0	0	0	0	0	0	4.52134	2.28174	0	0.696864	3.87951	0	0	0	0.856289
ENSG00000125872	0.0901867	0	0	0	0	0	0	0	3.08521	0.48217	0.622597	0.266164	0	1.79589	0	0	0	0	0	0	0.944438
ENSG00000125878	1.94143	0	0	0.484706	0	0	2.20733	0	1.63152	0	0	0	0	2.22938	0	1.68177	0	0	0	0.459179	0.801551
ENSG00000125910	0.388362	0.66175	4.76892	0	0	2.76795	0	1.56006	1.13914	1.69585	0.326303	0	0	0	0	0	0	0	5.88619	0	0.881003
ENSG00000125954	0	0	0	0	0	0	0	0	0	0	1.08831	0	0	0	0	0	0	0	0	0.514975	0.975095
ENSG00000125965	0.471331	2.80058	0	0	0	0	0	0	0.011128	0	0	0	0	0	0	0	0	1.18886	0	0	0.968591
ENSG00000125966	0	0.47386	0	1.41677	0	0	0	0	1.52557	0	1.22794	0	2.75182	0	0	1.99559	0.538104	0.0802684	0	0	0.861181
ENSG00000125997	0	0	0	0	0	1.40148	0	0	0	0	0	0	0	0	0	0	0.606916	0	0	0	0.977208
ENSG00000125998	0	0	0	0	0	0.576053	0	0	0	0	0	0	0	0	0	0.457251	0	2.99231	0	0.0549821	0.980858
ENSG00000125999	0	0	0	0	1.39234	0	0	0	0	0	3.38903	0	0	0	0	0	0	0	0	0.411365	0.971989
ENSG00000126217	0.545054	0	0	0.584566	0	0	0.0895375	0	0	0	0	0	0.743116	0	0	1.032	1.15361	0	0	0	0.863391
ENSG00000126218	1.16309	1.54577	0	0	1.12119	0	0.532249	0.761215	0	3.49502	0	0	0	0	3.90465	0	0	1.84395	0	0	0.858974
ENSG00000126231	0	0	0	0	0	0	0	0	1.10859	2.65724	0	0	0	0	0	0	0	0	0	0.0431389	0.977188
ENSG00000126233	0	0	0	0	1.712	3.6919	0	0	0	0	0	0	0	0	0	0	0	5.89741	0	0	0.951773
ENSG00000126251	0	0	0	0	0.0342835	1.86557	0	0.786545	0	0	0	0	0	0	0.711507	0	0	0	0	0	0.95677
ENSG00000126259	0	0	0	1.34468	0	0	0	0	1.528	0	0	0	1.2042	0	1.34571	0	2.61302	0	0	0	0.890778
ENSG00000126337	0	0	0	0	0	0	0	0	0	0	0	0	0	5.92123	0	0	0	0	0	0.51352	0.995436
ENSG00000126460	0	0	0	0	1.82863	0	0	1.56967	1.32706	0.0457469	0.406946	0	0	0.283339	0.865923	1.24471	0	0	0	0	0.834694
ENSG00000126467	0	0	0	0	0	0	0	0	0	0	0	0	0	0	0	0	0	0	0	0.134116	1
ENSG00000126545	0.892979	0	0	0	0	0	0	0	0	0	0	0	0	0	0	0	0	0	0	0.495106	0.970819
ENSG00000126549	0	0	0	0	0	0	0	0	0	0	0.704878	0	0	0	0	0	0	0	0	1.58262	0.976559
ENSG00000126583	0	0	0	0	0	0	0	0	0	0	0	0	0	3.14026	0	0	0	0	0	0	1
ENSG00000126752	0	0	0	0	3.98409	0	0	0	0	0	1.61282	0	0	0	0	0	0	0	0	4.44721	0.933762
ENSG00000126785	0.379128	0.347336	0	1.25093	0	0	0.149111	1.23868	0	0	0	0	0	0	0	0	0	0.931672	0	0	0.871845
ENSG00000126838	0	0	0	0	0	0	0	0	0	1.31234	0	0	0	0	0	0	0	0	0	0	1
ENSG00000126856	0	0	0	0	0	0.402823	0	0.0852278	0	0	0	0	0	0	0	0	0	0	0	1.28777	0.980053
ENSG00000126861	0.316622	0.20624	0.201357	2.34425	0	0.766659	0	0	0	0	1.01545	0.199151	0.335448	0	0	0.0224912	2.07292	0.0152975	0	0.0621652	0.882943
ENSG00000126890	0	0	0.0759427	1.32556	3.49571	0	0	0	0	0.320784	1.97003	0	0	0	0	3.95234	0	2.17321	0	3.37934	0.830339
ENSG00000126895	2.49334	0	0	0	0.382365	0	1.17106	0	1.21902	0	0	0	0	0	0	0	0	0	0.974969	0	0.920896
ENSG00000126950	0	1.30188	0	3.73247	0	0	0	0.298571	0	0	0	0.251574	5.02755	0	0	0.135976	3.01702	2.20721	0	0	0.885424
ENSG00000126970	0	0	0	1.06663	0	0	0	0	0	0	0	0	1.58348	0	0	0	0.416318	0	0	0	0.95071
ENSG00000127074	0	0	1.00926	0	0	4.08989	0	0.40333	0	0	0	0.635422	0	0	0	0	0	0	0	1.52955	0.953961
ENSG00000127084	0	0	1.30631	0	0.0772864	2.7779	0	0	0	0	0	0	0	1.02727	0	0	0.80096	0	3.48331	0	0.909497
ENSG00000127129	0	0	0	0	1.5741	0	0	0.308886	1.3179	0	0.18449	0	0	1.92854	0.712145	1.23116	0	0	0	0	0.854575
ENSG00000127152	0	0	0	1.81592	0	4.13092	0	0	0	0	0	0	0	0	0	0	0	4.45683	2.57193	0	0.8994
ENSG00000127241	1.35131	3.45841	0	1.84975	0	0	2.50215	0.173083	0	2.89811	0	0.452652	0	0	0	0.295199	0	3.80852	0	0	0.820615
ENSG00000127252	0	0	0	0	0	0	0	0	0	0	0	0	0	0.132683	0	0	0.762608	0	0	1.30683	0.963943
ENSG00000127318	0	0	0	2.22972	0.868403	6.52959	0	0	0	0	0	0	0	0	0	0	0	0	1.6369	0	0.961833
ENSG00000127324	0	0	0	0	0	0	0	2.54518	0	0	0	0	0	0	0	0	0	0	0	0	1
ENSG00000127325	0	0	0	0.323668	0	0	0	0	0	0	0	0.678777	0	0	0	0	0	0	0	0.819913	0.935651
ENSG00000127329	2.28858	0	0	0	0	0	1.93075	0.921786	1.22244	0.958782	0.652243	0	0	0	0	0	0	0	1.04157	0.478804	0.834271
ENSG00000127423	0	0	0.60502	0.979043	1.14527	0	0	0.739485	1.58967	0	1.35242	0.398244	0	3.15302	0	0.116973	0.0618405	0.369378	0	3.06687	0.825994
ENSG00000127472	0	0	0	0	0	0	1.60749	0	0	0	0	0	0	0	0	0	1.16868	0	0	0	0.961735
ENSG00000127507	0.372071	0	2.51924	0.335792	0.311211	0.785275	0	1.86618	0.673034	0	0.536222	0.848167	0	0	0	0	0	0	1.8694	1.2066	0.816069
ENSG00000127529	0	0	0	0	0.761153	0	0	0	0	0	0	0	0	0	0	0	0	0	0	0	1
ENSG00000127578	0	0	0	1.67055	1.33563	0	0	0.300416	2.87635	0.120785	0	0.283705	2.28861	0	0	1.90772	2.24954	0.21276	0.158694	0	0.80735
ENSG00000127588	0	0	0	0.197169	1.15356	0	0	0	0.0251585	0	0	0	0.576121	0	0	1.00367	5.19469	0	0	0	0.970054
ENSG00000127720	0	0	0	0	0	0	0	0	0	0	0	0	0	0	0	0	0	0	0	2.1295	1
ENSG00000127743	0	0	0	0	0	0	0	0	0	0	0	0	0	2.26089	0	0	0	0	0	0	1
ENSG00000127780	0	0	0	0	1.71584	0	0	0	0	0	0	0	0	4.60832	0	0	0	0	0	0	0.980403
ENSG00000127928	0	0	0	0	0	0	0	0	0	0	0	0	0	0	0	0	3.48111	0	0	0	1
ENSG00000127955	0.606499	0	0.324554	0	0	0	0	0	0	0	0	0	0.348969	0.161114	0.335868	0	0	0	0	1.20296	0.922253
ENSG00000127989	0	0	0	0	0	0	0	0	0	0	0	0	0	0	0	0	0	0	0	1.09732	1
ENSG00000128040	0	0	6.91154	0	0	1.53868	0	0	0	0	0	0	0	2.56499	0	0	0	0	2.04612	5.02539	0.914901
ENSG00000128218	0	0.961719	6.13859	0	0.391013	0	0	2.91161	0.84224	4.38552	0	0	0	0.100492	0	0.422176	1.32812	0	5.30992	0	0.857221
ENSG00000128242	0	0	0	0	0	0	0	0	2.37976	0.529121	0	0	0	1.25898	0	0	0	0	0	0	0.960454
ENSG00000128250	0	0	0	1.88494	0	0	0	0	0	0	0	4.09206	3.28787	1.04991	0.0496538	0.32068	3.07383	0	0	1.81834	0.852279
ENSG00000128253	0	0	0	0	0	0	0	0	0	0	0	3.3268	0.348145	0	0	0.584874	0	0	0	0	0.985239
ENSG00000128262	1.10695	2.17444	0	0	0.585069	0	0	0.665186	0	0	0	2.13574	0	0	0	0	0	0.262325	0	1.16385	0.85673
ENSG00000128268	1.49937	0.365738	0	1.98362	0	0	0	0.311861	1.29715	0	0.370859	0	2.69441	0	0	0.366331	1.381	0	0	0	0.852015
ENSG00000128271	0	0	0.685639	0.48552	1.76484	3.4303	0	0	0.787892	1.16452	0.312519	0	0	0	1.74204	3.24866	0	0	2.71927	0	0.801906
ENSG00000128276	0	0	0	0	0	0	0	0	0	0	0	0	0	0	0	0	0	0	0	3.43689	1
ENSG00000128298	0	0	0	0	0.167504	0	0	2.1853	1.54784	0	0	0	0	1.39727	0	0	0	0	0	0	0.925035
ENSG00000128322	0	0.399509	7.41661	0	0	0	0	0	0	4.13037	0	0	0	0	0	0	0	0	3.09577	0	0.945885
ENSG00000128408	0	0	0	0	0	0	0	0	0	0	0	0	0	1.83077	0	0	0	0	0	1.471	0.957711
ENSG00000128438	0	0	0	0.857298	0	0.331874	0	0.370133	0	0	0	0	0	0	0	0	0	0	1.15452	0	0.928915
ENSG00000128482	0.793124	1.28502	0	2.77039	0.566472	0	1.24125	3.47204	0.30417	0	0	0.492021	1.64563	0	0	1.58823	1.34857	4.32097	0	0.609998	0.803688
ENSG00000128487	0	0.577364	0.303676	1.30919	0.451799	0	0	0.254765	0.317492	0	0	0	0.669543	1.08193	0	0	1.01678	0.148956	0	2.51223	0.871544
ENSG00000128513	0	0.346836	0.606103	0.856387	0.383728	0.667561	0	0	0.530955	0	0.425081	0.67899	0.793366	0.717138	0.682002	0	1.77821	0.565234	0.839976	3.0968	0.832228
ENSG00000128519	0	0	0	0	0.259956	0	0	0	0	0	0	0	0	0	0	0	0	0	0	0.332879	0.958898
ENSG00000128536	0	0	0	0	0	0	0	0	0	0	0	0	0.0574372	0	0	0	0	0	0	0	1
ENSG00000128606	1.40088	2.63493	0	2.49	0	0	0.71741	1.29384	1.05102	1.27124	0.0575761	5.61231	0.706096	4.28803	0	0	1.78845	3.61603	0	0	0.800106
ENSG00000128610	0	0	0	2.43799	0	0	0	0	0	0	0	0	0.231768	0	0	0	0.671276	4.03857	0	0.52002	0.949682
ENSG00000128652	0	0	0	0	0	0	0	0	1.17322	0	0	0	2.49611	0	0	0	0	0	0	0	0.975262
ENSG00000128683	0	0	0	3.51299	0	0	0	0	0.0249554	0	0	0	0.520615	1.83664	0	0	3.04177	0	0	1.13143	0.901787
ENSG00000128710	0	2.64369	0	0	0.316449	0	0	1.50335	4.31795	0	0	0.919699	0	0	0	1.67897	0	1.47214	0	0	0.895975
ENSG00000128713	0	2.97382	0	0	0	0	0	1.24045	4.25122	0	1.79498	1.10054	0	0	0	1.67562	0	2.00994	0	0	0.86635
ENSG00000128714	0	0	0	0	0.649403	0	0	1.51319	4.91261	0	0.187589	2.51274	0	0.888806	0	2.44247	0	2.0554	0	0	0.89019
ENSG00000128805	0	0.479236	0	0	0	0	0	0	0	0	0	0.628429	0	0	0	0	0	0	0	0	0.959864
ENSG00000128849	0	0	0	0	0	0	0.879837	0	2.4892	0.639414	0.447919	0	0	0.0470218	0	1.33516	1.13385	0	0	0	0.905207
ENSG00000128881	0.21036	0.22063	0.475121	1.59929	0	0.860103	0	0	0.249657	0	0	0.418431	2.1305	0.111928	0.177799	0.116918	2.55851	0.486478	0.407123	2.1374	0.802481
ENSG00000128918	0	0	0	0	0	0	0	0	0	0	0	0	0	0.134048	0	0	0	0	0	0.102604	0.959715
ENSG00000129048	2.04854	1.41585	0	0	2.14491	0	0	0	0	0	0	0	0	0	0	0	0	3.93961	0	0	0.925062
ENSG00000129151	0	0	0	0	0	0	0	0	1.65796	0	0	0	0	0	0	0	0	0	0	0	1
ENSG00000129152	0	3.41397	0	0	4.0185	0	0	0	0.213962	0	0	7.16791	0	0	0	0	0	0.0401742	0	0	0.94356
ENSG00000129159	0	0	0	0	0	0	0	0	0	0	0	0	0	0	0	0	0.105079	0	0	0	1
ENSG00000129170	0	0	0	0	0	0	6.96471	0	0	0	0	3.89095	0	0	0	0	0	0.771413	0	0	0.964767
ENSG00000129204	0	0	0	0.262294	0.559923	0	0	0	0	0	0	0.343462	0	0	0	0	1.71995	0	0	3.48067	0.956366
ENSG00000129214	0	0	0	0	0	0	0	0	0	1.54485	0	0	0	0	0	0	0	0	0	0	1
ENSG00000129221	0	0	0	0	0	0	0	0	0	0	0	0	0	0	0	0	7.09779	0	0	0	1
ENSG00000129295	0	0	0	0	0	0	0	0	0	0	0	0	0	0	0	0	0.087566	0	0	0.5873	0.992153
ENSG00000129437	0	0	0	0	0.261653	0	0	0	0	0	0	0	0	0	0	0.241228	0	0	0	0	0.951477
ENSG00000129450	0.563602	1.38753	0.271012	0	0	0	0	0.322664	0	0.293796	0	0	0	0	0	0	0	0	1.91452	0.836177	0.898977
ENSG00000129455	0	0	0	0	2.30206	1.62022	0	1.28475	0.51541	0	0.894047	0	0	2.19957	0	0	0	3.15274	0	1.50781	0.827654
ENSG00000129535	0	0	0	0	0	0	0	0	0	0	0	0	0	0	0	0	5.90647	0	0	0	1
ENSG00000129595	0	0	0	0.642403	0	0	0	0	0.203164	0	0	0	0.878862	0.0863504	0	0	0.825251	0	0	2.314	0.940044
ENSG00000129673	0	0	0	0	0	0	0	0	0	0	0	0	0	0	0	0	2.66243	0	0	0	1
ENSG00000129682	0	0	0	0.320531	0	0	0	0	0	0	0	0	1.72102	0	0	0	0.0827049	0	0	1.29228	0.948148
ENSG00000129744	0	0	0	0	0	0	0	0	0	0	0	0	0	0	0	0.364029	0	0	0	0	1
ENSG00000129749	0	0	0	0.323823	0.187842	0	0	0.770574	1.83307	0	0.275035	3.23234	0	0.569001	0	0.339919	1.93096	0	0.749831	0.786133	0.873545
ENSG00000129862	0	0	0	0	0	0	0	0	0	0	0.524597	0	0	0	0	1.60368	0	0	0	6.82815	0.983595
ENSG00000129864	0	0	0	0	0	0	0	0	0	0	0.333386	0	0	0	0	4.08105	0	0	0	6.80855	0.965875
ENSG00000129910	0	1.17847	0	0.714409	0.452143	0	0	0	0	0	0	5.28983	0	0.288267	0	0	0	0	0	0	0.9738
ENSG00000129951	0	0.554933	1.14016	4.26163	1.50905	0	0	0	2.42329	0	0	0	5.43059	0	0	0.830322	1.76945	2.14597	0	0	0.858164
ENSG00000129965	0	0	0	0	0	0	0	0	0	1.58882	1.56223	0	0	0	0	0.401525	0	0	0	0	0.934948
ENSG00000129988	2.31398	0	0	0	0	0	0	0	0	6.44408	0	0	0	0	0	0	0	0	0	0	0.981101
ENSG00000129991	0	2.55593	0	0.536513	3.97486	0	10.706	0.280357	1.18128	0	0.720165	0	0.879439	7.84437	0	2.33506	0.804045	2.63926	0	1.97116	0.873546
ENSG00000129993	0	0	1.37744	0	0.151318	0	0	0	0	0	0	0	0	0.515356	0	0	0	0	0	0	0.974526
ENSG00000130035	0	0	0	0	0	0	0	0	0	0	0	0	0.335059	0	0	0	0	0	0	0	1
ENSG00000130037	0	0	1.25116	1.46945	0.38275	0	3.41949	0	1.49368	1.36671	0	0	0.356942	1.78723	5.14821	0.394478	5.18858	0	0.667733	0	0.820072
ENSG00000130038	0	0	0	0	0	1.12695	0	0.0686344	0	0	0	0	0	0	0	0	0	0	0.687897	0.0786148	0.960997
ENSG00000130045	0.0343604	0	0.514766	0.861134	0	1.98851	0	0.895002	0.501984	0.331005	0	0.893949	0.342839	0	0.380636	0	1.25165	0.236348	0	3.79695	0.885889
ENSG00000130052	0.564447	0	0	0	0	0	0.0885068	0.0128024	0.914252	0	0	0	0	0	0	0	0	0	0	1.10849	0.924981
ENSG00000130054	0	0	0	0.222932	0.261421	0	1.78294	0	0.162299	0	0	0	1.41966	0	0	0.433161	0	0	0	0	0.926217
ENSG00000130055	0	0	0	3.55646	0	0	0	1.54328	0	0	0	0	1.90094	0	0	0	2.48099	1.21316	1.71583	0	0.868968
ENSG00000130167	0	0	0	0	0	0	0	0	0	0	0	0	0	0	0	0	0	0	0	1.97781	1
ENSG00000130173	3.478	0	0	0	0.327402	0	0	0	0	4.74184	0.374511	0	0	0	0	1.03971	0	0	0	0	0.942065
ENSG00000130182	0	0	0	0	0	0	0	0	0.189865	0	0	0	0	1.18735	0	0	0	0.922066	0	0	0.950711
ENSG00000130224	0	0	0	0.767212	0	0	0	0	0	0	0	0	0.946343	0	0	0	1.21512	0	0	1.01029	0.88202
ENSG00000130234	0	0	0	0	0	0	1.74433	2.32516	1.31114	0	0	0	0	2.55469	0	0	0	0	0	1.32601	0.86183
ENSG00000130287	0	0	0	4.71431	0	0	0	0	0	0	0	0	3.31313	0	0	0	2.13202	0.224886	0	0.0403922	0.936247
ENSG00000130294	0	0	0	3.81142	0	0	0	0	1.30272	0	0	0	4.73118	1.02305	2.42846	1.65613	4.2233	0.86479	0	0	0.829687
ENSG00000130347	0	0	0.013961	0	0.0721343	0	0	0	0.0392923	0	0	0	0.758031	1.95683	0	0	0	0	0	2.63864	0.943347
ENSG00000130368	0	0.93648	0	0.802039	0	1.11834	0	0	0.0222994	0	0	0	0	0	0	0	0.145443	0	0	0.0574994	0.907581
ENSG00000130377	0	0	0	0	0	0	0	0	0	0	0	0	0	0	0	0	0	0	0	0.56748	1
ENSG00000130383	0	0	0	0	0	0	0	0	0	0	0	0	0	3.87704	0	0	0	0	0	0	1
ENSG00000130385	0	0	0	0	0	0	0	0	0	0	0	0	0	8.45546	0	0	0	0	0	0	1
ENSG00000130413	0	0	0	0.595637	0	0	0	0	0.0117537	0	0	0	0.0636958	0	0	0	1.00762	0	0	1.6228	0.945555
ENSG00000130427	0	0	0	0	4.71272	0	0	0	0.0943153	2.77698	0	0	0	0	0	0	1.11226	0	0	0.565194	0.9492
ENSG00000130433	0	0	0	0	1.3534	0	0	0	0	0	0	1.15586	0	0	0	0	0	0	0	0	0.955051
ENSG00000130449	0	0.233515	0	1.09882	0	0	0	0.0753805	0	0	0	0.798024	1.47097	0	0	0	0.537534	0.144335	0	0.407446	0.882102
ENSG00000130475	0	0	1.53252	0.486219	0.840095	0.959922	0	0.543874	0	0	0	0	0.7419	2.67713	0	0	0	0	2.65232	0.633553	0.835047
ENSG00000130477	0	0	0	1.54457	0	0	0	0	0	0	0	0	2.51713	0	1.59541	0.729463	2.56107	0.583469	0	0	0.856761
ENSG00000130487	0.708805	1.38167	1.04001	0	2.8874	1.77628	0	0	0.611373	0	0.327105	0	0	0	0	1.49632	0	0	4.74728	0	0.886595
ENSG00000130528	1.89107	1.72005	0	2.14112	1.1842	0.470603	9.13227	1.99029	3.53395	1.4787	0.232214	6.64465	2.3792	1.34136	0	1.02559	2.44832	1.42973	0	0.608457	0.824108
ENSG00000130538	0	0	0	0	1.92319	0	0	0	0	0	0	0	0	0	0	0	0	0	0	0	1
ENSG00000130540	0	0	0	1.70054	0	0	0	0	0	0	0	0	3.42253	0.457448	0.273274	0	2.6276	0	0	0.814813	0.909675
ENSG00000130558	0.72899	0	0	3.22538	1.57348	0	0	0.736976	0	0	0	0	3.96099	1.01012	0.809789	0.704547	3.6706	0.5447	0	0.0513155	0.82652
ENSG00000130561	0	0	1.22247	2.6208	0.220607	2.69817	0	1.71851	1.75078	0.211352	0	0.850478	0.247024	0	0.232317	0	8.55005	0.628466	0.0613574	2.03483	0.91076
ENSG00000130584	0	0	0	0.35918	0	0	0	0	0.725068	0	0	0.0703803	0.698634	0	0	0	0.293896	0	0	0	0.896773
ENSG00000130595	1.93013	1.32423	0.723807	0	0.945701	0	3.22609	0	1.28115	0	0	7.75564	0	0	0	0	0	0	0	0	0.935998
ENSG00000130598	0.803173	3.17514	2.40296	0	5.29162	0	0.975718	0.463782	2.71912	0.624364	2.76705	9.38151	0	0.0244716	0	0.940015	0	1.7174	1.42508	0	0.869116
ENSG00000130643	0	0	0	1.73205	0	0	0	0	0	0	0	0	3.061	0	2.60343	0	1.22665	0	0	0	0.904364
ENSG00000130649	0	0	0	0	0	0	0	0	0	7.79911	0	0	0	0	0	0	0.619845	0	0	1.69664	0.984367
ENSG00000130653	0.46646	0	0	0	0.577813	0	0	0	0	0	0	0	0	0	0	1.81202	0	0	0	0	0.969668
ENSG00000130656	0	9.98714	0	2.54106	0	2.24281	0	0	3.88372	3.05616	0	0	0	0	0	0	4.26199	0	0	0	0.915756
ENSG00000130675	0	0	0	0	0.951154	0	0	1.19089	1.39906	0	0	0	2.57299	0.0853125	0.847532	0.81681	0	0	0	0	0.891775
ENSG00000130699	0	0	0	0	0.663762	0	0	0	0.311604	0	0	0	0	1.09223	0	0.000525017	0.452118	0	0.228957	0	0.920155
ENSG00000130700	0	0	0	0	0	0	0	0	0.151368	0.0737522	0	0	0	0	0	0	0	0	0	0.109935	0.936131
ENSG00000130701	0	0	0	0	1.1796	0	0	0.239676	0	0	0	0	0	0	0	0.494313	0	0	0	0	0.967251
ENSG00000130720	0	0.439452	0	0	0.736815	0	0	0	0	0	0	0	0	1.43717	0	0	0.319083	0.144502	0	0	0.939946
ENSG00000130751	0	1.13409	0	0	0	0	0	0	0.304343	0	0	0	0	0.810306	0	0	0	1.69215	0	0	0.930057
ENSG00000130762	0	0	0	0	2.95063	0	0	2.91204	2.19583	0.735032	0.58575	0	0	3.45376	0.000686607	2.09211	0.169826	0	0	0.0181911	0.822313
ENSG00000130768	0	0	1.0324	0	2.70232	0	0	1.79253	1.26154	0	0.97251	0	0	1.10384	0.932753	1.10833	0	0	0	0	0.840218
ENSG00000130783	0	0	0	0	0	0	0	0	0	0	0	0	0	0	0	0	0	1.04896	0	0.672364	0.966264
ENSG00000130812	0	0	0.674092	0	0	0	0	0	0	2.1278	1.02327	0	0	2.25715	0	1.08285	0	0	0.626736	1.83805	0.828083
ENSG00000130813	0	0	0	0	0	0	0	0	0	0	3.58937	0	0	0	0	3.63838	0	0	0	0	0.948077
ENSG00000130822	0	0	0	0.219837	0	0	0	0.163057	0.301309	0	0	0	1.25538	1.68912	0	0.772988	1.37195	0	0	0	0.87273
ENSG00000130829	0	0	0	0	0.794187	0	0	1.2626	4.08448	3.29486	0	0	0	1.52347	0	0.934246	0	0	0	0.00597467	0.899294
ENSG00000130856	0	0	0	0.0412267	0	0.212762	0	0	0.0554669	0	0	0	0	0.337484	0	0	0.220236	0	0.400324	2.60153	0.974357
ENSG00000130876	2.96367	0	0	0.689026	0	0	0	0	0	0	0	0	0	0	0	0	0.46947	0	0	0.393632	0.972436
ENSG00000130940	0	0	0	0	0.57076	0	0	0.000674775	0	0	0	0	0	0	0	1.6454	2.50868	0.0627043	0	0	0.952176
ENSG00000130943	0	0	0.377772	0	0.0994953	0	0	0.0877131	0.161326	0	0	0	0	0	0	0.281189	0	0	0	1.67129	0.968272
ENSG00000130957	0	0	0	0	0	0	0	0	0	0	0	2.26175	0	0	0	0	0	0	0	2.67307	0.955467
ENSG00000130962	0.496318	1.17176	0	0	0	0	0	0.0836809	0.678481	0	0	1.16161	0	0.182273	0	0	0	0.847449	0	0.887007	0.805204
ENSG00000130988	1.81223	0.154415	0	0.0975089	0	0	1.83863	0.397684	2.18466	4.5548	0	0	0.230879	1.03404	2.53088	0.0432523	1.52123	0.306266	0	0	0.859585
ENSG00000131055	1.51423	3.74372	0	0	0	0	1.79022	0.997116	0	0	0	0	0	3.20477	0	0	0	0	0	0.493517	0.887533
ENSG00000131059	0	0	0	0	0	0	0	0	0	0	0	0	0	0	0	0	0	0	0	0.188561	1
ENSG00000131061	0	0	0	0	0	0	0	0	0	0	0	0.0297557	0	0	0	0	0	0	0	0	1
ENSG00000131080	0.643393	1.68432	0	0.677609	0.866789	0	0	0.595213	0.0513788	0	0	2.52081	0.648719	0	0	0	1.14527	2.44205	0	0	0.817211
ENSG00000131089	0	0.0251004	0	1.45014	0.272004	1.02621	0.275402	0.300347	0.128758	0	0	0.24855	1.77008	0	0	0	2.8055	0.252148	0.136333	0.824483	0.874128
ENSG00000131095	0	0	0	6.54135	2.39107	1.47284	2.23032	0.546716	0.668734	0	0.0883914	0.126191	2.33601	0	0	2.71786	6.49926	0	0	0.147532	0.845317
ENSG00000131096	0	0	0	0	0	0	0	0.558156	0	0	0	0	0	0	0	0	0	0	0	0	1
ENSG00000131097	1.01416	1.50667	0	3.99769	0	0	2.63087	1.10949	0.360016	0	1.43698	0	0	0.211554	1.4061	0.0723093	1.96725	0	0	0	0.845761
ENSG00000131126	0	0	0	0	0	0	0	0	0	0	0	0	0	0	0	5.96125	0	0	0	3.78876	0.966549
ENSG00000131142	0	0	0	0	0.174262	0	0	1.86799	0	0	0	0	0	0.557726	0	0	0	0	0	0	0.979376
ENSG00000131149	0.401472	0.2603	0.217375	0.352399	1.13643	0	0	0	0.0815222	0	0	0	0.745917	0.730226	0	0.278587	1.41263	0	0	0.107963	0.839337
ENSG00000131183	0	0	0	0	0	0	0	0	4.57096	0	0	0	0	0	0	0	0	0	0	0	1
ENSG00000131187	0	0	0.694545	0.338278	3.23721	1.36985	0	2.69548	2.43012	6.39596	1.42621	0	2.40925	0.697362	0	2.42215	0.753725	0.50276	0	0	0.843841
ENSG00000131196	0	0	0	0	0.441016	0	0	0	0	0	0	0	0	0.936538	0	0	0	0	1.56342	0.0298116	0.952622
ENSG00000131203	0	4.63517	0.708294	0	1.42715	0	0	2.0301	0	0	1.03761	0	0	0	0	0	0	0	0.222654	0.0948827	0.937313
ENSG00000131233	0	0	0	0	0	0	0	0	0	0	0	0	0	0	0	1.06689	0.475383	0	0	0	0.976549
ENSG00000131264	0	0	0	0	0	0	0	0	0	0	0	0	0	0	0	0	0	0	0	1.61863	1
ENSG00000131386	3.70291	2.35241	0	0	0	0	0.80241	0	0	0	0	1.33416	0	0.748388	0	0	1.06607	1.42287	0	0	0.890182
ENSG00000131398	0	0	0	0.494858	1.71311	0	0	0	2.29471	0	0.487632	0	1.72697	0	0	1.96177	1.72494	0	0	0	0.814005
ENSG00000131400	0	2.67642	0.0994141	0	0.716382	0	0	0	4.08694	0	6.42354	0	0	0.191474	0	0.239882	0.648237	0	1.05316	1.00442	0.912195
ENSG00000131401	0	0.607614	2.79697	0	0.0277058	0	0	1.19982	0.750412	0.786708	1.08526	0	0	0	0	0.401312	0	0.380724	3.74821	0	0.887153
ENSG00000131409	0	0	0	1.61901	0	0	0	0	0	0	0	0	2.11337	0	0	0	0	0	0	0	0.95968
ENSG00000131482	0	0	0	0.676472	0	1.44015	0	1.39812	3.68677	6.41696	0	0.102212	0	0	0	0	0	0	0	0.627559	0.934948
ENSG00000131558	0	0	0	0	0	0	0	0	0	0	0	0	0	0	0	0	0.107345	0	0	0	1
ENSG00000131620	0	0	0	0	1.35988	0	0	0.191881	0	1.03551	0	0	0	0	0	0.928963	0	0.187198	0	0	0.909297
ENSG00000131668	1.785	2.99184	0	0	0.630451	0	0	0	1.15829	0	0.63504	0	0	0.338633	0	0.363225	0	0.483662	0	0	0.905105
ENSG00000131686	0	0	0	0.681592	0	0.568474	0	0	0	0	0	0	0	0	0	0	0	0.158869	0	0.177361	0.93014
ENSG00000131697	0	0	0	0	0	0	0	0	0	0	0	0	0	0.773498	0	0	0.211236	0	0	0.410863	0.95767
ENSG00000131721	0	0	0.384039	0	0.747753	1.40176	0	0	0	0.0853858	0	0	0	3.9282	0	0	2.44603	0	0	7.37383	0.93581
ENSG00000131730	0.873296	0	0	0	1.78849	0	6.39771	0	0.256382	0	0	3.6591	0	2.89407	0	0	0	0	0	0	0.922083
ENSG00000131737	1.86039	4.47269	0.0314081	0	0.395019	0	0	0	0	0	0.808014	1.49645	0	0	0	0	0	4.00259	0	0	0.898873
ENSG00000131738	0	0	0	0.419944	0	0	0	0	0	0	0	0	0	1.43026	0	0	0.16858	1.40435	0	0	0.926665
ENSG00000131746	0	0	0	0	4.65458	1.9354	0	2.88912	0	0	3.13585	0	0	0	0	3.29627	0	2.97574	0	0	0.839068
ENSG00000131773	0	0	0	0.356631	0	0	0	0	0	0	0	0	1.43814	0.675877	0	0	0.305739	0	0	1.54544	0.905447
ENSG00000131781	0	0	0.369272	0	1.43163	0.830953	0	1.44076	0.450661	3.19646	0.278584	0	0	0	0	0	0	0	0	1.32686	0.899087
ENSG00000131831	0.910598	0	0	0	0	0	0.345438	0	0	0	0	0	0	0.532034	1.04367	0	0.0389859	0	0	0	0.907862
ENSG00000131848	0	0	0	0	0	0	0	0	0	0	0	0	0	0	0	0	0	0	0	1.34913	1
ENSG00000131864	0	0	0	0	0	0.381506	0	0.23666	0	0	0	0.00929271	0	0	0	0	0	0	0	2.24609	0.985297
ENSG00000131885	0	0.273898	0	0	1.57864	0	0	0	0	0	0.512691	0	0	0	0	2.15798	0	0	0	0	0.942314
ENSG00000131910	0	0	0	0	0	0	2.18587	2.97473	2.63581	6.24881	2.37725	0	0	0.729468	5.48025	0.335214	1.04879	0	0.323484	0	0.847627
ENSG00000131969	0.200681	0	0.432791	0.708412	0.321722	0.991025	0	1.28794	0.807694	0	0	0.435495	0.250057	3.57002	0	0	2.68515	1.17616	0	2.01414	0.833242
ENSG00000132000	0.470168	2.97168	0	0.923334	0.427774	1.06937	0	0.562511	0.0186884	0	0	0.407106	0	0	0	0	1.08367	1.50383	0	0.0563396	0.884474
ENSG00000132010	0	0	0	1.38569	0	0.247646	0	0	0	0	0	0	0	0	0	0	0.33942	0	0	0.283808	0.966922
ENSG00000132016	0	0	0	0.271344	0	0	0	0	0	0	0	0	0	1.80359	0	0	0.155877	0	0	1.26248	0.950692
ENSG00000132026	0	0	0	1.49449	0.331374	0.00981934	0	0.286019	0	0	0	0	0.413716	0	1.03315	0	5.331	0	0	0.833796	0.956537
ENSG00000132031	0.166518	1.41674	0	0	1.30767	0	0	0	0.139978	0	0.386095	0.43249	1.09721	0.0177546	0	0	0	0.27104	0	0.685931	0.832652
ENSG00000132122	0	0	0	0.138014	0	0	0	0	0	0	0	0	0	0	0	0	0.831181	0	0	0.381079	0.96713
ENSG00000132141	0	0	0	1.81833	1.38881	0	0	0	0	0	0	0	0	0	0	0	0	0	0	3.56199	0.952612
ENSG00000132170	2.78164	0	0	0	0.500669	0.983799	0	0.878306	0	0	0	0	0	0.563754	0	0	0	0	0	0.495986	0.935242
ENSG00000132185	0.897142	0.986856	2.37235	0	0.127384	0.457071	0	1.1015	0	2.89058	0	0.381073	0	0	0	0	0	1.90908	3.41643	1.02403	0.812869
ENSG00000132256	0	0.0986637	0.104946	0	0	0	0	0	0	0	0	0.351624	0	0	0	0	0	0.722343	0	0.239948	0.942061
ENSG00000132259	0	0	0	0	0	0	0	0	0	0	0	0	0	0	0	0	0	0	0	0.277043	1
ENSG00000132321	0	0	0	0	0	0	0	0	0	0	0	0	0	0.608254	0	0	0	0	0	1.32938	0.975919
ENSG00000132329	0	1.77651	0.409053	0.699266	0	0	2.07823	0	0	0.838541	0	1.47926	0	3.73713	0.259351	1.47801	0	0	0	0	0.872993
ENSG00000132334	0	0.227618	1.78036	0	0	2.77073	0	1.17486	0	0	0.475271	0.118169	0	0.950875	0	0	0	0	1.51617	0	0.881405
ENSG00000132359	0	0	0	0	0	0	0	0	0	0	0	0	0	0	0.785101	0	0	0	0	0	1
ENSG00000132429	1.31516	1.84938	0	0	1.27982	0	2.14736	0	0.322894	0	0.447455	4.0136	0.0169653	0.489953	1.94486	0	0	2.21294	0	2.15846	0.813984
ENSG00000132437	0	0	0	0.50417	0	0	0	0.552801	1.53511	0.36805	0	0	0	0	0	0	3.17624	0	0	0	0.950949
ENSG00000132446	0	0	0	0	0.282531	0	0	0	0	0	0	0	0	3.89989	0	0	0	0	0	1.18814	0.980152
ENSG00000132464	0	0	0.846498	0	0	0	0.83373	0	0.96751	0	2.10664	0	0	0	2.64723	0	0	0	0	0.356438	0.898388
ENSG00000132465	1.95305	0	6.54188	0	2.97993	0	0.905326	7.58104	1.43328	1.71385	4.69761	0	0	0.310075	0	2.61301	0	0.595199	3.22258	0	0.812789
ENSG00000132475	0	0	0	0	0	0	0	0	0	0	9.01736	0	0	0	0	7.1949	0	0	0	0	0.958006
ENSG00000132514	2.92027	0	1.6376	0	0.190239	0	1.69023	2.8714	1.57933	2.03323	1.02016	0	0	6.9903	0	0.867721	0	2.12923	1.67339	1.52545	0.848375
ENSG00000132517	0	0	0.0392953	1.9949	0.191243	1.876	0	1.29024	0.463999	0	0	0.249469	0	0	0	0	0.804984	0.118837	0	0.86963	0.844242
ENSG00000132518	0	0	0	0	0	0	0	0	0	0	0	0	0	0	0	0	3.67644	0	0	0	1
ENSG00000132549	0	0	0	0	0	0.759499	0	0	0	0	0	0	0	0	0	0	0.0643384	0	0	0.375134	0.969546
ENSG00000132554	0	0	0	0	0	0	0	0	0	0	0	0	0	0	0	0	0	0	0	1.60126	1
ENSG00000132561	1.5087	0.662747	0	0	0.436356	0	0.620888	2.15051	0.575675	0	0	0	0	0.882452	0	0.674072	1.1775	0.983878	0	0	0.8159
ENSG00000132570	0	0	0.44485	0.882084	0	1.32674	0	0.422107	0.349047	0	0.261959	0.709933	0	0	0.00280093	0	1.14262	0.0743457	0	1.81046	0.836724
ENSG00000132622	2.77511	0	0	0	0.616848	0	1.81021	0	1.17989	0	0.252846	0	0	0.952791	0	0.135063	0	0	0.532479	0	0.896066
ENSG00000132623	0.00625521	0	0	0	0.785561	0.898617	0	0.129239	0.168166	0	0	0	0	0	0.625059	0	0.90929	0	0	1.63348	0.886514
ENSG00000132631	0	0	0	0	0	0	0	0	0	0	0	0	0	0	0	0	0	0	0	2.90279	1
ENSG00000132639	0	0	0	2.6254	0	0	0	0	0	0	0	0	4.30071	0	3.38771	1.82911	5.8314	0	0	0	0.890403
ENSG00000132681	0	0	0	1.22194	0	1.45452	0	0.0899505	0	0	0	0	0	0	0	0.0694493	0.664675	0	0	0.145418	0.920703
ENSG00000132692	0	0	0	5.51287	0.600407	0	0	0.30613	0	0	0	0	0.900059	0	0	0.514361	2.22707	1.64698	0	0.594555	0.93518
ENSG00000132693	0	0	0	0.781242	5.81544	0	0.144121	2.36201	1.21569	12.8285	3.09076	0	0	0	7.26685	1.99632	0	0	0	2.85564	0.895266
ENSG00000132702	0	0	0	0	0	0	0	0	0	0	0	0	0.370108	0	0	0.909679	0	0	0	0	0.978587
ENSG00000132703	0	0	0	0	7.62238	0	0	0.648731	1.47669	11.731	2.5039	0	0	0	5.63316	0	0	0	0	0.0508891	0.919531
ENSG00000132704	0	0	0	1.56505	0	0.634741	0	0.902705	0	0	0	0	0	0	0	0	0.262358	0	1.73033	1.29292	0.858324
ENSG00000132744	0	0	2.74957	0	0	0.553815	0	1.68729	3.27381	2.36936	0	0	0	0	0	0	0	0	0.0415313	0	0.881008
ENSG00000132746	0	0	0	0	4.32417	1.15948	0	0	0	0	0	0	0	0.497987	0	2.61545	0	2.58541	0	0	0.916524
ENSG00000132749	0	0	1.6661	0.0403358	1.23611	0.00179424	0	0	0.224651	0	0	0	0	1.58529	0	0.238022	0	0	0	0.0706077	0.892696
ENSG00000132801	0	0.548314	0.23445	0.644306	0.680382	0.036394	0	0	0.37727	0	0	0	1.49976	4.39264	0	0.286818	1.21167	0.388759	0.97462	1.97627	0.893853
ENSG00000132821	0	0.232964	0	1.21301	0.29158	0	0	0	0	0	0.106831	0.135324	2.45314	0	0	1.4023	0.0208742	0	0	0	0.926992
ENSG00000132837	0	0	0	0	0	0	0	0	0.0121853	0.404849	0	0	0	0	0	0	0	0	0	0	0.998416
ENSG00000132840	4.20635	1.96207	0	0	0.00267318	0.0590719	0.432097	0.51111	4.51634	5.06212	1.98586	0.520572	0	0.443987	0.575681	0.184148	0.0134233	1.97924	0	0	0.819167
ENSG00000132849	0	0	0	0	0.490106	1.06329	0.244966	0.356483	0.837172	0	0	0	0	0	0.44977	0	0	0	0	0.247016	0.87004
ENSG00000132854	1.09701	0	0	0	0	0	0	0	0	0	0	0	0	0	0	0	0	0	0	0	1
ENSG00000132855	0	0	0	0	0	0	0	0	3.12865	7.19359	0	0	0	0	0.480037	0.11906	0	0	0	1.51443	0.961646
ENSG00000132872	0.0666276	0	0	6.69791	0	0.326534	0	0	0	0	1.17202	0	7.87904	0	6.57446	3.42093	7.10408	1.02556	0	0.676217	0.819212
ENSG00000132915	0	0	0	0.021346	0	0.913252	0	0.0663289	0	0	0	0	0	0	0	1.85864	7.44522	0	0	0.138292	0.978808
ENSG00000132964	0	0.011147	0	0.579257	0.852868	0.387725	0	0	0	0	0	0	0.584828	0.361647	0	0	0.516927	0.0145803	0	0.588167	0.812134
ENSG00000132965	0	1.52	1.71519	0.416913	0	5.85562	0	0	0	0.480611	0.89943	0	0	0	0	0	0	0	3.95206	0	0.919248
ENSG00000132972	0	0	0	0	0	0	0	0	0	0	0	0	0	1.51013	0	0	0	0	0	4.48476	0.982278
ENSG00000132975	0	0	1.61225	3.61666	0.623632	0.336045	0	0.45748	0.795844	0	0	0	2.04678	0	0	0	5.04333	1.09434	0	0.340083	0.886008
ENSG00000133020	0	0	0	0	0	0	0	0	0	0	0	6.68933	0	0	0	0	0	0	0	1.97414	0.984467
ENSG00000133027	1.55011	1.00205	0.629186	0.0506872	0.271243	0	0	0	0.440291	1.36199	0	0.355827	1.27998	2.49676	4.13461	0	0.26028	0.66248	0	0	0.868111
ENSG00000133055	0	2.68547	0	0	0	0	0	0	0	0	1.07897	7.97983	0	0	0	0	0	0	0	0	0.975171
ENSG00000133063	1.24332	0	0	0	0	0	0	0	0	0	0	0	0	0	0	0	0	0	0	0	1
ENSG00000133069	0	0	0	0.787596	0	0	0	0	0	0.426036	0	0.0652866	1.61903	1.87936	0	0	2.61863	0	0.0324578	0	0.903329
ENSG00000133083	0.175643	0	0	1.63584	0	0	0	0	0	0	0	1.35859	1.96744	0	0	0	1.36125	0	0	0	0.878781
ENSG00000133101	0	0	1.15998	2.24032	2.89079	0	0	0	0	0	0.432565	4.92902	2.35905	2.00381	0	0	2.16004	0.723419	1.03137	1.79876	0.82061
ENSG00000133106	0.0246863	1.29454	0.735592	0	0	0.704947	0	0.464038	0	0	0	0	0	3.43365	0	0	0	0.623208	2.20574	0	0.907222
ENSG00000133116	0	0	0	0	0.696577	0	0	0	2.69596	0	0	0	0	0	1.27991	0	0	0	0	0	0.961414
ENSG00000133119	0	0	0.269567	0.78104	1.23215	0	0	0	0.855808	0	0	0.240244	0	0.292789	0	0	0	0.195412	0.481634	1.89339	0.879118
ENSG00000133121	0.0390158	0.567013	0	0	0	0	0	0	0	0	0	1.61756	0	0	0	0	0	0.273199	0	0	0.971392
ENSG00000133124	0	0	0	1.85963	2.03627	0	0	0	7.41841	0	0	3.95935	1.40626	0.479486	0	1.55564	1.88827	2.51286	0	0	0.888629
ENSG00000133135	0	0	0	0	0	0	0	0.803814	0.0776966	1.36614	0.151375	0	0	0	1.16026	0	0	0	0	0	0.915508
ENSG00000133136	1.5616	0	0	0	1.37022	0	0	0	2.58007	0	4.56973	0	0	0	0	5.89244	0	0	0	0.135011	0.908744
ENSG00000133195	0	0	0	0	0	0	0	0	0	0	0.441985	0	0	0	0	0	0	0	0	0	1
ENSG00000133216	0	0.358002	0	1.79246	0	0	0	0.638608	0	0	0	0	1.33046	0	0	0	1.01783	0	0	0	0.901784
ENSG00000133246	0.635846	1.13761	4.3095	2.09626	0.368804	1.46721	0	1.31763	1.30768	0.780738	0.57426	0	0.180993	0.493027	0	0	1.00865	0	3.35169	0.467836	0.814507
ENSG00000133256	0	0	1.93843	1.33233	0	1.49072	0	0	1.37204	0	0	0	0.302781	0.681811	0.942377	0	5.85821	0	0.156867	0.994096	0.917242
ENSG00000133302	0	0	0.478215	1.4466	0	2.78802	0	0	0.407118	0	0	0.0132783	0	1.93472	0	0	2.00894	0.134805	0.748405	3.42701	0.847034
ENSG00000133317	5.62139	0	0.792034	0	0.844433	0	0	0.172057	0	0	2.03916	0	0	2.56991	0	0	0	0	0	0	0.939914
ENSG00000133328	0	0	0	0	0	0	0	0.903819	0	0	0.780893	0	0	0	0	0	0	0	0	1.18383	0.9251
ENSG00000133401	1.17964	0	0	0	0	0	0	0	0	0	0	0	0	0	0	0	0.663375	0	0	0	0.970402
ENSG00000133454	0	0	0	0	0	0	1.70744	0	0	0	0	2.13461	0	0	0	0	0	0	0	0	0.957901
ENSG00000133475	0	0	0	0	0	0	0	0	0	0	0	0	0	0	0	1.1545	0	0	0	0	1
ENSG00000133488	0	0	0	1.18589	0	0.0853039	0	0.240258	0.263305	1.56027	0	0	0	0	0	0	0.0892038	0	0	0	0.937124
ENSG00000133624	0.238664	0.0375993	0.211771	0	0	1.30988	0	0	0.633531	0	0	0.102692	0.451324	0	0	0.405089	1.61479	0.109949	0.980342	0	0.853954
ENSG00000133627	0	0	0	0.65582	2.06959	0	0	0	0.00111665	0	0	0	0.339582	0.674314	0	0	0.564594	0	0	1.1569	0.91373
ENSG00000133640	0	0	0	0	0	0	0	0	0	0	0	0	0	0	0	0	0.63505	0	0	1.47149	0.977286
ENSG00000133661	0	0	0	0	0	0	0	0	0	0	2.43493	0	0	0	0	0	0	0	0	0	1
ENSG00000133665	0	0	0	0.620766	0	0.486627	0	0	0	0	0	0	0.0635519	0	0	0	0	0	0	1.04096	0.940796
ENSG00000133687	1.40719	1.17276	0	0	0	0	0.207279	0	0	0	0	1.5658	0	0	0	0	0	0.842739	0	0	0.877985
ENSG00000133710	0	0	0	0	0.435517	1.52451	0	0	0	0	0	0	0	0	0	0	0	2.4784	0	0.98618	0.937434
ENSG00000133742	0	0	4.08911	0	0	0	0	4.16889	0	0.0613185	0	0	0	0	0	0	0	0	0.137366	0	0.945867
ENSG00000133794	0	0.350648	0	0	0	2.04681	0	0	0	0	0	0	0	0.586843	0	0	1.85316	0.795872	1.66807	1.1466	0.8354
ENSG00000133800	2.61351	3.11007	0	0	1.31338	0	1.87072	0.166493	0.96409	2.10143	0	0	0	0.0369028	0	0	0	0	0.948143	0	0.830522
ENSG00000133805	0	0	0	0	0	0	0	0	0	0	0	0	0	0	0	0	0	0	0.0635278	0	1
ENSG00000133808	0	0	0	0	0	0	0	0	0	0	0	0	0	2.07954	0	0	0	0	0	0	1
ENSG00000133812	0.239223	0.277582	0	0.690465	0	0	0	0.150502	0	0	0	0.222194	0.141294	0	0	0	0.576077	0.246207	0	0.344745	0.832468
ENSG00000133863	0	0	0	0	0	0	0	0	0.189226	0	0	0	0	1.63251	0	0	0	0	0	6.56782	0.985401
ENSG00000133937	2.70239	1.99104	0	0	4.10169	0	0	0	2.20362	0	0	0	0	4.26339	0	2.11353	0	0.577825	0	0	0.830996
ENSG00000133958	0	0	0	0	0	0	0	0	0	0	0	0	0.0747578	0	0	0	0	0	0	0	1
ENSG00000133980	0	0	0	0	0	0	0	0	0	0	0	0	0	1.30153	0	0	0	0	0	0	1
ENSG00000133985	0	0	0	1.77368	3.02172	1.10917	0	0.341236	1.17503	0	1.54599	2.36924	2.46815	1.39221	0	5.44984	1.83082	0.362491	1.70249	0	0.815618
ENSG00000134007	0	0	0	0	0	0	0	0.387591	0	0	0	0.259243	0	0	0	0.15564	1.14304	0	0	1.89521	0.945971
ENSG00000134028	0	0.263735	0	0	0	0	0	10.7301	0	0	0	0	0	0	0	0	0	0	0	1.86864	0.989541
ENSG00000134030	1.26315	1.33775	0	0	0	0	0	0	0	0	0	0	0.374106	0.125677	0	0	0	0.413152	0	0	0.914386
ENSG00000134042	0.234541	0	0	0	0	0	0	0	1.43735	0.211371	0	0	0	5.36728	0	0	0	0	0	0.885965	0.972845
ENSG00000134061	0.683942	1.46442	1.74859	0.375082	0.119373	0.735729	0	1.17139	0.0412811	0.847659	0	0	0	0	0	0	0.0219988	0	2.0806	0.625038	0.801816
ENSG00000134070	0	0	0	0	0.883003	0.11713	0	0	0	0	0	0	0	0	0	0	0	0	1.21149	0	0.956551
ENSG00000134121	0.400757	0	0	1.69814	0	0	0	0.666706	0	0	0	0	2.56404	0	0	0	0.808818	0	0	0	0.926628
ENSG00000134138	0	0.340721	0	1.77962	0	0	0	0	2.40678	0	0	0	3.18558	0	1.41595	0	1.7549	2.65534	0	0	0.828944
ENSG00000134146	0	0	0	0	0	0	0	0	0	0	0	0	0	0	0	0	0	0	0	1.37711	1
ENSG00000134183	0	0	0	0	0	0	0	0	0	0	0	0	0	3.26674	0	0	4.90067	0	0	1.13229	0.952756
ENSG00000134193	0	0	0	0	0	0	0	5.75276	0	3.27329	0	0	0	0	0.256724	0.392852	0	0	0	1.83983	0.947278
ENSG00000134201	0.57408	0	1.1266	0	0	0	0	0.398179	0	0	0	0	0	0.482116	0	0	0	0.0895857	0	0.0628128	0.924936
ENSG00000134207	0	0	0	0.772461	0	0	0	0	0	0	0	0	0.894468	0	0	0	0	0	0	0	0.954547
ENSG00000134215	0	0	0.21318	0	0	0	0	0	0	0	0	0	0	0.082968	0	0	0	0	0	0.247178	0.936941
ENSG00000134240	0	0	0	0	3.62095	0	1.94438	5.51343	2.77375	6.85772	0	0	0	0.27762	0	2.31535	0	0	0.19077	0	0.87232
ENSG00000134242	0	0	1.88496	0	0	5.95038	0	0	0	0	0	0	0	0	0	0	0	0	4.45026	0.34076	0.94095
ENSG00000134249	0	0	0	0	0	0	0	0	0	0	0	0	0	0	0	0	0	0	0	2.46476	1
ENSG00000134256	0	0	0	0	0	3.72913	0	0	0	0	0	0	0	0	0	0	0	0	1.87048	0	0.973601
ENSG00000134258	0	0	0	0	3.06186	0	0	0	0.271537	0	0	0	0	0.883528	0.814208	0	0	0	0	0	0.966149
ENSG00000134259	0	0.588048	0	0	0	0	0	0	0	0	0	0	0	0	0	0	0	0.806404	0	0	0.96162
ENSG00000134297	0.106067	0	0	0	0	1.42116	0	0	0	0	0.129572	0	0	0.862464	0	0	0	0	0	0.525625	0.939866
ENSG00000134326	0.825683	1.97744	2.63819	0	0.682793	0	0	0.437466	0	0.796842	0.647602	0	0.537803	0	0.227566	0.0268749	0	1.43331	3.76964	0	0.857147
ENSG00000134339	6.40009	0.911562	0	1.12431	4.19596	1.47138	0.695974	1.98941	2.31943	10.5061	5.57056	0.80877	0	0.555828	0	1.79378	0	1.61739	0.0720279	0.474904	0.849704
ENSG00000134365	0	0	0	0	0	0	0	0	0	2.29183	0	0	0	0	0	0	0	0	0	0	1
ENSG00000134376	0	0	0	0.406753	0	0	0	0	0	0	0	0	0	0	0	0	2.95215	0	0	0	0.992748
ENSG00000134389	0	0	0	0	0	0	0	0	0	3.23431	0	0	0	0	0	0	0	0	0	0	1
ENSG00000134398	0	0	0	0.679729	0	1.04437	0	3.56692	0.207941	0	0	0	0	0	0	0	0.495436	0	0	0.0506901	0.963434
ENSG00000134438	0	0	0	0.105845	0	0	0	0	0	0	0	0	0	0	0	0	5.58636	0.965718	0	0	0.989904
ENSG00000134443	0	0	0	0	3.28052	0	0	0	0	0	0	0	0	0	0	0	0	0	0	0	1
ENSG00000134460	0	0	1.45952	1.79324	0.479204	2.84819	0	0	0	0	0	0	0	0	0	0	0	0	5.48677	0	0.93688
ENSG00000134489	0	0	0	0.668509	0	1.38455	0	0	0	0	0	0	0	0	0	0	0	0	0	0	0.974588
ENSG00000134504	0	0	0	0.0142456	0	0	0	0	0	0	0	0	0.0387111	0	0	0	0	0	0	0	0.980632
ENSG00000134508	0.906442	0.294619	0	0	0.36887	0	0	0	0.641863	0	0	0	0	0.265531	0	0	0	0.145998	0	0	0.900311
ENSG00000134516	0	0	0.85473	0	0	1.68752	0	0	0	0	0	0	0	0	0	0	0	0	2.31065	0	0.942093
ENSG00000134538	0	0	0	0	0	0	0	0	0	2.39753	0	0	0	0	0	0	0	0	0	0	1
ENSG00000134539	0.334076	0	0.986642	1.79405	0.90278	4.54951	0	1.66658	1.29674	0.148615	0	0.878019	0.523324	0	0.484529	0	1.72713	0.392555	2.92699	2.75481	0.805452
ENSG00000134545	0	0	0.871381	0	0	6.67906	0	0.060558	0	0.707809	0	0	0	0	0	0	0	0	5.03575	1.4356	0.936084
ENSG00000134548	2.68066	0.478192	0	0.497064	0	0	1.67352	0	2.35845	0.128729	3.34779	0.574457	0	0	0.598109	0	0.47998	0	0	2.1904	0.816697
ENSG00000134571	0	0	0	0	0	0	8.69408	0	0	0	0	0	0	0	0	0	0	1.18491	0	0	0.992827
ENSG00000134588	0	0	0	0	0	0	0	0	0	0	0	0	0	0	0	0	0	0	0	0.795183	1
ENSG00000134595	0	0	0	5.98907	5.28885	0	0	0	0.846045	0	0	0	4.8698	1.73975	0	0.0322159	2.08738	6.3569	0	0.784735	0.820851
ENSG00000134612	0	0	0	0	0	0	0	0	0	0	0	0	0	0	0	1.93758	0	0	0	0	1
ENSG00000134627	0	0	0	0	0	0	0	0	0	0	0	0	0	0	0	0	0	0	0	4.49688	1
ENSG00000134716	0	0	0	0	0.422201	0	3.3381	1.28271	0.17403	2.72886	0	0	0	0	0	0	0	0	0	0	0.927349
ENSG00000134757	0	0	0	1.3874	4.22584	3.1246	0	0.626264	0	0	1.90611	0	0	0	0	0.575851	0	3.67369	0	1.41647	0.841696
ENSG00000134760	0	0	0	0	0.0770872	0	0	0	0	0	0	0	0	0	0	0	0	6.17953	0	0	0.999343
ENSG00000134762	0	0.275065	0	0	2.93975	1.30401	0	0	1.56534	0	0.942227	0	0	0	0	0.877643	0	4.95815	0	0	0.916097
ENSG00000134765	0	0	0	0	0	0	0.0598707	0	0.0287112	0	0	0	0	0	0	0	0	5.04597	0	0	0.999076
ENSG00000134769	0	0	0	0.297348	0	0	0.274806	0	0	0	0	0	1.19931	0	0	0	0.736548	0	0	0	0.942568
ENSG00000134775	0	0	0	0	0	0	1.20602	0	0	0	0	0	0	0.761209	0	0	0	0	0	0	0.96678
ENSG00000134780	0	0.28196	0	0	0.294855	0	0	0	0	0	0	0	0.217721	0	0	0	0	0	0	0	0.910807
ENSG00000134827	0	0	0.646069	0	3.8562	2.47426	0	0.732421	0	0.677507	2.99087	0	0.264174	0	2.55397	0	0	0.336187	0	0.171116	0.85196
ENSG00000134864	0	0	0	0	0	0	0	0	0.637633	0	0	0	0	2.99637	0	0	0	0	0	0	0.9888
ENSG00000134873	0	0	0.401675	0	0	0	0	0	0.164487	0	0	0	0	0.41944	1.51505	0	0	0	0	0	0.965761
ENSG00000134909	0	0	0	0.280183	0.717442	0	0	0.391225	0	0	0	0	0.143442	0.109025	0	0.447104	1.54655	0	0	1.21915	0.887438
ENSG00000134917	0	0	0	0	0	0	0	0	0	0	0.822144	0	0	0	0	0	0	0.229217	0	0	0.985326
ENSG00000134940	0	0	0	1.30426	0	0	0	0	0	0	0	0.725884	0	0	0	0	0.938587	0	0	2.68012	0.941701
ENSG00000134962	3.58271	0	0	0.69748	1.1875	0.131049	0	0.0554386	0	2.02474	0	0	0	0	0.743442	0	1.44365	0	0	0.207344	0.904649
ENSG00000135049	0	0	0.603588	1.23117	0	0.107447	0	0	0.62457	0	0	0	1.64309	0	0	0	2.31089	0	0.884255	1.36014	0.853001
ENSG00000135063	0	0	0	0	0	0	0.254735	0	0	0	0	0	0	2.95301	0	0.205955	0.248829	0	0	0	0.987354
ENSG00000135077	0.926452	1.03888	0.508074	0.455946	1.13197	2.58924	0	0	0.755281	0	0	0	0	0	0	0	0	0	3.09293	0	0.873977
ENSG00000135083	0	0	0	0	0	0	0	0	0	0	0.135017	0	0	0	0	0	0	0	0	2.14657	0.99669
ENSG00000135093	1.05373	0.461003	0.606774	1.10223	0.851367	0	0	0.199146	0.927981	0.0787525	0	0.381756	0.803338	1.73841	0.679237	0.244739	2.90791	0.545066	0.724413	0.640506	0.80021
ENSG00000135094	0	2.51134	0	0	0	0	0	0	0	4.87465	0	0	0	1.38421	0	0	0	0	0	0	0.95794
ENSG00000135097	0	5.36604	0	4.70459	0.669977	0	0	0	2.0195	0	0	0	3.28496	0.502108	0.555462	0.664965	4.39917	0.0145577	0	0.264546	0.832476
ENSG00000135100	0	0	0	0.864033	4.08389	0	0	1.33922	1.83473	1.58295	0	0	0	4.13929	0.623655	0	0	0	0	0	0.868672
ENSG00000135116	0	0	0.27064	2.22981	1.63256	0	0	0	1.24357	0	0	0	4.88453	0	0.642965	0	3.16675	0	0	2.17889	0.877538
ENSG00000135119	0	0	0	1.93458	0	0.553676	0	0	0.177797	0	0	0	1.85621	0	0	0	1.2676	0	0	1.04075	0.8668
ENSG00000135127	0	0	0	0.392586	0.474465	1.73761	0	0	1.65828	0	0	0	0.15231	0.293056	0	0	2.12251	0	2.51182	0.189503	0.852899
ENSG00000135175	0	0	0	0	0	0	0	0	0	0	0	0	0	0.443409	0	0	0	0	0	0	1
ENSG00000135205	0	0	0	0	0	0.206238	0	0	0	0	0	0	0	0.993204	0	0	0.563562	0	0	0	0.959207
ENSG00000135218	5.94056	0.356595	0.510389	0	0	0	3.31258	1.99655	0	0.790416	0.978179	0.0914137	0	1.13426	0	0	0	0	0.390129	0	0.915297
ENSG00000135222	0	0	0	0	2.15927	0	0	0	0	0	0	0	0	0	0	0	0	0	0	0	1
ENSG00000135248	0	0	0	0	0	0	0	0	0	0	0	0	0	0	0	0	0	0	0	0.762099	1
ENSG00000135253	0	0	0	0	0	0.00988273	0	0	1.7616	0	1.10988	0	0	0	0	0.66677	0	0	0	0	0.946624
ENSG00000135299	0	0	0	0.685804	0	0	0	0	0	0	0	0	1.07472	0.917809	0	0	0	0	0	0.748965	0.884788
ENSG00000135312	0	2.5729	0	1.22018	1.13864	0	0	0.156015	0.142539	0	0	0.332153	2.59314	0	0	0	1.16461	0.534952	0	0	0.852608
ENSG00000135314	0	0	0.166929	0.228229	0	0.0763997	0	0	0.0874225	0	0	0	0	0	0	0	0.328448	0	0	0.0786344	0.897827
ENSG00000135315	0	0	0.154079	1.65351	0	0.508676	0	0.47954	0.42409	0	0	0.751351	1.36931	0.495602	0.0573894	0	1.2434	0.590733	0	3.9213	0.896279
ENSG00000135324	0	0	0	0	0	0	0	0	0	0	0	0	0	0	1.22417	0	0	0	0	1.23315	0.947752
ENSG00000135333	0	0	0	0.9503	0	0	0	0.0146984	0.554685	0	0	0	1.07827	0	0	0	0	0	0	0	0.925823
ENSG00000135338	0.452523	0.51027	0	1.61682	0	0	0	0	0.218888	0	0.0088533	1.04594	1.40747	0.545859	1.0862	0	3.32311	0.619641	0	3.91484	0.854325
ENSG00000135346	0	7.68976	0	2.32945	0.485978	1.69412	0	0.0702018	0	0.886426	1.65393	0	0	1.40708	1.71918	0	0	0	0	1.56804	0.919138
ENSG00000135362	0	0.453824	0	0	0	0	0	0.0379145	0	0	0	0	0	1.21515	0	0	0	0	0.359225	0	0.963143
ENSG00000135363	1.59889	0.603096	3.89238	0.940542	1.38789	0	0.147115	0.335459	1.18935	0.791367	0.385645	0	0.989118	0.79311	0.546069	0	0.14919	1.41457	0.906128	0.253823	0.831907
ENSG00000135374	0	0	0	0	2.26207	0	0	0	0.155026	0	0	0	0	0	0	0	0	0	0	0	0.996393
ENSG00000135406	0.227694	0	0	5.40318	1.92974	3.54588	0.537773	1.54977	1.22433	0	0.855803	0	9.06489	2.54004	1.17694	2.29313	5.47085	0	0	1.96535	0.833246
ENSG00000135409	0	0	0.479836	0	0	0	0	0	0.0858603	0.808136	0	0	0	3.31306	0	0	0	0	0	0.782621	0.965742
ENSG00000135423	0	0	0	0	0.488234	0	0	0.626098	0	3.72955	0.0591476	0	0.186314	1.00842	1.69608	1.51776	3.0168	4.75828	0	1.65237	0.845358
ENSG00000135426	0	0	4.36977	0.926954	0	3.79337	0	0.0433794	0.78061	0.0692148	0	0	0	0	0	0	0	0	4.16183	1.34813	0.866024
ENSG00000135436	0	0	0	0	0	0	0	0	0	0	0	0	0	0	0	0	0	0	0	1.18697	1
ENSG00000135443	0	0	0	0	0.737502	0	0	0	0	0	0	0	0	0	0	1.40164	0	3.00034	0	0.0611101	0.961403
ENSG00000135472	0	0	0	2.11569	0	0	0	0	0	0	0	0	3.64765	0	0	0.522105	3.85559	0	0	1.16902	0.898241
ENSG00000135477	0	0	0	0	2.28553	0	0	0	0	0	1.07087	0	0	0	0	2.45268	0	0	0	0	0.927976
ENSG00000135519	0	0	0	0	0	0	0	0.207809	0.376552	0	0	0	0	1.80897	0	0	0	0	0	0	0.982998
ENSG00000135525	0	0	0.606976	0	0.451267	0	0	0.404865	0.495201	0	0	0	0	0	0.27176	0.238622	1.76062	0	0	0	0.926202
ENSG00000135540	0	0	0	1.44998	0	0	0	0.649906	0	0	0	0.752241	0.683349	0	0	0	1.48719	0.0422697	0	0	0.873384
ENSG00000135549	0	0	0	0	0	0	0	0	0	0	0	0	0	0	0	0	0.33433	0	0	0	1
ENSG00000135569	0	0	0	1.52672	0	0	0	1.19902	0	0	0	0	0	0	0	0	0	0	0	0	0.958666
ENSG00000135604	1.45808	0	1.00651	0	0.78005	0	0	0	0	0	0.676	0	0	0	0	0	0	0	3.05143	0	0.932376
ENSG00000135605	0	0	0.61807	0	0	0	0	0	0	0	0	0	0	0	0	0	0	0	0	0	1
ENSG00000135625	0	0	0	0.334518	0.780511	0	0	0	0.0203198	0	0	0	0	6.5926	4.19523	0.543684	0	3.14451	2.78324	4.01294	0.873742
ENSG00000135636	0	0	0	0	0	0	0.374355	0	0	0	0	1.63951	0	0.378242	0	0	0	0	0	0	0.97584
ENSG00000135638	0	0	0	0	0	0	0	0	2.70096	0	0	0	0	4.74159	0	0	0	5.4143	0	0.453995	0.923239
ENSG00000135643	0	0	0	1.66537	0	0	0	0	0.248729	0	0	0	1.23591	0	0	0	0.827106	0.0611242	0	1.08974	0.890569
ENSG00000135740	0	0.77841	0	0	0.105755	0	0	0	0	0	0.0879504	0	0	0	0	0.246915	0.407436	0.0688194	0.268418	0	0.919857
ENSG00000135747	0	0	0	0	0	0	0	0	0	0	0	0	0	0	0	0	0	0	0	0.294463	1
ENSG00000135749	0.999187	0.525047	0	0.90244	0	1.03419	0	0.0203021	2.00198	0	0	0	0	0	0	0	1.87346	0.842007	0	0	0.837092
ENSG00000135750	0	0.130849	0	0	1.10811	0	0	0.916945	0.319572	0	0.920313	0	0	1.21809	2.03599	0.67734	1.2969	0	0	0.42628	0.818673
ENSG00000135773	0	0	0	0	0	0	0	0.347284	0	0	0	0	0	0	0	0	0	0	0	0	1
ENSG00000135824	0	0	0	0.716449	0	0	0	0	0	0	0	0	1.23659	0	0	0	3.41928	0	0	0	0.969938
ENSG00000135835	1.02998	1.44926	0	0.301775	0	0.0159947	0.287709	0.139852	1.07699	0	0	0.664752	0	0.297289	0	0.856418	3.067	0.809009	0	0	0.881094
ENSG00000135898	0	0	0	0	0	0.940698	0	0	0	0	0	0	0	0	0	0	0	0	1.52547	0	0.967544
ENSG00000135902	0	0	0	0	0	0	0	0	0	0	0	3.45597	0	0	0	0	1.43157	0	0	0	0.978198
ENSG00000135903	0	0	0	0.434661	0	0	0	0	0	0	0	0	0	0	0	0	0	0	0	0	1
ENSG00000135905	0	0.907711	0.155649	0	0	2.89754	0	0	0	0	0	0.337963	0	0	0	0	0	0.537043	2.62653	0	0.917082
ENSG00000135914	0.650091	2.96084	0	0	0	0.205691	0	0	0.378145	0	0	0	0	0	0	0.0714657	0	0.734061	0	0.754381	0.950337
ENSG00000135917	4.72465	0	0	1.14572	1.52462	0.644469	0	0.981799	0.731425	1.04967	0	0	0	0	0	0	0.384577	0	0	1.08529	0.915922
ENSG00000135925	0	0	0	0	3.1169	0.681712	0	0	0	0	0	0	0	0	0	0	0	0	0.49873	0	0.980067
[truncated: 13,739 more rows]

## Sheet: Mouse_Tau-based_tissue-specific
Ensembl_id	adipose	bone	bonemarrow	brain	breast	heart	intestine	islets	kidney	liver	lung	lymphoid	muscle	myeloid	neuron	ovary	retina	skin	spleen	testis	thymus	tau
ENSMUSG00000000003	0	0.851701	0	0	0	0	0.117722	0	0	0	0	0	0	0	0	0	0	0	0	0	0	0.993089
ENSMUSG00000000037	0	0	0	0	0	0	0	0	0	0	0	0	0	0	0	3.17206	0	0	0	2.62153	0	0.958678
ENSMUSG00000000049	0	0	0	0	0	0	0	0	0	6.79958	0	0	0	0	0	0	0	0	0	0.319697	0	0.997649
ENSMUSG00000000094	0	0	0	0	0	0	0	0	0	0	1.19312	0	0	0	0	4.94936	0	0	0	0	0	0.987947
ENSMUSG00000000120	0.790653	1.90465	0	0.035156	0.887207	0	6.26062	0.327947	1.59478	0.375514	4.20032	0	2.55867	0	6.83666	0.546942	4.38136	3.1286	0	2.67571	2.01681	0.768272
ENSMUSG00000000125	0	0	0	1.34159	0	0	0	0	0	0	0	0	0	0	0	0	0	1.96836	0	1.01167	0	0.940223
ENSMUSG00000000126	0	1.75522	0	0	0	0	0	0	0	0	1.80782	0	2.53961	0	0	0	0	0.22329	0	0	0	0.925454
ENSMUSG00000000127	0	0	0	0	0	0	0	0	0	0	0	0	0	0	0	0.310258	0	0	0	0.17082	0.125163	0.9523
ENSMUSG00000000142	2.03789	1.34807	0	1.36937	0	0	2.79342	0	0.615049	0.281922	1.14284	0.439273	0.436466	0	0	4.49984	1.66778	4.22784	1.66012	1.98238	1.4821	0.761275
ENSMUSG00000000154	0.129618	0	0.436275	0	0	0	3.15977	0	4.22952	3.8256	2.38566	0	0	0	0	0	0	0.488571	0	0.505198	2.46289	0.841665
ENSMUSG00000000157	0	0	1.63604	0	0	0	0.420461	0	3.08089	0	0	0	0	1.64438	0	0.143463	0	0	0.0422087	0	0	0.936925
ENSMUSG00000000159	0	0	0	0	0	0	1.78004	0.508437	3.51493	1.02435	0.88903	0	0	0	0	0	0	0	0	0.15896	0	0.937967
ENSMUSG00000000167	0.317886	0.560993	0.746404	5.5362	1.5788	0.583218	0.757391	2.05672	0.952701	0.0681758	3.8717	0	0.633378	0.671028	0.320606	1.1806	1.27027	1.08875	0	4.35726	1.96298	0.792467
ENSMUSG00000000183	0	0	0	0.339164	0	0	0	0	0	0	0	0.592298	0.552179	0	0	0	0	0	0	0	0	0.924755
ENSMUSG00000000197	0	0	0	0.418112	0	0	0	0	0	0	0	0	0	0	0	0	0	0	0	0	0	1
ENSMUSG00000000202	0.0691415	0	0	3.25732	0	0	0.913363	3.65979	0	0	0.751165	0	1.39772	0	6.17249	2.48302	5.06202	0	0	0	0	0.857484
ENSMUSG00000000204	2.31262	0	3.82691	0	0	0	3.33555	0	5.08282	0	0	0.083015	0	5.35875	0	0	0	2.01115	3.38392	0	1.38373	0.800143
ENSMUSG00000000214	0	0	0	3.45097	0	0	3.10429	2.42132	0	0	0	0	0	0	4.15644	4.06787	0	0	0	0	0	0.843081
ENSMUSG00000000215	0	0	0	0	0	0	0	13.4725	0	0	0	0	0	0.518549	0	0	0	0	0	0	0	0.998076
ENSMUSG00000000216	0	0	0	0	0	0	0	0.222854	2.71835	0	1.37082	0	0	0	0	0	0	1.04836	0	0	0	0.951404
ENSMUSG00000000223	0	0	0	1.95965	0	0	0	0	0	0	0	0	3.71632	0	0	0	0.0859019	0.622146	0	1.97051	0	0.937597
ENSMUSG00000000247	0	0	0	0.181851	0	0	0	0	0	0	0	1.15969	0	0	0	0.723655	3.15109	3.89892	0	0.815679	0	0.922646
ENSMUSG00000000248	0	0	0	0	0	0	0	0	0	0	0	0	0	0	0	0	0	0	0	0	1.00732	1
ENSMUSG00000000263	0	0	0	0	0	0	0	0	0	0	0	0	0	0	0	0	0.16214	0	0	0	0	1
ENSMUSG00000000266	0.37837	0.396685	0	0.311892	0	0.172028	0	1.02569	0	0	1.17773	0	0.724761	0	0	0	0	1.49944	0	0.256951	0	0.851808
ENSMUSG00000000296	0	0	0	0	0	0	0	0	0	0	0	0	0	0	0	0	0	0	0	0.584921	0	1
ENSMUSG00000000301	0	0	0	0	0	0	0	0	0	3.64257	0	0	0	0	0	0	0	0	0	0	0	1
ENSMUSG00000000318	4.69223	0.0606526	2.13793	0	0.596576	0.679204	0	0	2.10841	0	0	0	0.213489	4.07869	0	4.06801	0	2.7255	1.42287	0	0	0.80722
ENSMUSG00000000320	0.81487	0.13484	0.586232	0.658584	0.334432	1.01439	0.126744	0.43445	1.44473	0.000476093	2.95656	0.546842	0.525952	1.05196	0	3.1221	0.0811373	1.87762	0.967865	1.2989	0.161725	0.759484
ENSMUSG00000000359	2.26722	2.95726	0	0	0.637527	1.6472	0	0	2.87407	0	0.378651	0	3.91702	0.283181	0	0	0	0.496593	0.294248	2.09588	0	0.822163
ENSMUSG00000000365	0	0	0	0	0	0	0	0	0	0	0	0	0	0	0	3.13449	0	0	0	3.33621	0	0.953023
ENSMUSG00000000381	0	0	0	0	11.9752	0	0	0	0	0	0	0	0	0	0	0	0	0	0	0	0	1
ENSMUSG00000000385	0	0	0	0	1.69266	0	5.18396	0.580657	4.1759	0.407734	4.10352	0	0	0	0	0	0	0	0	0.146674	0	0.89287
ENSMUSG00000000386	1.36723	1.83731	4.86747	0	0	0	0.458752	0.018614	2.43358	0.989613	2.106	4.83834	0.177792	6.93518	0	3.22658	0.440922	1.00874	3.74326	2.86633	1.86842	0.767497
ENSMUSG00000000392	0	0.756984	0	0	0	0	0	0	0	0	0	0	0.207158	0	0	0	0	1.76575	0	0	0	0.972699
ENSMUSG00000000394	0	0	0	0	0	0	9.55553	13.9264	0	0	0	0	0	2.11391	0	0	0	0	0	0	0	0.958103
ENSMUSG00000000402	0	0.610104	0	0	0	0	0	0	0	0	0.0866298	0	0	0	0	1.64199	0	1.12401	0	0	0	0.944557
ENSMUSG00000000409	2.40171	1.08163	2.4994	0	0	0	1.15395	0.318802	4.43507	0.868373	0	5.31947	0	0.736831	0.709682	0	0	2.11068	6.29282	0	7.18683	0.805697
ENSMUSG00000000411	2.90396	0	0	0	0	0	0	0	0	0	0	0	0	0	0	0	0	0	0	7.78682	0	0.981353
ENSMUSG00000000416	0	0	0	0.965957	0	0	0	0.509919	0	0	0	0	0	0	0	0	1.86628	1.76627	0	0	0	0.913139
ENSMUSG00000000435	0	0	0	0	1.0425	0	0	0	0	0	0	0	6.40843	0	0	0	0	1.56722	0	0	0	0.979638
ENSMUSG00000000440	2.71536	0	0	0	0	0	0	0	0	0	0	0	0	0.328601	0	1.75009	0	0	0	0	0	0.961724
ENSMUSG00000000544	0	0	0	0	0	0	4.57278	0	0	0	0	0	0	0	0	0.230674	0	0	0	0	1.76575	0.978171
ENSMUSG00000000560	0	0	0.113562	3.04592	0	0	0	0	0	0	0	0	0	0	0	0	0.248655	0	0	0	0	0.994054
ENSMUSG00000000562	0	0	0	0	0	0	0	0	0	0	0	0	0	0.244302	0	0	0	0	0	0.400241	0	0.969481
ENSMUSG00000000617	0	0	0	0	0	0	0	0	0	0	0	1.34482	0	0	0	0	8.20129	0	0	0	0	0.991801
ENSMUSG00000000627	0	0.444448	0	2.99524	0	0	1.59962	0	0	0	0	0.189467	0.166537	0	2.20403	0	1.22234	0	1.31984	0.397865	0	0.874065
ENSMUSG00000000632	0	0	0	2.68169	0	0	0	0	0	0	0	0	0	0	0.0532708	0	3.9008	0	0	0.150322	1.74108	0.9407
ENSMUSG00000000673	0.572749	0	2.74021	0	0	0	0	0	3.57645	6.42129	0	2.73801	0	1.53278	0	0	0	0	2.79897	0	0.695256	0.885892
ENSMUSG00000000686	3.01188	0	1.82281	0	0	0	0	2.29694	1.18385	2.54544	0	0	0	1.14427	0	0	0	0.166138	0.610391	0	1.07249	0.820007
ENSMUSG00000000690	2.23578	1.18363	0	0	0	0	1.4737	0	3.40421	0	0.0544911	1.40952	0	0	4.85829	0	0	2.89532	0	0.0580758	0	0.869144
ENSMUSG00000000701	0	0	0	0	0	0	0	0	0	0	0	0	0	0	0	7.3847	0	0	0	0	0	1
ENSMUSG00000000706	0	0	0	0	5.46787	0	0	0	0	0	1.72738	0	0	0	0	2.99184	0	0	0	0	0	0.956846
ENSMUSG00000000724	0	0	0	0.815132	0.156691	0	0	0	0	0	0	0	0	0.746221	0	0	5.96455	0.00257112	0	0	0	0.985576
ENSMUSG00000000730	0	0	0	0	0	0	0	0	0	0	0	0	0	0	1.89785	5.12601	0	0	0	3.95035	1.54465	0.927889
ENSMUSG00000000731	0	0.916097	0	0.105554	0	0	0	0	0	1.62556	0	0	0	0	0	2.54809	0	0	0	0.967539	4.19295	0.926509
ENSMUSG00000000739	0.817594	1.6763	0	0	0.650461	0	0	0	0.316895	2.24729	0	0	0	0	0	2.27155	0	3.72668	0	0.385504	0	0.887761
ENSMUSG00000000782	1.99319	2.02689	0.0613409	0	1.64536	0	0.327388	0	3.41682	0.379884	0.283819	5.22387	2.03269	0.691206	0.233602	4.29472	0	2.81714	5.52564	3.42154	7.78654	0.779266
ENSMUSG00000000791	0	0	1.20175	0.168614	0	0	0	0	2.07367	0	0	2.95859	0.78795	0.252996	0	0	0	0	3.6123	0	2.86284	0.857343
ENSMUSG00000000792	0	0	0	2.22258	2.28572	0	1.86336	0	0	0	0	0	0	0	2.6222	0	0.356936	0	0	0	2.73026	0.828756
ENSMUSG00000000794	0	0	0	0.329482	0	0	0	0.0698461	0	0	0	0	0.043088	0	0	0	0	0.592975	0	0	0	0.962695
ENSMUSG00000000804	0.484242	1.10162	0	1.58637	0	0	0.166875	0.40051	0.774857	0.375834	1.4078	0.338683	1.1722	1.25206	0.214239	1.58351	2.23177	0.852749	0.748951	3.45962	0.550072	0.77971
ENSMUSG00000000805	5.07733	4.09004	1.00525	3.97274	0.327688	3.62703	6.71615	0.775379	4.40893	0.886952	0	0	0.261043	4.29021	0	0	0	0.551494	0	0	0	0.782062
ENSMUSG00000000811	1.9569	1.99742	1.34912	0.116344	0.355054	0.58923	1.21924	0	1.43095	0.487687	1.46808	1.6083	1.34986	0.0877643	0.621005	3.51096	0.276932	1.7644	0	5.91727	1.50365	0.816699
ENSMUSG00000000817	2.98874	0	0	0	0	0	0	0	2.553	0.111369	0	1.79969	0	0	0	2.93788	0	0	3.88785	0	0.699619	0.857372
ENSMUSG00000000861	0	1.99395	2.89447	1.03582	0	0	0	0	0	0	1.13197	3.36375	0	0	0	0	0	1.55388	2.34781	0	0.98761	0.822438
ENSMUSG00000000869	0	0	0	0.392273	0	0	0	0	0	0	0	0	0	0	0	0	0	0	0.587126	0	0	0.966594
ENSMUSG00000000884	0	0	0	0	0	0	0	0	0	0	0	0	0	0	0	0	0	1.41073	0	0	0	1
ENSMUSG00000000889	0	0	0	0	0	0	0	0	0	0	0	0	0	0	0	0.341392	0	0	0	0	0	1
ENSMUSG00000000903	0	5.44226	3.52673	0	0	0	0	0	3.01529	0.219513	2.22578	6.95242	0	0	0	0	0	0	3.49016	0.655163	1.77856	0.853623
ENSMUSG00000000938	1.25257	2.42417	2.601	0	0	0	2.85971	0	4.60769	0	0	0	3.99307	0	1.71445	0	0	1.51948	0	0	0	0.822423
ENSMUSG00000000942	3.14972	1.91944	0.495446	0	0	0	1.32208	0	2.34237	0	5.45933	0	2.06439	0	5.28123	0	0	1.50788	0	6.39825	1.86871	0.801425
ENSMUSG00000000948	0	0.0690183	0	2.92108	0	0	0	0.0971059	0	0	0	0	0.788507	0	1.99076	1.32237	2.34246	0	0	1.46834	0	0.861719
ENSMUSG00000000958	0.00506412	0.250107	0.554086	0	0	0	2.85292	0	2.74728	0	0.414977	0.174289	0	2.3118	1.63258	0	0	0	0.659216	0.190267	0.661496	0.831731
ENSMUSG00000000983	1.4572	6.95523	3.52727	5.48087	10.7038	0	3.63685	0	1.60951	0	5.19183	0	0	3.34122	0	0	0	4.1548	0	0.0765625	8.573	0.794445
ENSMUSG00000001014	0	3.22102	5.52699	0.517184	0	1.66372	0	0	0.0615278	3.33181	1.11898	0.57153	0.305436	3.49664	0	1.43713	0	0.39131	3.25169	0.610931	1.68387	0.804027
ENSMUSG00000001021	0	0.724712	0	0.0353187	0.685568	0	0	0	0	0	0.0591065	0	0	0	0	0	0	4.93874	0	0	0.546935	0.979229
ENSMUSG00000001023	0	0	0	0	0	0	0	0	0	0	0	0	0	0	4.06736	0	0	0	0	0	0	1
ENSMUSG00000001027	0	0	0	0	0	0.966735	0	0	0	0	0	1.80323	3.8168	0	0	0	0.1697	0.402258	0.514051	0	0	0.949487
ENSMUSG00000001095	0	0	0	0	0	0	3.07872	0	1.50463	0	1.11839	0	0	0	0	0	0	0	0	0	0	0.957401
ENSMUSG00000001103	0	0	0	1.47254	0	0	0	0	0	1.32785	0	0	0	0	0	8.85357	7.8495	1.22377	0	0	0	0.932944
ENSMUSG00000001120	0	0	0	0	0	0	1.10153	0	0	0	0	0	0	0	1.84426	0.0908169	4.01317	0	0	4.17093	0	0.915489
ENSMUSG00000001155	0	0	0	0	0	0	0	0	1.8273	6.90883	1.45954	0	0	0	0	0.435023	0	0	0	0.587863	0	0.96881
ENSMUSG00000001166	0.866158	0.174851	1.28895	0	0	0	0.661824	0.27251	1.30293	0	2.239	2.02264	0	1.91715	0.653765	9.12313	0	0.508859	2.05782	0	1.34434	0.916088
ENSMUSG00000001168	0	0	0	0	0	0	0	0	0	0	0	0	0	0	0	8.35936	0	0	0	0	0	1
ENSMUSG00000001225	0	0	0	0	0	0	3.66643	0	0	0	0	0	0	0	0	0	0	0	0	0	0	1
ENSMUSG00000001227	2.64092	0	0.667386	3.01851	0	0.972496	0	0.427649	0.303584	0.731498	0	0.183938	1.86548	2.40486	0	0	1.93805	0	0	0.334975	0	0.793427
ENSMUSG00000001249	0.467684	0	1.65614	0	0.296389	0	0.235305	0	4.79772	6.45864	3.27017	0	0	0.7535	0	0	0	0	0	0	1.34491	0.900739
ENSMUSG00000001260	0	0	0	1.80058	0	0	0	0	0	0	0	0	0	0	0	0	0	0	0	0	0	1
ENSMUSG00000001333	0	0.489425	0	0.141113	0	0.95294	0.728865	0	0	0	0	0	3.91873	0	1.45194	0	0	0	0	0	0	0.951971
ENSMUSG00000001444	1.94552	0	0	0	0	0	0	0	2.20856	0.192339	0	1.70961	0	0	0	0	0	0	4.2545	0	0.979306	0.917319
ENSMUSG00000001493	1.40564	2.48025	0	0	0.0892709	2.04882	0	1.69399	1.32863	0	0.944704	0	0.574306	0	0	0	0	0	0	0.444292	0	0.828049
ENSMUSG00000001494	1.62591	1.24354	0	0	0	2.14994	0	0	0	0	0	0	0	0	0.0939146	2.50566	0	0	0	0.400429	0	0.889974
ENSMUSG00000001496	0	0	0	3.3193	0	0	0	0	0	0	6.61119	3.12634	0	2.10917	0	0	0	0	0.464496	0	0	0.931788
ENSMUSG00000001497	0	1.17511	0	0	0	0	0	0	0	0	4.53753	0	0	0	0	0	0	0	0	0.119361	2.56795	0.957439
ENSMUSG00000001508	0	0.209021	0	0	0	4.19217	0	0	0	0	0	0	4.39631	0	0	0.206004	0	1.09443	0	1.79545	0	0.914734
ENSMUSG00000001510	0	2.95592	0	0	0.949153	0	0.328794	0	0	0	0	0	3.86296	0	0.614379	0	0.755985	7.20223	0	1.39141	1.50356	0.914178
ENSMUSG00000001520	0.723867	2.34167	0.161209	3.87316	0.636792	0.462831	1.53101	0.782583	1.16484	0	0.0263195	0.23153	0.895419	0.287018	1.96864	0	2.32561	2.15329	0.080488	1.28618	0.715923	0.770533
ENSMUSG00000001558	1.26131	0	0	0	0	0	0	0	0	0	0	0	0	0	0	0	0	0	0	6.08284	0	0.989632
ENSMUSG00000001566	0	0	0	0	0	0	0.314661	3.18059	0	0	0	0	0	0	6.47132	0	0	0	0	0	0	0.972994
ENSMUSG00000001583	1.57024	0	0	0	2.91016	0	4.43888	3.1005	1.57461	0	4.57281	0	0	0	0.494161	0	0	3.94999	0	0.0285461	4.53407	0.752874
ENSMUSG00000001604	0.111577	1.71347	0	0	0	2.84563	2.36489	0	1.68458	2.80595	1.31476	0	2.67069	0	1.25995	4.30654	0	0.571807	0	0.185755	0	0.796483
ENSMUSG00000001622	0.390777	0.523808	0.220577	0	10.7777	0	0.338922	0.841896	1.1576	0	0	0	0	0	3.1682	0	0.617346	1.03692	0	0	1.24483	0.955738
ENSMUSG00000001655	0	0	0	0	0	0	0	0	0	0	0	0	2.67539	0	0	0	0	5.68186	0	0	0	0.976457
ENSMUSG00000001656	0	0	0	0	0	0	0	0	1.46676	0	0	0	4.98458	0	0	0	0	0	0	0	0	0.985287
ENSMUSG00000001657	5.98034	3.05544	2.11825	0.374018	1.92043	0	0	0	3.38876	0	0	0	3.33819	0.482779	1.32115	2.83272	0	5.18496	0	2.49792	0.225741	0.776431
ENSMUSG00000001661	2.72687	0.175896	0	0	0	0	0	0	1.55455	0	0	0	2.3864	0	0.0364869	0.582069	0	2.90332	0	0.987725	0	0.854477
ENSMUSG00000001670	0.980209	0	0	0	0	0	2.04193	3.96049	0	9.17554	0	0	0	0	0	0	0.271017	0	0	0	0	0.960473
ENSMUSG00000001672	0	0	0	0	1.99588	0	4.0312	3.42102	1.17447	0	3.68655	0	0	0	0	0	0.492047	1.36633	0	0	3.18994	0.809905
ENSMUSG00000001700	0.286482	0.0676884	0	1.30525	0	0	0.915261	2.19413	1.27693	0.811462	3.12131	2.28028	0	0	0	0	0	0.822128	2.49575	0.31847	1.2665	0.775089
ENSMUSG00000001739	4.56708	1.18527	3.57208	0	0.520466	0.369437	7.10425	0.285832	2.3803	0	0	0	0.996442	0.458706	0	4.18867	0	0	0.0383537	0	0.406175	0.866497
ENSMUSG00000001741	0.810956	0.71308	2.70529	0.361927	0	0	0	0	2.18846	0	0	3.02495	0	1.82207	0	0	0	0.378224	3.61869	0	3.40507	0.787077
ENSMUSG00000001768	0.868688	1.5278	0	0	0.791527	0	0.313555	0	0.401369	0	2.30512	0	0.477043	2.20364	0	0	0	2.07275	0	0.154265	0	0.80889
ENSMUSG00000001773	0	0	0	0.567029	0	0	0	0	1.84668	0	0	0	0	0	0	0	1.00811	0	0	0	0	0.957352
ENSMUSG00000001804	0	0	0	0	0	0	0	0	0	0	0	0	0	0	0	0	0	0.589053	0	0	0	1
ENSMUSG00000001819	1.32062	0.105978	0	0	0	0	4.68472	0	0	0	0	0	0	0	0	2.38828	0	0	0	0	0	0.959284
ENSMUSG00000001823	0	0	0	0	0	0	1.07037	0	2.30794	0	0	0	0	0	0	0	0	0	0	0	0	0.976811
ENSMUSG00000001827	0	0	0	1.12814	3.31801	0	0.774082	3.55462	5.11872	0	0	0	0	0	0.8647	2.79416	1.8101	0	0	4.04441	1.92787	0.802528
ENSMUSG00000001829	1.62535	0.535822	0.531318	0.616536	0	0.775901	1.12551	0.0949583	0.684291	0.670031	1.22702	0.158462	1.01799	0.277677	0.150969	2.38484	1.27485	0.864629	0	4.07383	0.391818	0.823164
ENSMUSG00000001865	0.994872	0	5.11918	0	0	0	0	0	0	0	0	0	2.1776	1.03498	0	0	0	4.69925	0	0	2.15816	0.891927
ENSMUSG00000001870	0	1.88537	0	0	0	0	0	0	0	0	0.38352	0	1.73365	0.374803	0	0	0	3.09234	0	0	0	0.929223
ENSMUSG00000001901	0	0	0	0	0	0	1.52055	2.73922	0	0	0	0	0	0	1.40263	0	6.6654	0	0	0	1.54787	0.945913
ENSMUSG00000001930	1.31227	0.503837	1.14309	0	0	0.999894	0	0	0	0	0	0	0	2.60892	0	2.2965	0	0	0	0	0	0.880112
ENSMUSG00000001943	2.97974	0.796314	0	1.12727	0	1.42417	2.93675	0	0.739349	0	2.32798	0	0.0376315	0	0	0	0	0	0	0	0.692159	0.83083
ENSMUSG00000001948	2.67451	0.778887	0	2.9602	0.612304	0.0895284	0.544109	2.27572	0.965302	0	3.28389	0	0	0	1.18074	2.92163	0.83787	0	0	7.25818	3.2169	0.846094
ENSMUSG00000001985	0	0	0	0.155688	0	0	0	0	0	0	0	0	0	0	0	0	0	0	0	0	0	1
ENSMUSG00000001986	0	0.23964	0.0837628	0.47354	0	0	0	0	0.0320599	0	0	0	0	0	0	1.70885	0	0	0	0	1.33207	0.936768
ENSMUSG00000001995	0	0	0	0.369315	0	1.00007	0	0	0	0	0	0	0.548496	0.812695	0	1.88367	0.0707491	0.489781	0	1.50913	0	0.872583
ENSMUSG00000002006	0	1.28363	0	2.69643	0	0	0	1.5909	0	0	1.51763	1.31311	0.441188	0	0.373626	0	2.60932	0.947299	0	1.0406	0.37297	0.786936
ENSMUSG00000002020	1.78542	2.67833	0	0	2.21028	0	0	0	0	0	0	0	2.46863	0	0	0.857566	0	1.83455	0	0.523017	0	0.819301
ENSMUSG00000002033	1.73454	0	0	0	0	0	2.19877	1.10988	4.79957	1.37027	0	5.46537	0	0	0	0	0	2.89626	6.43981	0	7.23583	0.820239
ENSMUSG00000002057	0	0	0	0	0	0	0	0	0	0	0	0	0	0	0	0	0	0.890215	0	0	1.05185	0.957684
ENSMUSG00000002076	0	0	0	0	0	0	0	0	0	0	0	0	0	0	0	3.16292	0	0	0	3.90327	0	0.959484
ENSMUSG00000002100	0	0	0	0.70377	0	8.93868	0	0	0	0	0.126424	0	0	0.621757	0	0	0	0	0	1.39208	0	0.984091
ENSMUSG00000002104	0	0	1.16889	0	0	1.92391	0	0	0.559936	0	0	0.0782151	5.21831	1.45698	0.324359	3.21656	0	0.375138	0	1.5849	0.355067	0.894181
ENSMUSG00000002107	0	0	0.549985	0.338983	0	0	0	0	0	0	0	1.09426	0.0881311	0.643307	0	0.606447	0.958678	0	1.02941	0	0.59403	0.780265
ENSMUSG00000002108	4.48677	1.18494	1.16453	0	0.444945	1.07044	2.36608	1.52308	1.87894	4.41465	0	0	0.555154	3.22766	0	0	0	1.04701	1.92279	1.29911	0.0693257	0.752955
ENSMUSG00000002111	2.20754	0.982674	4.59643	0	0	1.31757	0.186559	0	4.17705	0.597592	0	3.05997	0	5.53609	0	0	0	0	3.72424	0	0.894196	0.803618
ENSMUSG00000002190	0.681993	1.6708	0	1.63331	0	0	1.2391	0	0	0	0	0	0	0	2.22007	0	0	0	0	6.05201	0	0.938489
ENSMUSG00000002240	0	0	0	0	0	0	0	0	0	0	0	0	0	0	0	0	0	0	0	3.0579	0	1
ENSMUSG00000002341	1.1347	3.1499	2.63	4.69006	2.40596	0	1.62951	1.0704	0.476013	0	0	0	0	0.649643	2.43348	0.390814	4.99435	0	0.112212	1.50277	1.42851	0.762692
ENSMUSG00000002475	0	0	0	2.48035	0	0	0.589147	0	0.976629	2.04933	0	0	0	0	0	1.26217	0	0	0	1.01494	0	0.881222
ENSMUSG00000002489	0	0	0	0	0	0	0	0	0	0	0.665258	0	0	0	0	2.9915	0	1.15382	0	3.35239	0	0.928252
ENSMUSG00000002500	2.03822	0	0	0	0	5.1961	0	0	0.346667	0	0	0	4.87993	0	0	0	0	2.55653	0	0	0	0.905493
ENSMUSG00000002565	0	0	1.4817	0	0	0	3.1483	0	1.91933	0	0	0	0	0	0	1.3541	0	0.844281	0	0	1.33473	0.889875
ENSMUSG00000002578	0	0	0	1.44533	1.01288	0	0	0.977439	0	0	0.285833	0.787596	0	0.531323	0	3.59694	1.74092	1.28105	2.44397	0	1.01812	0.839802
ENSMUSG00000002588	0.790587	0	0	0	0	0	0	0	0	6.80154	4.07771	0	0	0	0	0	0	0	0	0	0	0.964212
ENSMUSG00000002633	0	0	0	1.65167	0	0	0.132585	0	0	0	1.30427	0	0	0	0	0.3601	0.411225	1.43211	0	0	0	0.8898
ENSMUSG00000002664	0.555484	0.300568	0.902266	0.555063	0	0.892065	0.67893	0	1.17355	0	0.790831	1.34305	1.17007	0.386289	0	1.07579	2.54045	0	0.470589	1.07083	5.20349	0.86638
ENSMUSG00000002688	0	0	0	0	0	0	0	0	0	0	0	0	0	0	0	0.75211	0	0	0	0	0	1
ENSMUSG00000002769	2.79957	0.2849	0.267872	0.697948	0.432824	0.309511	0	1.97657	3.13568	10.3215	1.00986	0.434631	0	1.0714	0.215025	3.54757	2.56749	4.49685	0.0535986	1.06559	1.80752	0.873204
ENSMUSG00000002771	0	0	0	1.1279	0	0	0	0	0	0	0	0	0	0	0	0	0	0	0	2.359	0	0.976094
ENSMUSG00000002831	10.5326	2.08146	0	1.51145	5.0203	6.07413	2.45276	0	1.44442	3.00097	0.319012	0	6.16104	0.618252	0	3.43144	1.06781	4.49885	0	1.29335	1.63103	0.807235
ENSMUSG00000002908	0.386875	0.14466	0	1.14027	0	0.459246	0	0	0.447781	0	0	0	0.826661	0	0.724547	0	2.30971	0.186492	0	0	0	0.906557
ENSMUSG00000002930	0	0	0	3.29053	0	0.981698	0	1.00637	0	0	0	0	0	0	0	0	1.18675	0	0	0	0	0.951758
ENSMUSG00000002992	1.88175	0	2.36151	0	0	0	4.9638	0.66138	2.99291	7.54862	0	0	0	4.88149	0	0.0145432	0	0	1.9934	1.02961	2.24141	0.84751
ENSMUSG00000002997	4.82271	1.09597	1.62115	1.22818	0.788644	0	0.0189206	1.22986	0	0	2.2712	0	1.99093	0.63621	0.7107	2.61401	0.834103	0.664319	0	2.48473	0.0725088	0.810673
ENSMUSG00000003053	0	0	0	0	0	0	0	0	0	7.14976	0	0	0	0	0	1.43665	0	0	0	0	0	0.989953
ENSMUSG00000003134	0.0100407	0	0.495744	0	0	0	0.158512	0.697371	0	0	0.407129	0.983011	0.536096	2.0343	0	4.1443	2.24887	0.613403	1.51956	1.27159	1.858	0.845165
ENSMUSG00000003153	1.44506	0	2.00379	2.34411	0	2.07095	1.24866	0	1.25932	0	0	3.53941	0.2323	1.62319	3.41676	0	2.87221	0.0756324	2.82552	6.27139	0.984629	0.793175
ENSMUSG00000003271	0	0	0	0	0	0	1.63886	0	0	0	0	0	0	0	0	0	0	0.944928	0	0	0	0.971171
ENSMUSG00000003282	0	0	0.0357849	0	0	0.666354	0	1.30215	0.121708	0	1.03214	0	0	0	0	3.20397	1.11725	1.88015	0	1.2951	0	0.883728
ENSMUSG00000003283	0.819819	0	2.4981	0	0	0	3.91361	0	3.65001	0	1.23093	1.46712	0	4.50486	0	0	0	0	3.31188	0	6.28296	0.829727
ENSMUSG00000003341	3.63061	0	0	0	0	0	0	0	0	0	0	0	0	0	0	0	0	0	0	8.68221	0	0.979092
ENSMUSG00000003354	0.474636	0	0	1.49799	0	0	0	0	0	0	2.24965	0	0	0	0	0.360471	0.387836	0	0	5.64401	0	0.955966
ENSMUSG00000003378	0.364352	0.526759	0	1.91348	0	0	0	0.875153	0.228632	0	1.28347	0	0.938897	0	0	0.304814	2.37035	0.38775	0	2.31764	0	0.807182
ENSMUSG00000003410	0	0	0	5.24071	0	0	0	0	0	0	0	0	0	0	2.82548	4.14899	3.57622	0	0	0.288909	0	0.896583
ENSMUSG00000003411	0	0	0	1.93197	0	0	1.29035	2.10324	0	0	0	0	0	0	1.96501	2.85998	0	0	0	0	0	0.872542
ENSMUSG00000003418	0	0	0	0	0	0	0	0	0	0	0.0550976	0.854469	0	0	0	0	0	0.502111	0.994319	0	0	0.929013
ENSMUSG00000003436	0	0	0	1.53243	0	0	0.119949	0	0	0	0	0	0	0	2.96037	2.33915	2.58967	0	0	3.05897	0.82816	0.830503
ENSMUSG00000003452	0	0.68736	0.833196	1.96673	0	0	0.79467	1.63741	0.142685	0	0	0	0.181108	0.784198	0.0876233	0	2.0836	0.389679	0	0.520579	1.70381	0.766533
ENSMUSG00000003469	0	0	0	5.11635	0	2.00994	0	2.41954	0	0	3.37216	0	0	0	0.935873	0	1.98943	5.30807	0	0.656293	0	0.84458
ENSMUSG00000003476	0	0	0	0	0	0.518396	0	0	0	0	0	0	0	0	0	0	0	0	0	0	0	1
ENSMUSG00000003477	6.61737	6.10996	0	0	1.84861	2.15662	0	0.37244	7.23719	8.45598	0	0	3.46807	3.65116	0	0	0	1.54912	0.943431	0	0.272544	0.797619
ENSMUSG00000003484	2.12197	1.3838	2.44137	0	0	0	0.73979	0	3.01696	0	0	2.03935	0	4.10693	0	0	0	0	3.06642	0	0	0.819699
ENSMUSG00000003555	1.93652	0	0	0	0	0	0	0	0	5.38594	0	0	0	0	0	4.37383	0	1.58559	0	8.10037	0	0.918017
ENSMUSG00000003585	0.163711	0	0	0.896982	0	0	0.215806	0	0	6.40371	1.021	0.251353	1.47181	0	0	0	2.39743	1.26059	0	0.818525	0	0.933654
ENSMUSG00000003604	0	0	0	0	0	0	0	0	0	0	0	0	0	0	0	3.57319	0	0	0.258817	1.88619	0	0.969985
ENSMUSG00000003657	0	0	0	3.89717	0	0	0	0	0	0	0	0	0	0	0.595767	0	4.49074	0	0	0	0	0.949975
ENSMUSG00000003665	1.69308	0.670383	0	0	2.93919	0	0	0	0	0	0	0	3.48936	0.215301	0	0	0	1.4659	0	0	0	0.899926
ENSMUSG00000003863	0	0	0	2.8694	0	0	1.39614	0.0778336	0	0	0.477464	0	0	0	0.603297	0	2.91839	1.56178	0	0	0	0.880312
ENSMUSG00000003872	0.200085	0.395136	0	4.69916	0	0	3.33017	1.58223	0	0	0	0	0	0	4.32847	2.46354	3.51331	2.1687	0	1.82096	0.338718	0.785692
ENSMUSG00000003934	0.521905	1.67264	0	6.57404	0	5.5886	0	2.97216	1.83395	0	3.38424	0.332813	0.779827	0	1.85729	1.07138	4.39976	2.95849	0	3.55105	0.551651	0.760606
ENSMUSG00000003949	1.01996	0	2.85752	2.573	0	0.798167	0	0	1.32135	2.20526	2.83486	0	0	0	0	0	4.63745	0.867417	0	0.0105472	0	0.843792
ENSMUSG00000003992	0	0.133127	1.52439	0.854505	0	0	0.0524201	0	0.0385823	0	0.589104	0	0.28748	0	0	1.56327	2.57482	1.14235	0	0.0757917	1.15771	0.855937
ENSMUSG00000004018	0	0	0.704355	0	0	0	0	0	0.297556	0	0.118467	0.946693	0	0.195868	0	0.391343	0.155859	0	0.280408	0.734949	0.345974	0.829682
ENSMUSG00000004031	0	0	0	0.345658	0	0	0	0	0	0	0	0	0	0	0	0	0.392591	0	0	0	0	0.955977
ENSMUSG00000004038	0.470214	0.0428407	0	0	0	0	6.06083	0	0	6.74798	0.71029	0	0	0	0.961358	0	0	0	0	0	0.526311	0.935004
ENSMUSG00000004085	0.746247	2.20034	0.959346	0	3.40563	3.14633	0.764026	0	0.232873	0	1.19279	0	2.81168	1.4799	0	0.172404	0	2.52762	0	0	0.540019	0.753737
ENSMUSG00000004098	5.484	3.59182	0	0	2.47618	0.8131	0.240842	0	0	1.36822	0	0	4.67594	0	0	0	0	2.59679	0	0.829026	0.277623	0.846193
ENSMUSG00000004110	0	0	0	0.577088	0	0	0	0	0	0	0	0	0	0	0	0	0	0	0	0	0	1
ENSMUSG00000004113	0	0	0	1.58667	0	0	0	0	0	0	0	0	0	0	0	0	0.376337	0	0	0	0	0.988141
ENSMUSG00000004151	0	0	0	2.2845	0	0	0.178795	2.27055	0	0	1.29243	0	0	0	0	1.56402	0	0.685702	0	0	0.844259	0.850388
ENSMUSG00000004231	0	0	0	0	0	0	0	0	1.2014	0	0	0	0	0	0	0	0	0	0	0	0	1
ENSMUSG00000004233	0	0	0	0	0	0	0	0	0	0	0.102222	0	0	0	0	0	0	0.0843095	0	0	0	0.958761
ENSMUSG00000004296	0	0	5.42872	0	0	0	0	0	0	0	0	4.54882	0	7.57455	0	0	0	0	1.79725	0	0	0.922274
ENSMUSG00000004317	0	0.222633	0	0.61167	0	0.619382	0	0.135559	1.51632	0	0.973345	0.0532311	2.85097	1.47835	0	2.38643	0	0	0	1.37123	0	0.835702
ENSMUSG00000004328	0.0704176	0	0	0	0	1.71029	0.0558771	0	0.624437	0.568613	2.28505	0	0.949599	0	0	2.39057	1.34359	2.27035	0	1.64543	0	0.758977
ENSMUSG00000004341	0	0	0	0	0	0	0	0	2.69887	0	0	0	0	0	0	5.15972	0	0	0	2.84486	0.242079	0.943933
ENSMUSG00000004344	7.8435	0	0	0	0	0	0	0	0	0	0	0	0	0	0	0	0	0	0	2.42091	0	0.984567
ENSMUSG00000004347	0	0	0	0	0	0	0	0	0	0	0	0	0	0	0	0	0	0	0	0.471014	0	1
ENSMUSG00000004359	1.24062	0.504027	2.04879	0.935352	0.804696	0	1.18696	0.13061	2.30913	1.53248	0	2.02255	0.713595	3.55369	0	5.31666	0.546741	1.22088	4.47447	2.09405	1.2333	0.750295
ENSMUSG00000004360	1.43148	0.185902	0	4.69388	0.464498	0	1.18854	2.13213	0	0	0	0	2.86373	0	2.12651	0	4.02027	3.20796	0	0	0	0.812298
ENSMUSG00000004366	0	0.467308	0	10.1705	0.382498	2.58783	7.6819	13.4015	0	3.85729	0.862593	0	0	2.49934	5.88226	0	2.46437	3.67007	0	0	2.15223	0.840771
ENSMUSG00000004371	0	0.389755	0	2.43757	0.500396	0	0.123987	0.75575	0.312993	0	0	1.44746	0.0608589	0.431579	0.911335	0	0	0.343822	0	1.55082	0	0.859927
ENSMUSG00000004415	0	0	0	0	0	0	0	0	0	0	0.690255	0	0	0	0	0	0	0	0	0	0	1
ENSMUSG00000004508	0.200016	0	0	0	0	0	0	0	0	0	0	0	0	1.54132	0	0.681525	0	0	0	1.13111	0	0.93471
ENSMUSG00000004540	0	0	0	0	0	0	0	0	0	0	0	0	0	0	0	4.16958	0	0	0	0	0	1
ENSMUSG00000004542	0	0	0	0	0	0	0	0	0	0	0	0	0	0	0	0	0	0	0	0.163431	0	1
ENSMUSG00000004552	0	0.973539	3.21512	0	0	0	1.30429	0	3.16379	0.953682	0	2.38758	0	1.36653	0	0	0	0	3.29783	0	1.73643	0.771047
ENSMUSG00000004568	0	0	0	0	0	0	0	0	0	0	0	0.129062	0	0	0	0	0	0	1.04861	0	0.567896	0.966768
ENSMUSG00000004609	2.19961	1.02703	4.17201	0.436147	0.27536	1.12903	1.57667	0	3.99568	0.434146	0	1.43914	0.0858906	5.76747	0	0	0	1.37275	2.31476	0.966504	1.8947	0.797837
ENSMUSG00000004630	0	0.360298	1.25447	5.82566	0	0.34614	0.875194	0	2.35534	0.190921	0.453001	0.92977	1.24517	2.25617	0	0	11.0699	0.872921	0.758636	0.98209	1.38147	0.909271
ENSMUSG00000004633	0	0	0	1.61541	0	0	0	0	0	0	0	0	0	0	0	0.00134357	0	0	0	1.71846	1.39951	0.912239
ENSMUSG00000004651	0	0	0	0	0	0	0	0	0	0	0	0	0	0	0	0	0	2.0049	0	0	0	1
ENSMUSG00000004668	0	0	0	0	0	0	0	0	0.154888	0	0	0	0	0	0	0	0	0	0	0	0	1
ENSMUSG00000004707	2.15983	1.60809	3.97831	0	0	0	0	0	1.70663	0.545387	0	5.06118	0	5.78406	0	0	0	0	4.85541	0	3.73097	0.795595
ENSMUSG00000004709	0	0	1.2828	0	0	0	0	0	1.1508	0	0	0	0	1.60676	0	0	0	0	2.09754	0	0	0.903689
ENSMUSG00000004730	2.07197	0	3.19259	0	0	0.00516095	0	0	2.11317	0.254608	0	0	0	5.60457	0	0	0	0	0.804995	0	0	0.924682
ENSMUSG00000004814	4.51456	0.192885	1.52273	0.46471	1.95354	2.42157	1.37546	0	3.35342	2.70989	0	0.48915	0.821863	6.49334	0	0	0.429161	2.34683	3.14807	1.35879	0.626213	0.786482
ENSMUSG00000004837	2.98159	1.32383	1.23049	0.546696	0	0.843616	0.0885845	0	3.76474	0.3924	0	5.77516	0.107993	2.81479	0	0	0	0.943986	5.03616	0	4.37074	0.788356
ENSMUSG00000004842	0	0	0	3.78304	1.02062	0.695248	0	0	0.313772	0	0	6.09186	1.03007	3.51553	0.593449	0	0.191143	0	1.33416	0	0	0.897593
ENSMUSG00000004892	0	0	0	5.65778	0	0	1.64596	0	0	0	0	0	0	0	2.43183	0	2.17855	0	0	4.50897	0	0.904863
ENSMUSG00000004894	0	0	0	4.24341	0	0	0	0	0	0	0	0	0	0	0	0	0	0.572472	0	1.83829	0	0.971594
ENSMUSG00000004902	0	0	0	3.65688	0	0	0	0	0	0	0	0	0	0.439028	0	0	0	0	0	2.11152	0	0.965127
ENSMUSG00000004947	2.59153	1.36557	1.18321	0	0	0.531601	0.682019	0	1.3577	0	2.13408	1.95665	1.92954	1.84979	0.382383	6.8825	1.25756	2.49271	1.76492	3.04744	2.3763	0.804555
ENSMUSG00000004948	0	0	0	1.07986	1.31167	0	0	0	0	0	0	0	0	0	0	11.2053	0	0	0	0	0	0.989329
ENSMUSG00000004988	1.47373	1.50393	0.908065	0.213786	0.558062	0.950793	2.90686	0	6.67502	0	0.583561	0	0.819581	1.85058	0.579619	1.9252	0.646487	1.53345	0	0	1.53321	0.865267
ENSMUSG00000005045	0.588737	0	0	3.60323	0	0	0	1.12922	0	0	0	0	0	0	0.334011	0.356605	2.49277	0	0	4.49111	0	0.905318
ENSMUSG00000005057	3.19212	0	1.43953	0.449868	0.179448	0	0	0	0.593198	0	0.138097	0.537243	1.4988	2.53367	0	0	0.267936	1.16611	1.16217	0.901442	0.821684	0.816906
ENSMUSG00000005089	0	0	0	4.54599	0	0	0	0	0	2.3336	0	0	0	0	0	0	5.05864	0	0	0	0	0.932002
ENSMUSG00000005102	0.171073	0.926228	0.784709	0.454731	0	0	0	0.0660899	0.585217	0.0207297	0.887673	1.32683	1.06419	1.51213	0	3.07235	1.53991	0.958557	0.630102	1.32373	1.87726	0.77006
ENSMUSG00000005107	0	0	0	0	0	0	0	0	0	0.533876	0	0	0	0	0	0	0	0	0	0	0	1
ENSMUSG00000005124	0.233105	5.02791	0	0	0.856298	1.59065	0	0	1.31689	0	1.05526	0	5.10796	0	0	0	1.49531	2.36264	0	2.88844	0	0.835291
ENSMUSG00000005131	0	0	0	0	0	0	0	0	0	0	0	0	0	0	0	2.90566	0	0	0	2.15276	0	0.962956
ENSMUSG00000005148	0	0.935697	0	0	2.39513	0	5.55939	1.48542	0.914484	0	6.014	0	3.53274	0	0.151457	0.271214	0	4.77574	0	1.56389	3.8953	0.788157
ENSMUSG00000005202	0	0	0	0	0	0	0	0	0	4.10156	0	0	0	0	0	2.10407	0	0	0	6.63575	0	0.953241
ENSMUSG00000005220	0	0	0	0	0	1.1597	0	0	0	0	0	0	0	0	0	0	0	4.7465	0	0	0	0.987784
ENSMUSG00000005225	0.717341	0.939379	0	0.96145	1.00232	1.2612	1.62401	1.23452	1.8577	1.54715	2.12042	0	1.248	0.87738	1.40085	5.21074	2.40422	1.1247	0	3.86836	0	0.767893
ENSMUSG00000005232	0	0	0	0	0	0	0	9.30119	0	0	0	0	0	0	0	0	0	0	0	0	0	1
ENSMUSG00000005237	0	0	0	0	0	0	0	0	0	0	0	0	0	0	0	0	0	0	0	2.99687	0	1
ENSMUSG00000005267	0	0.719748	0.0655354	1.40959	0	0	0.164721	0.668767	0.373151	0	0.0497637	0.405992	0.266346	0.489058	0.113322	0	1.99357	0.956415	1.09156	1.69079	0.429683	0.776922
ENSMUSG00000005268	0	0	0	0.316477	3.96861	0	1.12394	4.04867	0	2.43683	0	0	0	0	0	2.40514	0	2.49058	0	0.971783	0	0.830644
ENSMUSG00000005320	0.863822	0.172036	0	0	0	0	1.69101	0	2.04149	3.56606	0	0	4.71161	0	0	0	0	2.107	0	0.551191	0	0.883346
ENSMUSG00000005338	1.21359	0	0	5.04714	0.782306	0	1.7475	0	0	0	0	0	0.399297	0	2.76287	0	6.03448	2.28627	0	0.627402	0	0.876821
ENSMUSG00000005339	0	0	4.08596	0	0	0	0	0	0	0	0	0	0	1.32939	0	0	0	0.953169	1.82798	0	0	0.949699
ENSMUSG00000005355	0	0	0	0	0	0	2.1012	0	0	0	0	0	0.817691	0	0	0	0	4.79182	0	0	0	0.969543
ENSMUSG00000005357	0	0	0	1.61316	0	0	0	0	0	0	0	0	0	0	0	0	0	0	0	1.20206	0	0.962742
ENSMUSG00000005360	3.42927	1.63423	0	5.58551	0.934414	0.777759	0.730731	0	0	0	1.3029	0.560646	0.96491	0	0	0	3.97798	1.93865	0	0	0.402637	0.850917
ENSMUSG00000005364	0	0	0	0	0	0	0	0	0	0	0	0.415931	0	0	0	0	0.125019	0	0.991963	0	0.426449	0.951238
ENSMUSG00000005373	3.47619	0	0	0	0	0.725967	3.20878	4.07	1.83416	4.79884	0	0	0.62686	1.18193	0	2.43162	0	0	0	2.02432	0	0.795994
ENSMUSG00000005465	2.39763	1.20739	2.9925	0	0	0.297843	1.26173	0	4.01436	0.532521	0	4.86156	0	1.36071	0	0	0	0.902777	5.32422	0	4.57866	0.770786
ENSMUSG00000005474	0	2.98405	5.11863	0	0	0	0	0	0	0	0	4.3153	0	0	0	0	0	0	0	4.19739	3.45992	0.8539
ENSMUSG00000005493	0	0	0	0	0	0	0	0	0	0	0	0	0	0.349039	0	4.73709	0.105754	0	0	1.76599	0	0.97656
ENSMUSG00000005503	0	0	0	0	0	0	0	0	0	0	0	0	0	0	0	5.67342	0	0	0	0	0	1
ENSMUSG00000005540	2.59687	0.716706	1.43152	0	0	0	0	0	3.91061	0	0	6.76911	0.663241	0.969831	0	0	0.548504	0	5.83853	0	2.79248	0.856198
ENSMUSG00000005547	0	0	0	0	0	0	0	0	4.49994	8.7606	10.631	0	0	0	0	0	0	0	0	0	4.32385	0.917296
ENSMUSG00000005553	0	0	0	0	0	0	0	2.37818	2.69246	0	0	0	0	0	0	0.44832	0	0	0	0.813096	3.85825	0.917941
ENSMUSG00000005580	0	0	0	0	0	0	0	0.795168	0	0	0	0	0	0	0	0.145879	0	0	0	0.0491537	0.142673	0.978765
ENSMUSG00000005611	0	0	0	0	0	0	0	0	0	0	0	0	0	0	0	0.174612	0	0	0	0	0	1
ENSMUSG00000005628	2.31192	0.506058	0	0	0.544855	2.2854	0.0719936	0	1.22217	0	0	0.632228	5.93294	0	0	2.56594	1.12705	3.71449	0.324502	1.35138	0.300148	0.857085
ENSMUSG00000005640	0	0	0	1.82434	0.459459	0	0.329905	5.97489	1.92913	0	0	0.954785	0.234991	0.63117	0	0	0.957721	0.295824	0	1.28879	0	0.925471
ENSMUSG00000005649	0	0	0	0	0	0	0	0	0	0	0	0	0	0	0	0	8.5494	0	0	0	0	1
ENSMUSG00000005677	0.725075	0	0	0.66813	0	0	2.9554	1.23953	0.878095	7.37932	0	0	0	0.0800122	0	0	0	0	0	0	0	0.955645
ENSMUSG00000005681	6.16908	1.10588	1.65957	0.773041	0	1.44043	2.06509	3.41745	2.57967	13.9648	0	0	1.26701	3.02931	0.82002	0	2.5865	0	2.36456	2.5504	1.51769	0.880608
ENSMUSG00000005696	0	0	0	2.02701	0	0	0	0	0.839062	0	0	1.2979	0	0	0	0	0	0	3.12324	0	3.62708	0.899545
ENSMUSG00000005705	0	0	0	1.29423	0	0	0	0	0	0	0	0	0	0	0	0	0	0	0	0	0	1
ENSMUSG00000005716	4.68366	0	0	4.12787	2.56473	0	0	0	0.671138	0	0	0	8.54674	0	0.441505	0	0	5.05722	0	0	0	0.897352
ENSMUSG00000005763	0	0	0	0	0	0	0	0	0.968959	0	0	2.0342	0	0	0	0	0	0	3.07042	0	3.70022	0.917929
ENSMUSG00000005800	1.0484	1.95546	5.28878	0	0	0	1.31262	0	3.15958	0.824457	0	0	0.18815	6.71541	0	0	0	0.678921	4.16206	0	0	0.861375
ENSMUSG00000005824	0.726639	0	3.72848	0	0	0	0	0	3.08186	0	0	3.23958	0	3.26243	0	0	0	0	4.27715	0	2.13632	0.81091
ENSMUSG00000005836	0.819059	1.15396	0	0	0	3.58592	2.34442	1.11618	0	0.437021	1.67749	0	0	0.3514	0	1.7752	0	0.669803	0	2.6224	0	0.819197
ENSMUSG00000005864	0	0	0	0	0	0	0	0	0	0	0	0	0	0	1.51364	0.124839	0	0	0	0	0	0.995876
ENSMUSG00000005883	0	0	0.323227	0	0	0	0	0	0	0	0	0	0	0	0	0	0	0.256485	0.00604731	3.82877	4.09595	0.946111
ENSMUSG00000005892	0	0	0	5.80027	0	0	0	0.458403	0	0	0	0	0	0	2.97802	2.76546	0.502675	0	0	1.14499	0	0.932335
ENSMUSG00000005917	0	0	0	1.278	0	0	0	0	0	0	5.49317	0	0.478778	0	0	3.50876	1.32426	0	0	0	0	0.940018
ENSMUSG00000005947	0	0	0	0	0	0	0	0	0	0	0	0	0	0	0	0	0	0.309351	1.43788	1.9803	1.59545	0.915602
ENSMUSG00000005950	2.65781	0.118873	0	0	0	1.37291	0	0	0.424478	0	0	0	2.22445	1.66759	0	0	2.7882	0	0.0722299	0	0	0.846884
ENSMUSG00000005951	1.72887	0.140767	0	0	0.2486	0	1.51013	0.796355	0.673119	3.26883	0.723413	0	0	0	0	0	0.307656	0.0315032	0.36919	0.197041	1.17355	0.879158
ENSMUSG00000005952	0	0	0	0	0	0	4.77058	0	0	0	0	0	0	0	5.33041	0	0	0	0	0	0	0.955251
ENSMUSG00000005994	0	0	0	0	0	0	0	0	0	0	0	0	0	0	0	0	1.57138	4.83	0	0	0	0.983733
ENSMUSG00000006007	0	0	0	0	0	0	0	0	0	0	0	0	0	0	0	0	8.30959	0	0	0	0	1
ENSMUSG00000006014	1.7199	2.95147	0.256041	2.70193	0.228791	1.58568	0	0	0.0937569	4.28058	0.589622	0.672273	4.03193	7.5467	0.422783	3.20582	0	1.62553	2.37224	0	1.73865	0.811328
ENSMUSG00000006056	0	0	0	0	0	0	0	0	0	0	0	0	0	0	0	3.90573	0	0	0	0	0	1
ENSMUSG00000006143	0	0	0	0	0	0	0	0	0	0	4.86633	0	0	0	0	2.94949	0	0	0	2.28122	0	0.946256
ENSMUSG00000006179	0	4.31611	1.90774	0	0.326048	0	0.129528	0	0	0	0.615128	2.0061	0	0.134396	0	0	0	0.393047	0.71595	0	4.98003	0.894137
ENSMUSG00000006191	0	0	0	0	0	0	0	0	0	0	0	0	0	0	0	0	0	0	0	0	0.0309125	1
ENSMUSG00000006200	0	0	0	0	0	0	0	0	0	0	0	0	0	0	3.18133	0.81836	0	0	0	0	0	0.987138
ENSMUSG00000006216	0	0	0	0	0	0	0	0	5.47439	0	0	0	0	0	0	0	0	0	0	0	0	1
ENSMUSG00000006218	0	0	0	0	0	0	0	0	0	0.106864	0	0	0	0	0	0	0	0	0	0	0	1
ENSMUSG00000006221	4.69821	2.97065	0	0	0.606176	10.0194	2.70257	0	0.940587	0	2.04399	0	6.77544	1.32893	0	0	0	5.15436	0	3.95403	0.365145	0.842605
ENSMUSG00000006235	3.20673	1.28348	4.19401	0.488791	0.192852	1.52216	0	0	2.27834	2.49546	0.491032	0	2.01492	1.60961	0	0	0	0.516911	2.78562	0.981908	0	0.76314
ENSMUSG00000006241	1.76366	0.715027	0	1.48021	0	0.552258	1.02141	1.33427	0.459568	1.46556	0.865819	0	0.443521	0.168604	1.26281	0	1.9655	1.26851	0	4.10243	1.30315	0.804142
ENSMUSG00000006269	0	0	0	0	2.01863	0	0	0	3.96571	0	3.4124	0	0	0	0	0	0	3.7312	0	0.604091	0	0.876865
ENSMUSG00000006310	1.14555	0	0	0	0	0	0.414876	0	0.439902	0.457941	0	4.93855	0	1.47235	0	2.73138	0	0	3.62962	5.05346	0.892015	0.840484
ENSMUSG00000006311	0	0	0	0	0	1.15449	0	0	0	0	0	0	0	0	0	0	0	0	0	1.85983	0	0.968962
ENSMUSG00000006313	0	0	0	0	0	0	0.240064	0	0.815454	0	0	0	0	0	0	0.622108	0	0	0	0	0	0.947135
ENSMUSG00000006344	2.47936	1.69882	1.36785	0.326443	0.943256	0.37102	0	0	1.46134	0	0	0.141515	0.432121	1.05207	0	0	0	0	0.7697	1.35488	1.02102	0.779378
ENSMUSG00000006345	0.659313	0	0	0	1.57306	0	3.35281	0	5.73126	0.534325	0	0	0	0	0	2.4681	0	1.94841	0.662466	0	0	0.902303
ENSMUSG00000006369	1.5368	3.19784	0	0	0	2.32609	2.00761	0	1.41446	0	2.54783	0	2.19961	0	0	0.690212	0.0444947	3.75229	0	1.66471	0	0.765082
ENSMUSG00000006386	0.906798	0.0964835	0	0	0	1.01568	0	0	0.423445	0	0	0	0	0	0	0	0	0	0	0	1.67711	0.927184
ENSMUSG00000006389	0	0	5.42604	0	0	0	0	0	0	1.15312	0	0	0	0	0	0	0	0	0	0	0	0.989374
ENSMUSG00000006411	0	0	0.90149	0.108	1.27406	0	0.759562	0	0.405751	0	4.34398	0	0	2.494	0	0	1.54162	4.16549	0	0.754881	3.10452	0.821484
ENSMUSG00000006435	0	0	0	1.1866	0	0	0	0.34971	0	0	0.216629	0	2.57846	0	0	0	2.7855	0	0	0.187993	1.74243	0.8876
ENSMUSG00000006457	4.48571	1.08042	0	0	2.57495	0	0	0	0	0	0	0	8.67317	0	0.234382	3.93553	0	4.70432	0	2.39216	2.22749	0.875277
ENSMUSG00000006469	0	0	0	0	0	0	0	0	3.44631	0	0	0	0	0	0	0	0	0	0	0	0	1
ENSMUSG00000006490	0	0	0	0	0	0	0	0	0	0	0	0	0	0	0	0	0	0.82622	0	0	0	1
ENSMUSG00000006522	0.323618	0	0	5.33711	0	0	0	0	0	8.62404	0	0	0	0	0	0	0	0	0	0	0	0.967181
ENSMUSG00000006527	0.539444	0.634562	0.517651	0.405756	0	0	0	1.14488	0.349544	0.845709	1.19622	0.621374	0.502237	1.92769	0	5.1154	1.30948	0.431866	0.496454	3.11539	0.49967	0.8579
ENSMUSG00000006529	0	0	0	0	0	0	0	0.89746	0	7.79016	0	0	0	0	0	0	0	0	0	0	0	0.99424
ENSMUSG00000006538	0.118023	0.00994242	0	0	0	0	4.24187	0	2.01411	0.944923	0	0	0	0	0	1.49023	0	0	0	0	0	0.946047
ENSMUSG00000006542	1.56695	0	0	1.51272	0	0.633437	0	0	0.280545	0	0	1.1618	4.64341	0	0	0	0	0.521048	0	0	3.88049	0.897091
ENSMUSG00000006546	0	0	0	0.582997	0	0	2.10543	4.9963	0	0	0.425056	0	0	0	0	0	5.11229	0	0	0	5.2516	0.874114
ENSMUSG00000006567	0	0	0	0	0	0.150813	0	0	0	1.81942	1.83739	0	0	0	0	0	0.679017	0	0	0	0	0.927907
ENSMUSG00000006570	2.03537	0	0	0	0	0	0	0	0	0	0	0	0	0	0	0	0	0	0	0	0	1
ENSMUSG00000006574	0	0	1.48409	0	0	2.9358	0	0	3.04781	4.5305	1.64909	0	0	0.883546	0	1.26249	0	0	5.35363	0.471948	0	0.848091
ENSMUSG00000006586	0	0.349485	0	1.59057	0	1.27564	0	1.68292	0	0	0	0	0	0	0	2.85392	2.95778	0.115651	0	0	0	0.866992
ENSMUSG00000006587	0	0	0	0	0	1.26083	0.339201	0	0.358086	0	0	1.13471	0.920752	0	0	5.0743	0	2.1119	1.82207	1.85285	2.48863	0.878909
ENSMUSG00000006642	0.362108	0	0	0	0	0	0.2734	0	0	0	0	0	0	0	0	0.00332642	0	0	0	3.1481	0	0.989854
ENSMUSG00000006675	0	0.56092	0.351384	3.43706	0	1.05211	1.85205	2.18857	0	0	0.0385437	0	0.0159329	0	2.56381	0	4.30118	0.322202	0	0.506753	1.47861	0.832977
ENSMUSG00000006678	0	0	0.214919	0	0	0	0	0	0	0	0	0	0	0	0	1.04937	0	0	0	0	0	0.98976
ENSMUSG00000006711	0	0	0	0.916103	0	0	0.355366	0	0	0	0	0	0	0	0.652906	0	0	0	0	0	0	0.94497
ENSMUSG00000006720	0	0.242157	1.85089	0.644192	0	0.43489	0	1.37348	1.17837	0	1.62233	0	0.507575	0	0	3.33581	2.07873	0.538137	0	3.04852	1.12382	0.780517
ENSMUSG00000006724	0	0	0	0	0	0	0	0	2.31182	0	0	0	0	0	0	0	0	1.30118	0	0	0	0.971858
ENSMUSG00000006764	0	0	0	0.401742	0	0	0	0	0	0	0	0	0	0	0	0	0	0	0	0	0	1
ENSMUSG00000006777	0	0	0	0	1.7926	0	3.41642	0	0.948462	1.7898	4.95042	0	0	0	0	0	0	5.0887	0	0	4.09105	0.833074
ENSMUSG00000006784	0.909477	0.2855	0.71813	2.06137	0	0	0	0.317588	0.0263942	0	2.92016	1.11751	0	1.33365	1.03089	0.932298	0.780736	0	0	4.65547	4.05228	0.82294
ENSMUSG00000006948	0	0	0	0	0	0	0	0	0	0	0	0	0	0	0	0	0	0	0	0	1.09089	1
ENSMUSG00000007021	0	0	0	7.03385	0	0	6.90831	2.62333	0	0	0	0	0	0	7.55159	5.97396	6.7044	0	0.0314466	0.0517075	0	0.805822
ENSMUSG00000007030	0	0	0	1.40523	0	1.81342	2.75075	0	0	0	0.411057	1.41957	0.884071	0.33121	3.37698	0.293002	0.595471	0.747893	0.12892	0.314753	1.22324	0.817609
ENSMUSG00000007033	3.42173	0.266573	0.823662	1.64556	0	1.84514	0.345622	0.384649	0.705335	0.195168	1.20345	1.71292	2.64959	1.05405	0.469718	0.977507	2.00833	1.23322	0.214902	7.97064	1.77543	0.856144
ENSMUSG00000007034	0.388742	0	0	0	0.47422	0	5.54209	0	3.39869	0	5.26665	0	0.281648	0	0	2.17872	0	0	0	0	3.73755	0.85812
ENSMUSG00000007035	0	0	0.885955	0	0	0	0	0.440761	0	0	0	2.54672	0	0.671904	0	0.244936	0.260081	0.00123259	0.409081	2.63641	0.575832	0.885517
ENSMUSG00000007107	1.13243	0	0	0	0	0	0	0	0	0	0	0	0	0	0	0	0	0	0	5.69412	0	0.990056
ENSMUSG00000007122	3.87027	0	0	0	2.12944	5.39575	0	0	0	0	0.359227	0	7.95778	0	0	0	1.02524	4.62862	0	0.843498	1.04916	0.878728
ENSMUSG00000007279	0	0	0	0	0	0	0	0	0	0	0	0	0	0	0	0	0	0.806793	0	0.388962	0	0.975895
ENSMUSG00000007379	0	0.000873831	0	0	0.947802	0	0	0	0	0	2.37568	0	0.245748	0.340118	0	0	0	2.1104	0	1.20315	0	0.897964
ENSMUSG00000007457	0	0	0	0	0	0	0	0	0	0	0	0	0	0	0	2.78586	0	0	0	0	0	1
ENSMUSG00000007480	0	0	4.03023	0	0	0	0	0	0	0	0	0	0	0	0	0	0	6.3969	0	0	0	0.968499
ENSMUSG00000007591	2.50994	0.830936	0.761203	0	2.01117	0	1.40594	0	0.230724	0	0.996383	1.84755	0.175457	0.535856	0	0	0	1.58122	1.26994	6.7573	1.85041	0.88156
ENSMUSG00000007594	0	1.89477	0	4.71638	0	0	0	5.4462	0	2.48959	0	0	1.54893	0	2.99111	0	1.38419	0	0	0.0657656	0	0.861456
ENSMUSG00000007646	0	1.0494	1.13082	0.37056	0.304756	2.87169	0.810639	0.00653154	2.23241	0.19977	0.102936	0.208559	0.476914	0.166251	0.353282	4.63692	1.48616	0.325994	2.70657	2.7303	3.74752	0.770526
ENSMUSG00000007653	0	0	0	0.739566	0	0	0	0	0	0	0	0	0	0	0	0	0	0	0	0	0	1
ENSMUSG00000007805	0.58975	1.2612	0	0	0	0	0	0	0	0	0.0326193	0	1.68371	0	0	0	0	0.574323	0	0	0	0.927009
ENSMUSG00000007827	0	1.46523	0.980702	1.92572	0.00228859	0.00589897	0.114749	0.778396	0.968798	0.039305	0.59007	0.938418	1.00703	0.558316	0	3.30694	2.10796	0.723655	0.630749	1.57762	1.03508	0.766401
ENSMUSG00000007867	0	1.52548	0	1.06116	1.24798	0.527288	0.360573	0	0.268224	0	0.777319	0	0.501412	0	0	3.78165	0.526218	1.00636	0	2.12051	0	0.868807
ENSMUSG00000007877	6.97406	0	0	0.68097	4.63791	10.6375	2.08357	0	0	0.475968	0.37148	0	10.0811	0	0	0	1.612	7.89274	0	0.580406	1.141	0.828291
ENSMUSG00000007888	0.374905	3.59657	0	0	0.669834	0	0	0	1.36413	0	3.62041	1.07193	5.15285	0	0.562452	1.95686	0	2.18082	0	3.33525	0	0.818225
ENSMUSG00000007907	3.88009	0	0	0	0	0	0	0	0	0	0	0	0	0	0	0.77813	0	0	0	9.25522	0	0.974835
ENSMUSG00000007908	0	0	0	0	0	0	0	0	0	0	0	0	0	0	0	2.08175	0.55323	0	0	0	0	0.986712
ENSMUSG00000007944	0	0	0	4.91357	0	0	3.92374	0	0	0	0	0	0	0	4.68793	0	4.4437	0	0	0.274123	0	0.86436
ENSMUSG00000007946	0	0	0	0.00321297	0	0	0	0	0	0	0.859043	0	0	0	0	0	0	0	0	0	0	0.999813
ENSMUSG00000007989	0	0	0	0.765418	0	0	0	0.79867	0	0	0.716009	0	0	0	0.0248755	1.45231	1.24747	1.57428	0	1.68953	0	0.8053
ENSMUSG00000008028	0	0	0	0	0	0	0	0	0	0	0	0	0	0	0	0	0	0	0	1.19319	0	1
ENSMUSG00000008129	0	0	0	0	0	0	0	0	0	0	0	0.153477	0	0	0	4.0144	0	0	0	3.53011	0	0.95412
ENSMUSG00000008136	0	1.85007	0	0	0.509865	5.12916	1.71567	0	1.11602	0	1.27751	0	1.65931	0	0	0	0	1.11944	0	1.89939	0	0.891334
ENSMUSG00000008153	2.92304	0	0.237362	4.62948	0	0	0.347136	1.2659	0	0.518078	0	1.14169	0	0	1.6789	0	4.54209	0	0	0.718386	0	0.855571
ENSMUSG00000008438	0	0	0	0	0	0	0	0	0	0	0	0	0	0	0	0	0	0	0	3.19873	0	1
ENSMUSG00000008461	0	0.747964	0	0.405253	0.294549	0	0.831211	1.48722	0	0	3.14599	1.94929	0.314019	0	0	0	0	4.31654	0	0.793622	3.42381	0.844865
ENSMUSG00000008482	3.85085	0	0	0	0	0	0	0	0	0	0	0	0	0	0	0	0	0	0	8.22325	0	0.976586
ENSMUSG00000008489	0	0	0	2.27441	0	0	0	0	0	0	0	0	0	0	1.75534	3.86222	0	0	0	0.201979	0	0.945216
ENSMUSG00000008496	0	0	1.16795	1.40912	0	0	0	0	0.344594	0	0	3.65183	0	2.7969	0	2.28397	0.324003	0	3.39607	0.298283	0.220337	0.832396
ENSMUSG00000008575	0.754638	0.84039	0	0.645381	2.92921	1.03065	0.106652	0	0.261037	0.493746	1.52805	0	1.10207	0	0	0	0	2.15953	0	0.202718	0	0.844243
ENSMUSG00000008590	0	0	0	0	0	0	0.15404	0	0	0	0	0	0	0	0.605925	0	0	0	0	0	0	0.987289
ENSMUSG00000008813	2.52376	0	0	0	0	0	0	0	0	0	0	0	0	0	0	0	0	0	0	7.07791	0	0.982172
ENSMUSG00000008843	0	5.05225	5.86621	0	0	0.590947	0	0	0	3.82773	0	0.972743	0	0.53896	0	0	0	0	5.35451	2.63094	3.39212	0.809415
ENSMUSG00000008845	3.82999	0	1.33036	0	0.161798	1.17382	0.0669893	0	0.980981	1.87444	0	0.0472753	0.837906	4.33741	0	0	0	1.72355	1.83479	0	0	0.840205
ENSMUSG00000008932	0	0	0	1.67352	0	0	0	0	0	0	0	0	0	0	0	0	3.92252	0	0	0	0	0.978668
ENSMUSG00000008999	0	0	0	0	0.0219487	1.28835	0.311981	0	1.42144	0	1.31757	0	0	0	0	0	1.64111	4.36593	0	0.411764	0.662956	0.918951
ENSMUSG00000009047	0	0	0	0	0	0	0	0	0	0	0	0	1.44023	0	0	0	0	0	0	0	0	1
ENSMUSG00000009075	0	0	0	2.89849	0	0	0	4.74678	3.54007	0	0	0	0	0	2.26133	0	0	0	1.29094	0	0	0.894762
ENSMUSG00000009093	1.58415	0	0	0	0	0	0	0	0	0	0	0	0	0	0	0.445742	0	0	0	6.24818	0	0.983756
ENSMUSG00000009097	0	0	0	0	0	0	0	0	0	0	3.99539	0	2.65725	0	0	0	0	5.0607	0	1.99193	0	0.914591
ENSMUSG00000009108	0	0	0.81446	0	0	0	0.115288	4.31199	0	0	0	0	0	0	0	3.30007	6.73352	0	0	1.95044	0	0.92209
ENSMUSG00000009114	0	0	0	0	0	0	0	0	0	0	3.33522	0	0	0	0	0	0	0	0	0.243928	0.500835	0.988835
ENSMUSG00000009115	0.399173	0	0	0	0	0	0	0	0.834199	0.336028	0	0	0	0	0	0	0	0	0	8.37049	0	0.990625
ENSMUSG00000009210	0	0	0	0	0	0	0	0	0	0	1.578	0	0	0	0	0	0	0	0	0	0.846702	0.973172
ENSMUSG00000009214	0	0	0	0	0	0	0.415989	0	0	0	0	0	6.66283	0	0.936683	0	0	0.387191	0	0	0	0.986944
ENSMUSG00000009216	0	0	0	0.680261	0	0	0	0	0	0	0	0	0	0	0	0	2.80008	0	0	0	0	0.987853
ENSMUSG00000009246	0	0	0	0	0	0	4.25335	4.40444	0	0	5.51067	0	0.11735	0	0	0	0	0	0	1.31892	8.01652	0.902671
ENSMUSG00000009248	0	0	0.79769	0	0	0	5.90356	0	0	0	2.87695	0	0	0.422152	2.55053	0.112246	0	2.57962	0	3.03872	5.64906	0.847321
ENSMUSG00000009292	0	0	0.72452	2.75825	0	0	1.20287	0.0719278	0.354506	0.55414	0	0	0	2.10394	0.943176	1.07045	0	0	1.56549	1.93117	0	0.809259
ENSMUSG00000009350	2.7225	4.44001	11.1217	0	0	0	0	0	0	4.90895	0	0	1.05205	6.88575	0	0.759513	0	0	4.94911	0	4.44273	0.864406
ENSMUSG00000009356	0	2.07367	0	0	0	0	1.61705	0	0	0	0	0	0	0	0	0	0	0	0	0.100512	2.01974	0.909887
ENSMUSG00000009376	1.05414	0.534903	0	0	0.787485	0	1.12484	0.168598	2.22404	2.08245	3.55965	0	2.75079	1.54164	0	0	0	1.43669	0	0	0	0.807487
ENSMUSG00000009378	0.401722	0	0	0	0	0	0	2.8956	1.63236	2.42424	0.0568633	0	0	0	0	0	0	0	0	0	0	0.922034
ENSMUSG00000009394	0	0	0	2.8416	0	0	0.82382	0.493624	0	0	0	0	0	0	1.36298	0	0	0	0	0	0	0.952836
ENSMUSG00000009418	1.03027	0.801902	0.349323	2.14044	0	0.516887	0.105825	1.03173	0.195414	0	0	0	1.84854	2.19595	0	0.200501	1.65485	0.386465	0	0.696615	0	0.750478
ENSMUSG00000009471	0	0	0	0	0.0816128	0	0	0	0	0	1.98462	0	8.9088	0	0	0	0	3.20992	0	0	0	0.970388
ENSMUSG00000009545	0	0	0	0	0	0	0.878272	0	0	0	0	0	0	0	0	0	0	0	0	0	0.425621	0.975769
ENSMUSG00000009580	1.03256	0	0	0	0	0	0	0	0	0	0	0	0	0	0	0	0	0	0	0	0	1
ENSMUSG00000009588	0	0	0	0	0	0	0.289323	0	0	0	0	0	0	0	0	0	0	0	0	0	0.0804474	0.986097
ENSMUSG00000009596	0	0	0	0	0	0	0	0	0	0	0	0	0	0	0	2.12171	0	0	0	5.55956	0	0.980918
ENSMUSG00000009614	1.67927	1.24331	0	0	0	0	0	0	3.16386	5.77414	0	0	0.911907	0	0	0	0	1.90019	0	0.900339	0	0.915149
ENSMUSG00000009621	0.245464	0	0	0	0	0	0	0	0	0.532295	1.24596	1.32041	0.307108	0.826389	0	0	0	0	0.934528	1.66783	0.256627	0.830055
ENSMUSG00000009628	0	0	0	0	0	0	0	0	0	0	0.338423	0	0	0	0	4.30924	0	0	0	4.60309	0	0.949516
ENSMUSG00000009646	0	0	0	0	0	0	2.11334	0	0	3.6462	0	0	0	0	0	1.02412	0	0	0	0	0	0.956976
ENSMUSG00000009647	0	0.980024	0.142802	0	0	0	1.74021	0	0.444409	0	1.21392	0	1.4086	0.14553	0	2.85323	1.40886	0	0	0	0.12258	0.866696
ENSMUSG00000009654	0	0	0	0	0	0	0	0	0	3.16156	0	0	0	1.42033	0	0	0	0	0	0.357729	0	0.97188
ENSMUSG00000009670	0	0	0	0	0	0	0	0	0	0	0	0	0	0	0	0	0	0	0	1.08458	0	1
ENSMUSG00000009731	0.286083	1.43466	0	1.42029	0	0	2.51627	1.09738	0	0	0	0	0.132074	0.101604	3.15677	0	1.95791	1.15045	0	0	0.518603	0.831864
ENSMUSG00000009876	0.613401	2.0269	0	0	0	2.43366	0	0	0.00427365	0	0	0	0	0	0	2.40147	3.19664	1.90166	0	0	0	0.853262
ENSMUSG00000009941	0	0	0	0	0	0	0	0	0	0	0	0	0	0	0	0	0	0	0	4.77336	0	1
ENSMUSG00000010021	0	0	0	0	0	0	0	1.64369	0	0	3.15643	0	0	0	0	0	2.97837	0	0	1.65156	0	0.900621
ENSMUSG00000010044	2.70672	0	0	3.12581	0	0	0	0	2.69848	0	4.80011	0	0	0	0	3.80833	0	0	0	7.98224	2.20518	0.878827
ENSMUSG00000010064	1.34156	0	0	3.76966	0	2.72883	0	0	2.38928	8.38918	0	0	1.45709	0	0	0.5969	6.94684	0.510003	0	0	0	0.882347
ENSMUSG00000010066	0	0	0	1.94379	0	0.399676	0	0	0	0	0.700746	0	0	0	0	0	1.0862	0	0	0	0	0.943754
ENSMUSG00000010080	0.310111	0	0	1.37923	0.510579	3.28357	3.2543	0	3.40813	0	5.55595	0	0	0	0.750116	0.827018	0	4.36318	0	2.99424	1.01447	0.80116
ENSMUSG00000010086	0	1.05431	0	6.70886	0	0	2.34748	2.19473	0	0	0.239868	0	0	0	3.32707	0	3.92272	0	0	3.46873	0	0.876619
ENSMUSG00000010122	0	0	0	0	0	1.91275	0	0	4.32886	3.91216	0	0	0	0	0	0	0	0	0	0	0	0.93272
ENSMUSG00000010136	0	0	0	1.9544	0	0	0	0	0	0	2.91508	0	0	0	0	0	0	0	0	3.73686	0	0.934845
ENSMUSG00000010142	1.00843	1.94386	3.98479	0	0	0	0	0	3.09016	0	0.528173	4.83165	0	3.41011	0	0	0	0	4.40477	0	3.30407	0.775704
ENSMUSG00000010154	0	0	0	0.156806	0	0	1.18485	0	0	0	1.6466	0	0	0	0.443266	0.800503	0.617982	0	0	2.71492	2.50185	0.864603
ENSMUSG00000010175	0	0	0	2.70496	0	2.38401	0.821729	2.79856	0	3.74459	1.27179	0	1.75759	0	0	0	5.98176	0	0	0	2.40705	0.85046
ENSMUSG00000010311	0.339035	0.252936	0	0	0	0	0.0747537	0	0	0	0	0	0.316402	0	0	0	2.67546	0.106851	0	0.211672	0	0.975674
ENSMUSG00000010342	0	0	0	0	0	0	0	0	0	0	0	0	0	0	0	0.770516	0	0	0	2.27883	0	0.983094
ENSMUSG00000010435	0	0	0	0	0	0	0	0	0	0	0	0	0	0	0	0	0	0	0	2.93439	0	1
ENSMUSG00000010461	0	0	0	0	0	0	0	0	0	0	0	0	0.622321	0	0	0	0	0	0	0	0	1
ENSMUSG00000010476	0.37421	0.0838926	0	1.08869	0	0	0	0	0	0	0.221459	0	0.812942	0	0	0	0.996712	0	0	0	0	0.885679
ENSMUSG00000010505	0	0	0	1.22343	0	0	0	2.15702	0	0	0	0	0	0	1.79363	1.12378	2.92439	0	0	0	0	0.892322
ENSMUSG00000010517	0	0.193595	0	0	0	0	0	0.0243464	0	0	0.95218	0	0.497734	0	0	0.91787	0.281922	0.358558	0	1.50216	0.279825	0.883301
ENSMUSG00000010538	0.814656	0	1.08449	0.660989	0	0	0	0	0.619347	0	0.0127706	0.744673	0	0	0	2.86577	0	0	0	5.09088	0.126579	0.931944
ENSMUSG00000010592	0	0	0	0	0	0	0	0	0	0	0	0	0	0	0.97273	8.95679	0	0	0	7.55966	0	0.952369
ENSMUSG00000010601	0	0.179123	0	0	0.296458	0	2.58726	0	0	5.26283	2.96916	0	0	0	0	0	0	0.443187	0	0	0	0.938482
ENSMUSG00000010651	5.33366	0	0	2.52249	0.737096	0	2.66449	0	5.38656	8.82498	2.17813	0	0.470897	1.23642	2.20008	0.910681	0	1.35868	0.618493	1.91768	1.0043	0.838302
ENSMUSG00000010721	0	0	0	0.476836	0	0	0	0	0	0	0.311114	0	0	0	0	2.13464	0.708186	0.072651	0	1.14995	0.170162	0.932333
ENSMUSG00000010760	0	0	3.02043	0	2.37051	2.10784	2.00684	0	3.13893	3.79433	2.84526	0	0	0	3.45458	5.57158	0	3.40042	0	1.58685	0	0.751184
ENSMUSG00000010796	0	0	0	0	0	0	0	0	0	0	0	0	0	0	0	3.72317	0	0	0	2.18436	0	0.970665
ENSMUSG00000010797	0	0	0	0	0	1.49744	0	0	0	0	0	0	0	0	0	0	0	0	0	0	0	1
ENSMUSG00000010803	0	0	0	4.18869	0	0	0	0	0	0	0	0	0	0	0	0	4.53322	0	0	0	0	0.9538
ENSMUSG00000010825	0	0	0	0.989941	0	0	0	0	0	0	0	0	0	0	0	0	0	0	0	0	0	1
ENSMUSG00000010841	0	0	0	0	0	0	0	0	0	0	0	0	0	0	0	0	0	0	0	4.55388	0	1
ENSMUSG00000011008	0	0	1.92381	0	0	0	1.1778	0	0	0	0	0.966354	0	3.36495	0	0	0	0	0.974149	0	0	0.925079
ENSMUSG00000011034	0	0	0	0	0	0	4.38589	0	1.19824	0	0.747929	0	0	0	0	0	0	0	0	0	0	0.977813
ENSMUSG00000011118	0	4.5232	0	0	0	0	0	0	0	0	0	0	0	0	0	0	0	2.16875	0	0	0	0.976026
ENSMUSG00000011154	0	0	0	1.89215	0	0	0	0	0	0	1.69038	0	0	0	0	0	0	0	0	3.81392	0	0.953033
ENSMUSG00000011171	0	0	0	0	0	0	0	0	0	0	0	0	0	0	0	0	4.07129	2.25163	0	0	0	0.972348
ENSMUSG00000011263	0	0	0	0	0	0	0	0.653427	1.13188	0.609383	0	0	0	0	0	0.823178	0	1.71868	0	3.77898	0	0.934684
ENSMUSG00000011267	1.40935	1.5281	3.6017	0	2.82395	0	1.36324	0	3.8984	0.1522	3.56573	4.78336	1.23169	2.7162	1.95564	8.889	0.0636142	3.62665	3.76665	2.80235	4.45761	0.753929
ENSMUSG00000011305	5.22604	0	0	1.47462	0	4.76382	0	0	0.61996	4.7885	1.06762	0	2.49581	0	0	1.30841	0	0	0	0.968963	0	0.832687
ENSMUSG00000011349	0	0	0	0	0	0	0	0	0	0	0	0	0	0	0	1.63162	0	0	0	5.21993	0	0.984371
ENSMUSG00000011463	0.272399	0	0	0	0	0	2.07864	6.3282	0	0	0	0	0	0	0	2.19523	0	0	1.25564	0	0	0.954158
ENSMUSG00000011486	0	0	0	0	0	0	0	0	0	0	0	0	0	0	0	0	0	0	0	2.26059	0	1
ENSMUSG00000011589	0	0	0	3.53341	0	0.361302	2.87316	0	0.639109	0	0.778138	0	0	0	4.16086	5.44535	4.13889	0	0	3.10271	0	0.820144
ENSMUSG00000011632	0	0.493123	0	0	0	0	0	0	0	0	0.838847	0	0	0	0	6.92285	0	5.35904	0	1.76475	0.817166	0.933027
ENSMUSG00000011751	0	0	0	1.66129	0	0	0	1.09166	0	0	0	0	0	0	0	0	0.123849	0	0	1.15487	0	0.928659
ENSMUSG00000011831	0.657617	1.32205	0	1.27857	0.387675	0.200807	0.333232	0.589508	1.4066	2.42735	1.42491	0	1.50045	1.57854	0.162948	3.91829	1.08306	1.24809	0	2.27704	0.0836695	0.770792
ENSMUSG00000012042	0	0	0	0	0	0	0	0	0	0	0	0	0	0	0	0	0	0	0	1.33166	0	1
ENSMUSG00000012123	0	0	0	0.0856939	0.509421	0	2.3537	0	0.201582	0	1.94065	0.619776	0	0.689531	0	0	0	3.12135	0.420458	0.677507	0.762092	0.867679
ENSMUSG00000012187	1.49954	0	0	0	0	0	0	0	2.1241	0	0	0	0	0	0	0	0.090172	0	0	0	0	0.962579
ENSMUSG00000012211	0.0879728	0	0	0	0	0	0	0	0	0	0	0	0	0	0	0	0	0	0	5.08604	0	0.999135
ENSMUSG00000012350	0.390793	0	0	0	2.98871	0	4.79522	1.99567	2.47752	0.174224	6.13891	0	0	0.276564	0	5.7444	0	1.31028	0	0	5.61492	0.790123
ENSMUSG00000012520	0	0	0	0.709029	0	0	0.355154	0.808463	0	0	2.5308	0	0	0	0	0	0	0	0	0	0	0.963003
ENSMUSG00000012609	0	0	0	0	0	0	0	0	0	0	0	0	0	0	0	1.01892	0.287974	0	0	2.57923	0	0.974665
ENSMUSG00000012705	9.59249	0.7188	0.118369	0.697011	4.43032	0	0.667738	0	0.446986	0	0	0.60637	2.84306	0.809369	0	0.8455	2.92032	4.11719	0	1.2696	0.665114	0.889728
ENSMUSG00000012777	0	0.548812	0	2.84048	0	0	0	0	0.800176	0	0	1.57254	0.0830785	0.547805	1.01681	1.55616	0	0	1.11906	2.94812	0.365018	0.82277
ENSMUSG00000012819	0	0	0	0	0	0	0	0	0	0	0	0	0	0	0	0	0	0	0	1.19814	0	1
ENSMUSG00000012889	0.66534	4.24871	0.920919	0	0	0	0.407434	0	2.82712	0	0	2.44374	4.10065	0	0	0	0	0.697664	3.39521	0	2.55	0.788076
ENSMUSG00000013083	0	0	0	0	0	0	1.67752	2.76518	0	0	0	0.00265913	0	0	0	0.137107	0	0	0	5.11115	0	0.955172
ENSMUSG00000013091	1.835	0	0	0	0	0	1.06423	0	0.941756	0	1.09226	0	0.129001	0	0	0	0	0.979729	0	6.52705	0	0.953716
ENSMUSG00000013158	0.755047	0	0	0	0	0	0	0	0	0	0	0	0	0	0	0.237225	0	0	0	5.48027	0	0.990947
ENSMUSG00000013353	0	0	0	2.24817	0	0	0	0	0	0	0	0.92406	0	0.149616	0	0	0	0	0	2.48403	0	0.933136
ENSMUSG00000013367	0	0.862795	0	2.23633	0	0	0	0	0	0	0.759588	0	0.0800983	0.197158	0.318081	0	3.52649	0	0	0.481618	0	0.93002
ENSMUSG00000013415	0	1.62811	0	0.596664	0	2.5383	0	0	1.737	1.01652	2.3064	0	0.14135	0	3.7533	0	1.44886	0	0	2.74846	0	0.811344
ENSMUSG00000013418	0	0	0	0	0	0	4.02367	0	0	0	0	0	0	0	0	0	0	0	0	0	0	1
ENSMUSG00000013483	0	0	0	0	0	0	1.44979	0	0	0	0	0	0	0	0	0	0	0.578824	0	0	1.4164	0.931189
ENSMUSG00000013523	0	0	0	3.26388	0	0	1.2761	0	0	0	0	0	0	0	0	0.960564	0	0	0	0	0	0.965736
ENSMUSG00000013584	0	0	0	0	0	0	0	0	2.35309	0	0.889156	0	0	1.5764	0	2.53981	0	0	0	3.12119	0	0.882121
ENSMUSG00000013643	2.73827	0.0146146	0	0.600191	0	0	9.92093	0	0	0	0.121193	0	0	1.17884	0	0	0	0	0	0	3.53881	0.958714
ENSMUSG00000013653	0	0	0	0	0.502173	0	7.01324	0	0	0	0	0	0	0	0	0	0	0	0	0.296739	0	0.994304
ENSMUSG00000013668	0	0	0	0	0	0	0	0	0	0	0	0	0	0	0	0	0	0	0	3.06517	0	1
ENSMUSG00000013928	0	0	0.0691979	0	0	0	0	0	0	0	0	0	0	1.32663	0	0	0	0	0	0.356376	0	0.98396
ENSMUSG00000013936	1.73512	0	0	0	0	10.3778	0	0	0	0	0	0	3.38141	0	0	0	0	0	0	0	0	0.975349
ENSMUSG00000013974	2.02905	1.92813	4.98126	0	0	0.548239	1.65881	0	5.67277	1.84943	0	0.423531	0.0219084	6.34372	0	0.969113	1.13441	0.611097	4.7931	0	1.95083	0.774804
ENSMUSG00000014030	0	2.26406	0	0	0	0	0	0	0	0	0	4.38877	0	0	0	0	0	0	2.3861	0	0	0.947022
ENSMUSG00000014039	0	0.561107	0.542401	0.36844	0	0	0.539684	0	1.24062	0	1.00306	1.43929	0.914526	0.876247	0	0	0.69176	1.19118	0.88996	3.3378	1.63222	0.821882
ENSMUSG00000014158	0.985862	0.588308	0	0	0	0	0	0	2.68258	0	3.60366	0	0	1.509	0	0	0	2.92482	0	0	0.468047	0.872926
ENSMUSG00000014245	0.0815025	0.548608	0.668106	1.1168	0	0	0.968486	0.0220796	0.0824104	0	0.245392	0.424685	0	0.274323	0	0.299682	0.336001	0.287251	0	0.231922	0.820725	0.763109
ENSMUSG00000014329	0	2.54443	0	0	0	0	0	0	1.32481	0	0	0	0.362006	0	0	0.125481	0	0	0	0	0	0.964387
ENSMUSG00000014351	0	0	0	0	0	0	10.1058	0	0	0	0	0	0	0	0	0	0	0	0	0	0	1
ENSMUSG00000014361	0.872368	0.631243	0.137858	0	0	0	0.597355	0	0.593599	0.541048	0	0	0	2.95753	0	1.18376	0	1.96993	0.306613	0.52981	0	0.875511
ENSMUSG00000014453	0	1.12982	0.0662553	0	0	0	0	0	1.32622	0	0	3.52892	0	0	0	0	0	0	3.13138	0	1.60798	0.897112
ENSMUSG00000014503	0.385975	0	0	0.128786	0	0	0	0	0	0	0	0.028265	0.0853914	0	0	8.03141	0	0	0	2.28323	1.85534	0.970323
ENSMUSG00000014529	0	0	0	0.670101	0	0	0	0	0	0	0	0	0	0	0	0	0	0	0	4.71839	0	0.992899
ENSMUSG00000014542	0	0	0	0	0	0	0	0	0	5.45729	0	0	0	4.28549	0	0	0	0	0	0	0	0.960736
ENSMUSG00000014543	0	0	0	0	0	0	0	0	0	0	0	0.445966	0	0	0	0	0	0	0	0	0	1
ENSMUSG00000014547	0	0	0	0	0	0	0	0	0	0	0	0	0	0.978045	0	0	0	0	0	0	0	1
ENSMUSG00000014592	0	0	0	0.338231	0	0	0	0	0	0	0	0	0	0	0	0.107278	0	0	0	0	0	0.984141
ENSMUSG00000014609	1.09642	0	0	0	0	0	0	0	0	0	0	0	2.41995	0	0	0	0	0	0.383349	4.70347	0	0.958544
ENSMUSG00000014686	0	0	0	0	0	0	0	0	0	0	0	1.62061	0	0.480571	0	0	0	0	0.991971	0	0	0.954568
ENSMUSG00000014704	1.85794	1.98934	0.889684	0	0	0.202522	1.15715	0	1.8296	0.30519	5.47	0	1.46442	0	4.57704	0	0	2.98196	0	0	1.46049	0.828928
ENSMUSG00000014725	0.544334	0	0	0	0	0	0	0	0	0	4.90727	0	0	0	0	0	0	0	0	0	0	0.994454
ENSMUSG00000014747	0.00238177	0	0	0	0	0	0	0	0	0	0	0	0	0	0	0	0.526941	0	0	4.58134	0	0.994223
ENSMUSG00000014782	0	2.36432	0	1.09818	0	0	0	0	0	0	0	0	2.18541	0	0	1.85715	1.50208	0	0	4.39989	0	0.897644
ENSMUSG00000014786	0.519878	1.91701	0	2.27117	0	0	0	0	0.211267	0	1.68996	0.917827	2.22525	1.42532	0.270122	0	2.28959	0	0.0680747	3.45811	0	0.80039
ENSMUSG00000014850	0	0.187008	0.0350496	0.296474	0	0	0.00118114	0	0.384047	0	0	0.706324	0	0	0	2.83592	1.31107	0.349908	0.201151	1.52718	0.712439	0.899295
ENSMUSG00000014852	0	0	0	0	0	0	0	0	0	0.0738831	0	0	0	0	0	0	0	0	0	0	0	1
ENSMUSG00000015083	3.00029	1.48893	2.62302	1.64282	0.485298	1.02007	2.06439	2.97582	2.8222	8.64497	2.23709	1.74443	1.29739	1.51026	1.19457	3.68651	1.94447	1.62018	1.53277	4.49687	3.47269	0.75211
ENSMUSG00000015112	0	0	0	0	0	0.860793	0	0	0.544513	2.64147	0.539845	0	0	0.157841	0	0.733116	0	0	0	0	0.407887	0.938595
ENSMUSG00000015134	1.37613	0.988903	0	0	2.00701	0	1.2313	0.370548	1.01612	0	2.98396	0	0.0885438	0	0	0.637734	0.523419	4.11786	0	0.867537	0	0.853186
ENSMUSG00000015202	0	0.427325	0	0.773315	0	0	0	0	0.0193124	0	1.15635	0	1.20056	0	0	0.858142	0	0	0	0.97709	0	0.824602
ENSMUSG00000015222	0	0	0	3.27463	0	0	0	1.94698	0	0	0.252128	0	0	0	0.675967	0	2.95888	0	0	0.660701	0.191986	0.897902
ENSMUSG00000015224	1.04654	1.02485	1.77391	2.28144	2.26339	0	0.76045	0	0.193987	1.28333	0.67404	0	0	0	0.0965386	0	2.82532	0.969444	0	0	1.54618	0.753761
ENSMUSG00000015242	0	0	0	0	0	0	0	0	0	0	0	0	0	0	0	0	0	0	0	3.41577	0	1
ENSMUSG00000015305	1.65419	1.37834	0.959498	1.07508	0	0	0.170071	0	0.305514	0.453917	1.59707	0	1.24926	3.10888	0	1.04144	0	1.92812	0	0.729517	0	0.798288
ENSMUSG00000015314	0	2.0164	0.387068	0	0	0	0	0	2.68401	0	0	3.42038	0	0.39716	0	0	0	0	4.25867	0	4.18039	0.846368
ENSMUSG00000015316	0	0	0.983522	1.94434	0	0	0	0	1.23064	0	0	1.59345	0	0.5855	0.822595	1.18008	0	0	3.22176	0	2.25302	0.8356
ENSMUSG00000015340	3.06927	1.26839	5.42924	0	0.384371	1.90497	1.29581	1.31801	4.60811	1.71445	1.71245	6.2179	0.0676039	7.53285	0	0	0	0	4.73095	0	1.91602	0.763452
ENSMUSG00000015342	0	0	0.908115	1.04004	0	0	1.03052	2.1356	0	0.369379	1.41916	0	0	0	0	0.367878	0.516545	0	0.157685	1.09548	0.806903	0.819448
ENSMUSG00000015354	1.69184	0.95524	0	0	0.766667	0.129969	0	0	0	0	0	0	1.80998	0	0	0	0	1.14257	0	0	2.20445	0.852656
ENSMUSG00000015365	0	0	0	0	0	1.08716	0	0	0	0	0	0	0	0	0	0.835787	0	0	0	3.78741	0	0.974614
ENSMUSG00000015401	0	0	0	0	0	0	0	7.16711	5.72135	0	0	0	0	0	0	0.245415	0	0	0	0	0	0.958374
ENSMUSG00000015405	0	0	0	0	0	0	3.21627	2.43154	1.68415	0	1.20119	0	0	0	0	0	0	1.01675	0	0	0	0.901538
ENSMUSG00000015443	0	0	0	0	0	0	0	0	0	0	0	0	0	0	0	0	0	0	0	2.47345	0	1
ENSMUSG00000015468	3.28437	0	0	0.20346	0.607628	2.51056	0.451703	0.704436	1.5485	0.188137	0.411716	0	0.569782	0.746702	0	0	0.160231	2.18066	0.0658034	1.08307	0	0.825958
ENSMUSG00000015484	0	0	0	0	0	0	0	0	0	0	0	0	0	0	0	0	0.55002	0	0	0	0	1
ENSMUSG00000015519	0	0	0	0	0	0	0	0	0	0	0	0	0	0	0	0	0	0	0	0	1.23382	1
ENSMUSG00000015533	0	0	0	0	0	0	0.16629	0	0	0	1.0173	0	0	0	0	0	0	0.0478712	0	0	0	0.989474
ENSMUSG00000015579	0	0.12389	0	0	0	4.85826	0	0	0	0	0	0	0.412816	0	0	0	0	0	0	0	0	0.994476
ENSMUSG00000015599	0	0	0	1.63949	0	0	0	0	0	0	0	0	0	0	0	0	1.15696	0	0	3.93664	0	0.964482
ENSMUSG00000015627	0	0	0	0	0.170909	3.1521	4.50868	0	0.474413	0	1.25516	0	0	0	0	0	0	0	0	0	0	0.943968
ENSMUSG00000015652	0	2.5508	0	0	1.37672	0	1.46462	0.623716	1.50911	0.347219	2.90392	0	2.49664	0	0	0	0	2.94565	0	0.652874	0	0.763624
ENSMUSG00000015659	0.105168	0.501724	0	1.08045	0	0.156395	0.0406767	0	0	0	0.415928	0	1.54314	0.873832	0	1.5444	2.24654	0.741025	0	1.98465	0.656758	0.785355
ENSMUSG00000015665	0	0	0	0	0	0	0	0	0	0	0	0	0	0	0	0	0	3.20141	0	0	0.762355	0.988093
ENSMUSG00000015702	1.37364	0.235817	2.61006	0.203124	0	0	0	0	1.00136	0.197605	0	2.04961	0.468003	2.03884	0	0	0	3.31971	0.316144	1.75554	0.768598	0.803924
ENSMUSG00000015709	0	0	0	1.69373	0	0	0	0	0	0	0	0	0	0	0	0	0.495606	0	0	0.257809	0.0638412	0.975874
ENSMUSG00000015721	0	0	0	0	0	0	0	0	0	0	0	0	0	0	0	8.026	0	0	0	0	0	1
ENSMUSG00000015766	0.386142	1.1058	0	0.53702	0	0	1.7708	0.91944	1.61835	0	1.43106	0	1.23703	1.82223	0	3.17742	0.844612	0.736846	0	0.808495	0	0.792004
ENSMUSG00000015812	0	0	0	5.32076	0.493174	0	0	0	0	0	0	0.0787931	0	0.191668	0	6.93508	0	0	0	0.194359	0.0290643	0.954522
ENSMUSG00000015829	0	0	0	0.825879	0	0	0	0.204813	0	0	0	0	0	0	0	0	0.706404	0	0	0	0	0.944834
ENSMUSG00000015843	0.904048	0	0	0.0918419	0.627477	1.12459	1.2056	0	0	0	0	0	0.762753	0	1.77662	0	0.467822	0	0	0	0	0.854102
ENSMUSG00000015852	4.0266	1.7061	3.81969	1.97081	0.941736	2.81158	0.806549	0	3.59942	0	0	0	0.911978	7.07361	0	0	0	1.24345	0	2.08	0.998281	0.823879
ENSMUSG00000015854	1.25926	0	3.34108	0	0	0	0	0	0	5.41931	0	2.19054	0	6.55068	0	0	0	0	3.66172	0	0	0.878853
ENSMUSG00000015879	0	0	0	0	0	0	0	0	0	0	0	0	0	0	0	0	1.813	0	0	0	0	1
ENSMUSG00000015882	0	0	0.0640827	1.32278	0	0	0.466332	0.832319	0.0479021	0	0.83158	0	0	0.700661	0	0	1.30788	0	0	1.59674	0.758317	0.801725
ENSMUSG00000015890	0	0	0	0	0	0	0	0	0	5.52494	0	0	0	0	0	0	0	0	0	0	0.0955661	0.999135
ENSMUSG00000015947	2.66857	0.310982	4.17365	0.461475	0	1.33858	0.761287	0.178682	4.95511	1.35998	0	0.99594	0	6.64086	0	0.282004	0	1.05528	2.24984	0.0988518	0	0.842714
ENSMUSG00000015957	0.983062	0	0	0	0	0.590391	0	0	1.03018	0	1.61617	0	0.399845	0	0	0	0	1.11207	0	0	0	0.872676
ENSMUSG00000015962	0	0	0	0	0	0	0	0	0.586984	0	0.98882	0	0	0	0	0	0	0	0	2.51857	0	0.968716
ENSMUSG00000015966	0.390423	0	0.727759	0	0	0	2.32289	0	2.94432	1.87052	2.58124	0.501524	0	0	0	4.0248	0	0.748498	0	0.591202	6.22007	0.865731
ENSMUSG00000015968	0	0	0	0	0	0	0	0.168621	0	0	0	0	0	0	0	0.673033	0	0	0	0	0.226106	0.970675
ENSMUSG00000015980	1.6619	0.590661	0.322866	0	0	0	0	0	0	0	0	0	0	2.04683	0	0.472644	0.795549	0	0	5.84537	0	0.949614
ENSMUSG00000016028	0	0	0	0	0	0	0.237585	0	0.168034	0	3.3986	0.058003	0	0	0	2.28809	0	2.47948	0.464838	0	1.17479	0.898917
ENSMUSG00000016087	0.790454	1.72004	2.39026	0	0	0.232002	0	0	1.37209	0	0	2.28508	0	2.95363	0	0	0	0.483682	2.15202	0	1.60691	0.779381
ENSMUSG00000016128	0	0.0131626	0	0	0.0247198	0	0	0.103499	0	0	0	0	1.6113	0	0	3.25219	0	0	0	0	0	0.973054
ENSMUSG00000016179	0	0	0	1.96356	0	0	0.249512	0.733297	0	0	0	0	0.124921	0	0.926017	0	1.75812	0	0	0	0	0.903444
ENSMUSG00000016194	3.58098	0.706715	0.712727	0.302573	0.0614827	0	0	0	3.32015	5.71304	0.662814	1.3683	1.08172	0.26791	0	0	0	1.78374	2.7271	0	1.52548	0.841576
ENSMUSG00000016200	0	0	0	0	0	0	0	1.44395	0	0	0	0	0	0	0	0	0.787523	0	0	0.310608	0	0.961975
ENSMUSG00000016239	0	0	1.25476	0	0.136414	0	0	0	0	0	0.737718	0	1.03858	3.04356	0	3.46546	0.119516	0.0182777	0	4.06935	0	0.879412
ENSMUSG00000016255	0	0	0.346947	0	0	0.911414	0	0.783033	0	0	0	0	0	0	0	0	0	0	0.799154	0	0	0.894168
ENSMUSG00000016283	2.16422	5.02951	6.11652	0	2.63323	0	1.83974	0	3.32595	0.278612	0	3.47279	0.0423966	8.41768	0	0	0	3.55432	3.74993	0	5.75524	0.774508
ENSMUSG00000016327	0	0	0	0	0	0	0	0	0	0	0	0	4.27718	0	0	0	0	0	0	0	0	1
ENSMUSG00000016346	0	0	0	3.56248	0	0	0	0	0	0	0	0	0	0	0.452142	0	2.68833	0	0	0	0	0.955923
ENSMUSG00000016349	3.0517	0	0	6.76633	1.27308	7.80242	2.03296	2.58642	0	0	0	0	6.45576	1.19894	3.44626	0	5.59713	3.99763	0	0	0	0.766699
ENSMUSG00000016356	0	0.293468	0	0	0	0	0	0	0	0	0	0	0.417398	0	0	0	1.20616	0.200364	0	2.39896	0	0.955869
ENSMUSG00000016386	0	0	0	0	0	0.0913382	0	0	0	0	0	0	0	0	0	0	0	0	0	0	0	1
ENSMUSG00000016458	0.057872	0	0	0	0	0.54639	0	0	2.05565	0	0	0	0	0	0.631985	1.80411	0	0	0	4.11745	0	0.938117
ENSMUSG00000016493	0	0	0.783015	1.67591	0	2.87555	1.41118	0.612174	2.78286	1.52362	0	0	0	0	0	3.48775	1.94455	0	2.68525	0.274371	4.15081	0.758406
ENSMUSG00000016498	0	0	0	0	0	0	0	0	0	0	0	0	0	1.31819	0	0	0	0	0	0	0	1
ENSMUSG00000016520	1.09626	0.903955	0	0	0	0.264678	1.12614	0.0334922	0.950818	0.786851	1.56503	2.01171	0.755172	0.742429	0	3.94576	0.748561	1.26002	1.83982	1.34039	1.54888	0.784906
ENSMUSG00000016524	0	0	0	0	0	0	0	0	0	0	0	0	0	0	0	0	0	0.557683	0	0	0	1
ENSMUSG00000016529	1.5586	0	2.24218	0	2.87565	0	1.059	0	0	0	0.136307	1.84064	0	4.52738	0	0	0	2.03431	3.47293	0	6.81198	0.855057
ENSMUSG00000016624	0	0	0	0.124507	0	0	0	0.3883	0	0	0	0	0	0	2.24474	0	1.35874	0	0	0	0	0.958313
ENSMUSG00000016626	0	0	0	0	0	0	0	0	0	0	0	0	0	0	0	9.98062	0	0	0	4.18865	0	0.979016
ENSMUSG00000016758	0	0	0	0	1.27114	0.515317	0	0	1.03624	0.140879	1.34253	0	0	0	0.288072	2.76639	0	0	0	1.13081	4.26887	0.900543
ENSMUSG00000016763	0	0	0	0	0	0	0	0	0	0	0.236265	0	0	0	0	0	0	1.97751	0	0	0	0.994026
ENSMUSG00000016918	0.332869	1.81351	0	0.196085	0	0.136761	0	0	0	0	2.2688	0	2.199	0	0	0.0205666	1.0762	0.386818	0	0.957024	0	0.843115
ENSMUSG00000016942	0	0	0	0	0	0	0	0	0	5.95554	0	0	0	0	0	0	0	0	0	0	0	1
ENSMUSG00000016982	1.47613	0	0	0	0	0	0	0	0	0	0	0	0	0	0	0	0	0	0	6.71808	0	0.989014
ENSMUSG00000016995	0	4.35083	0	0.311368	2.78603	0	0	0	0	0	2.07983	0	2.16683	0.718709	0	0	0	4.03911	0	0.508584	2.82461	0.822619
ENSMUSG00000016998	8.10543	0	0	0	0	0	3.52931	0	0	0	0	0	0	0	0	0	0	0	0	2.21979	0	0.964535
ENSMUSG00000017000	5.98753	0	0	0	0	0	1.37802	0	0	0	0	0	0	0	0	0	0	0	0	0.958549	0	0.980488
ENSMUSG00000017002	2.20095	0.418051	3.2536	0	6.84313	0	1.09889	0	1.77941	0	3.03001	3.60997	0	5.23812	0	0	0	5.11891	3.14023	0	1.83777	0.775498
ENSMUSG00000017003	5.94672	0	0	0	0	0	1.28401	0	0	0	0	0	0	0	0	0	0	0	0	0	0	0.989204
ENSMUSG00000017004	8.89943	0	0	0	0	0	4.30928	0	0	0	0	0	0	0	0	0	0	0	0	3.55582	0	0.955811
ENSMUSG00000017007	0	0.278775	0	0	1.08979	0	0	0	0	0	0	0	0.655498	1.13962	0	0	0	1.03001	0	0	2.59851	0.919306
ENSMUSG00000017049	2.06956	0	0	0	0	0	0	0	0	0	0	0	0	0	0	0	0	0	0	6.23796	0	0.983412
ENSMUSG00000017146	0	1.54806	0.993884	0	0	0	0.11026	0	0.258909	0	0.963973	1.18488	1.29033	1.25023	0	4.00595	0.431935	0.627608	0.83436	2.78311	1.25907	0.831044
ENSMUSG00000017165	0	0	0	0	0	0	0	0	0	0	0	0	0	0	0	0.39831	0	0	0	0	0	1
ENSMUSG00000017167	2.04155	0.47678	0	4.48437	0	0	0.865963	0	0	0	0.35929	0	0.645736	0.64036	1.21465	3.86672	4.17925	2.68283	0	1.11053	1.88539	0.777348
ENSMUSG00000017195	1.13149	0	0	0	0	0	0	0	0	0	0	0	0	0	0	0.77546	0	0	0.0534395	6.74009	0	0.985457
ENSMUSG00000017204	0	0	0	0	0	0	1.80515	4.14093	0	0	0	0	0	0	0	0	0	3.70732	0	0.74535	1.94743	0.900925
ENSMUSG00000017300	7.45247	2.58218	0	0	6.0836	0.0224162	2.77624	0	0	0.434228	1.19345	0	11.3776	0	0	0	0	8.58436	0	1.67731	0	0.864618
ENSMUSG00000017309	5.96728	3.85058	0.699629	2.05928	1.99727	3.82376	0	2.06249	2.76149	2.63228	0	1.94038	2.30888	2.60468	0	0	0.646851	1.05898	0.455512	0.517165	0.118108	0.752506
ENSMUSG00000017310	4.69079	0	0	0	0	0	0	0	0	0	0	0	0	0	0	0	0	0	0	0	0	1
ENSMUSG00000017311	0	0	0	0	0.761221	1.68697	6.61352	13.0442	0	6.24294	2.53559	0	0	0.949924	1.81227	0	0	2.1723	0	0	3.42577	0.89957
ENSMUSG00000017314	1.3803	0.543464	0	2.49449	0	0.670055	0.219941	1.42077	0	0	1.61378	0	0.78701	0	0.816326	0	5.00453	1.37547	0	0	0	0.886886
ENSMUSG00000017316	0	0	0	0	0	0	1.41091	13.5885	3.32641	6.20348	0	0	0	1.20854	0	0	0	0	0	0	0.571756	0.953192
ENSMUSG00000017344	4.9981	3.81505	0	6.52827	2.37959	3.69824	0.281576	3.4206	0	11.4304	0	0	4.14843	1.26471	0	1.65949	7.99211	1.81079	0	1.62885	1.49594	0.802624
ENSMUSG00000017376	0	0.248707	0	1.46131	0	0	0	1.14798	0.367818	0	1.211	0.821279	0.243313	0.251195	1.05982	1.72412	3.22986	0.216235	1.14433	1.23428	2.02356	0.796354
ENSMUSG00000017412	0	0	0	1.95002	0	0	0	0	0	0	0	0	0	0	0	0	0	0	0	0	0	1
ENSMUSG00000017417	0	0.330006	0	0.122705	0	0	0	0	0	0	0	0	0	1.20681	0	0	0	0.620396	0	2.02061	1.11376	0.916023
ENSMUSG00000017453	0.394189	0	0	0.780866	0	0	3.10833	0	4.85268	6.22909	0	0.0418325	0	0	2.25286	0	2.2961	0.969057	0	0.328829	0.877692	0.872354
ENSMUSG00000017588	0	0	0	0	0	0	0	0	0	0	0	0	0	0	0	0	0	7.64411	0	0	0	1
ENSMUSG00000017607	0	0	0	0	1.81467	0	4.4255	0	0	0	3.97729	0	0	1.23608	0	0	0	6.09369	0	0	0.307046	0.903502
ENSMUSG00000017639	0	0	0	2.37519	0	0	0.258841	0	0.652549	0	1.28058	0.490388	0	0	0.402568	1.3241	2.0594	0.518326	1.26376	2.72402	2.32785	0.762234
ENSMUSG00000017652	1.32515	1.64145	4.19317	0.818472	0.224921	0.953188	0.295469	0.797097	2.35829	0.488318	0	3.88714	0.426178	6.3472	0	0	0.616388	0.757873	3.7509	0.412015	2.34479	0.800772
ENSMUSG00000017688	0	0	0	0	0	0	1.20427	0	0	0	0	0	0	0	0	0	0	0	0	0	0	1
ENSMUSG00000017692	0	0	0	0	0	0	0	0	0	0	0	0	0	0	1.10188	0	1.28431	0.903681	0	0	0	0.921921
ENSMUSG00000017697	0.246353	1.91775	2.39255	0	0.691448	0	2.64788	0	1.33662	0	1.04972	2.06331	0.4097	0.708723	0	4.09893	0	1.46651	1.60748	0.0813656	2.89747	0.761927
ENSMUSG00000017718	1.1252	1.03976	0.978757	0	0	1.21685	1.29502	0	3.0552	5.07061	1.27697	2.53624	1.47708	1.3809	0	2.21164	0.725185	0.571918	2.47328	1.61255	2.16967	0.752039
ENSMUSG00000017720	0.734745	0	0	0	0	0	0	0	0	0	0	0	0	0	0	0	0	0	0	5.7742	0	0.993638
ENSMUSG00000017723	0.626193	2.06328	1.59692	0	6.55317	0.277217	4.62079	0	6.35593	2.92807	10.7229	0	0	2.89714	2.71226	0.708575	1.86466	3.52293	0	0.580925	6.02917	0.797923
ENSMUSG00000017724	0	0.566944	0	0.276581	0.189771	0	0.7103	0	2.24981	0	1.42904	2.51146	2.99518	0	0	0	1.37626	3.58672	0	1.67104	0	0.805165
ENSMUSG00000017733	2.51422	0	0	0	0	0	0	0	0	0	0	0	0	0	0	0	0	0	0	4.97262	0	0.974719
ENSMUSG00000017740	0	0	0	4.98052	0	0	0	0.453448	0	0	0	0	0	0	0.438703	2.7745	6.48967	0	0	1.52448	0	0.921632
ENSMUSG00000017767	1.48398	0	0	1.35657	0	0	0	0.409201	0.380396	0	0	0	0	0.96547	3.06578	0.799295	0	1.02358	0.928989	5.66599	0	0.908107
ENSMUSG00000017817	0.377182	1.72867	0	0	0	4.26446	0	0	0	0	0	0	4.56428	0	0	0	0	0.791101	0	0	0	0.921549
ENSMUSG00000017832	6.35393	1.60126	1.32462	0	0	0.152593	0.692563	0	1.3343	0.121517	0.133961	1.04046	0.926623	2.02281	0	0	0	0.796746	0.386508	10.9482	1.13509	0.917689
ENSMUSG00000017868	0	0	0	1.7368	0	0	1.41869	1.45856	2.79647	3.18473	0	0	0	0	0	0	0	0	0	0	0.373897	0.877786
ENSMUSG00000017897	0	0	0	0	0	0	0	0	0	0	2.86763	0	0	0	0	0	0	0	0	0	0	1
ENSMUSG00000017943	0	0	0	3.64903	0	0	2.74596	3.65666	0	0	0	0	0	0	3.8311	0	3.91754	0	0	0	0.964861	0.810499
ENSMUSG00000017950	0	0	0	0	0	0	4.96363	0.74101	3.75235	5.19277	0	0	0	0	0	0	0	0	0	0	0	0.908941
ENSMUSG00000017969	1.16174	2.9475	0	0	0	1.49585	0	0	0	0	0	0	2.46833	1.75308	0	2.39735	0	0	0	1.49104	0	0.817347
ENSMUSG00000017978	0	0	0	0	0	0	0	0	0	0	0	0	0	0	0	0	0	0	0	0	0.606456	1
ENSMUSG00000018126	0	0	0	0	0	0	3.28116	0	1.62443	0	0.69807	0	0	0	0	1.10457	0	0	0	0	0	0.947776
ENSMUSG00000018168	0.0131014	1.78093	0	0	0	0	0	0	0.682202	0	0	3.84579	0	0	0	0	0	0	3.9976	0	3.38535	0.878585
ENSMUSG00000018211	3.50579	0	0	0	0	0	0	0	4.72701	0	0	0	0	0	0	0	0	0	0	0	0	0.962917
ENSMUSG00000018238	0	0	0	0	0	0	0	0	0	0	0	0	0	0	0	12.6919	0	0	0	1.91253	0	0.992466
ENSMUSG00000018259	0	0	0	0	0	0	0	0	0	0	0	0	0	0	0	3.08581	0	0	0	0	0	1
ENSMUSG00000018263	0	0	0	0	0	2.0137	0	0	0	0	1.18635	0	0	0	0	0	0	0	0	0	0	0.970543
ENSMUSG00000018334	0	0	0	0	0	0	0	0	0	0	0	0.612757	1.31002	0	0	1.11549	0.236269	0.103988	0.405069	0.0296623	0	0.904458
ENSMUSG00000018341	0	0	0	0	0	0	0	0	0	0	0	0.0373248	0	0.412525	0	0	0	0	0.93385	0	0.338626	0.957784
ENSMUSG00000018378	1.21991	0.977933	0	0.834023	0	0.978241	0	0.200135	0	0	1.73047	0	1.87653	0	0.190767	0	2.14722	0.919562	0	0	0	0.792113
ENSMUSG00000018387	0.521428	0.999266	0	1.75474	1.21583	0	0.728563	0	0.351631	4.01453	0.884226	0	1.24597	0	0	0	0.639787	0.453025	0	0.190702	0.759151	0.878637
ENSMUSG00000018411	0	0	0	4.69399	0	0.923869	1.97583	0.591655	1.16888	0	0	0	0.143229	0	3.15948	0	4.0252	0	0	0	0	0.872303
ENSMUSG00000018459	0	0	0	0	0	0	0	0	3.58632	1.05135	0	0	0	1.44352	0	0	0	0	0	0	0	0.965217
ENSMUSG00000018470	0.0472797	0.810989	0	2.90944	0	0	0	3.15985	0.192819	0	0	0	1.47812	0	1.49108	1.78529	3.66641	0.512187	0	3.58677	0.677981	0.772914
ENSMUSG00000018479	0	0	0	0	0	0	0	0	0	0	0	0	0	0	0	0	0	0	0	2.90493	0	1
ENSMUSG00000018486	0	0	0	0	0	0	0	0	0.169857	0	0	0	0	0	0	0	0	0	0	0	0	1
ENSMUSG00000018500	0.0172956	0	0.923581	0	0.0819279	0	0	1.05073	0.613721	0	2.82606	0	1.44094	2.78438	0	2.13647	0	2.43193	0	0	0	0.796873
ENSMUSG00000018543	0	0	0	2.60863	0	0	0	0	0	0	0	0	0	0	0	0	0	0	0	4.64001	0	0.97189
ENSMUSG00000018554	5.01073	0	0	0.796249	0	2.83457	1.92187	0	2.81553	0	2.4511	0.152026	0.237139	0	0	7.55168	2.31633	0.584183	0	9.4918	2.38187	0.846956
ENSMUSG00000018570	3.01543	2.2115	2.6514	0.818506	1.08373	0.498638	3.55118	0	2.31762	0.0900286	3.67757	2.06848	2.0827	0	2.52146	0.689959	2.34166	2.21665	0.775101	7.42242	3.99954	0.753375
ENSMUSG00000018595	0	0	0	0	0	0	0	0	0	0	0	0	0	0	0	0.598453	0	0	0	0	0	1
ENSMUSG00000018623	2.35795	0	0	0	0	0	5.56649	0	0	0.275675	0	0	0	0	0	0	0	0	0	0	2.83244	0.950902
ENSMUSG00000018634	0	0	0	0.470884	0	0	0	0	0	0	0	0	0	0	0	0	0	0	0	0	0	1
ENSMUSG00000018648	0	1.08059	0	1.78741	2.33796	0	0.233364	1.32606	1.17768	0	3.60775	0	2.31871	0.912671	1.16676	6.98009	0.978976	3.46966	1.02998	0.718267	3.70111	0.814852
ENSMUSG00000018651	0.0520015	1.59608	1.05479	1.29352	0.964512	0.495842	0.515931	0.836111	0.912958	0.0440168	1.4067	0.600257	1.16485	0.0125511	0	3.5521	2.2217	1.41179	0	1.69347	0.810503	0.759472
ENSMUSG00000018654	0.980576	2.27811	3.49705	0	0	0	0	0	2.37427	0.249628	0	7.66359	0	3.41127	0	0	0	0	4.56604	0	4.59253	0.856794
ENSMUSG00000018656	0	0	0	0	0	0	0.105707	0	0	0	0	0	0	0	0	0	0	0	0	0	0	1
ENSMUSG00000018698	0	0	0	4.49639	0	0	0	3.48012	3.47402	0	0	0	0	0	3.21121	0	1.28322	0	0	2.0818	0	0.849542
ENSMUSG00000018727	0	0	0	0	0	0	0	0	1.7811	0.934128	0	0	0	0	0	8.62795	0	0.648218	0	3.05994	0	0.962776
ENSMUSG00000018776	1.77051	0	0	0.920226	0	0	0	0	0	0	0.438031	0	0	0	0	0	0.0370964	0	0	6.44937	1.51791	0.963688
ENSMUSG00000018809	0	0.152368	0.333779	0.673497	0	0	0.0196554	0.884955	0.619189	0	0.164322	0.300916	1.42495	0.238132	0	1.41826	1.8932	0.277203	0.249475	1.12922	0.109936	0.788827
ENSMUSG00000018822	7.16339	0	0	2.48461	2.42542	1.90194	5.10019	5.58887	0.099593	0	0	0	1.91601	0.165975	4.01993	0	0.493956	3.32435	0	0	2.03647	0.793692
ENSMUSG00000018830	3.30755	1.4109	0	0	4.42946	1.12564	4.06843	0	0.00966758	0	1.78527	0	1.18828	0	0	2.98146	0	2.35356	0	3.14352	0	0.758726
ENSMUSG00000018844	0.199505	0	0	0	0	0	0	0	0	0	0	0	0	0	0	0	0.5912	0	0	4.53956	0	0.991291
ENSMUSG00000018845	2.03436	1.00442	0	0	0	4.77225	0	0	0	0	0	0	4.15536	0	0	0	0	0.350296	0	0.0331535	0	0.920608
ENSMUSG00000018849	0	0	0	0.552041	0	0	0	0	1.73701	1.2223	3.13512	0	0	0	0	0.123195	0	0	0	0	0.146072	0.939705
ENSMUSG00000018862	0	0	0	0	0	0	1.03166	0	0	0	0.383126	0	0	0	0	0	2.13254	0	0	0	0	0.966829
ENSMUSG00000018865	0	0	0	4.4919	0	0	4.76097	0.369285	0	0	0	0	0	0	5.53426	1.00825	3.61368	0	0	0.72141	0	0.864792
ENSMUSG00000018868	0	0	0	0	0	0	0	0	0	0	0	0	0	0	0	1.01683	0	1.29286	0	0	0	0.960675
ENSMUSG00000018893	1.78636	0	0	0	0.173476	8.98953	0	0	0	0	0	0	5.70172	0	0	0	0	3.02004	0	0	0	0.940589
ENSMUSG00000018907	0	3.30642	0	0	1.21741	0	0	0	0	0	3.656	0	0	0	0	0	0	5.66447	0	0	5.05638	0.883165
ENSMUSG00000018914	0	0	0	0	0	0	0	0	0	0	0	2.86071	0	0	0	0	0	0	4.70045	0	0	0.96957
ENSMUSG00000018919	0.0724754	0.538602	0	0.325336	0	0	6.67577	0	1.32596	0	0	1.40073	0	1.21055	0	0	0	0	0	0.0298962	2.81898	0.94216
ENSMUSG00000018924	1.78923	2.43616	1.58713	0	0	0	0	0	0	0	5.49431	0	0	7.65272	0	0	0	0	0.0400857	0	3.25931	0.904568
ENSMUSG00000018925	0	0	0	0	0	0	0	0	0	0	0	0	0	1.03145	0	0	0	0	1.6509	2.96775	0	0.954808
ENSMUSG00000018986	0	0.022397	0.490301	0	0	0	0	0	0	0	0	0.85634	0	1.63377	0	0	0	0	0.425435	0	1.00585	0.914299
ENSMUSG00000018995	0	0	0	0	0	0	0	0	0	0	0	0	0	0	0	0	0	0	0	0.191162	0.242199	0.960536
ENSMUSG00000019027	0	0	0	1.11271	0	0	0	0	0	0	0.658773	0	0	0	0	0	0	0	0	4.11946	0	0.978499
ENSMUSG00000019102	0	2.49586	0	0	0.983481	0	0	0	0	0	7.62555	0	3.3968	0	0	0	0.384315	4.52324	0	1.53319	0.615266	0.908648
ENSMUSG00000019124	0	1.66387	0	3.76445	0	0	0.818747	2.53166	0	0	0.0361531	0	2.58642	0	1.98111	0	5.0725	0.0785739	0	2.45119	0	0.843152
ENSMUSG00000019146	0	0	0	1.68604	0	0	0	0	0	0	0	0	0	0	0	0	0	0	0	0	0	1
ENSMUSG00000019178	0	0	0	0	0	0	0	0	0	0	0	0	0	0	0	0	0	0	0	2.49574	0	1
ENSMUSG00000019230	0	0	0	1.66179	0	0	0	0	0	0	0	0	0	0	0	1.41808	1.27065	0	0	2.58787	0	0.915944
ENSMUSG00000019232	0	0	0	3.3004	0	0	0	0	0.1374	4.93815	0	0	0	0	0	0	0.87956	0	0	0	0	0.956286
ENSMUSG00000019235	0	0	0	2.60299	0	0	1.20219	0.512542	0	0	0	0	0	0	3.0622	0	3.20715	0	0	0	0.739853	0.873411
ENSMUSG00000019301	0	2.81067	2.70004	0	0	0	0	0.30621	0	0.0642163	0	0.146896	0	0.736341	2.01735	5.44247	0	0	0	5.98363	0	0.881141
ENSMUSG00000019326	8.64869	2.96214	0	0.29627	4.19314	2.63375	1.61621	1.06812	0.886322	0	0	0	3.17369	0	0	1.91492	0.117053	4.3498	0	4.18062	0	0.841641
ENSMUSG00000019359	0	5.40278	1.46794	3.42132	0	0	2.01096	0	0	0	4.60947	0	0	0	1.49053	0.925356	0.692703	4.20794	2.74326	0.548615	0.44121	0.791225
ENSMUSG00000019368	0.445734	0	0	0.132603	0	0	0	0	0	5.4701	1.93417	0	0	0	0	0	0	2.44526	0	0	0.647831	0.948761
ENSMUSG00000019429	0	0	0	0	0	0	4.93316	4.60562	0	0	0	0	0	0	0	0.238559	0	0	0	0	2.44051	0.926166
ENSMUSG00000019489	0	0.514075	1.30889	0	0	0	0	0	0	0	0	0	0	3.30278	0	0.68468	0	0	0	0	1.23501	0.943341
ENSMUSG00000019647	0.0787069	0	0	3.88109	0.476558	0	0	0	0	0	0	0	1.80114	0	0	0.150643	1.56492	0.769597	0	0	0	0.937626
ENSMUSG00000019699	0	0.522974	0	0.455121	0	0	0	0.315478	0	0	0.750542	0.0692616	0.459937	0.547135	0	1.37664	1.31489	0	0	1.03782	0	0.801213
ENSMUSG00000019726	0.299681	0.276359	1.8138	0	0	0	0	0.0274942	0.386939	0.524355	1.01615	2.03043	0.388386	3.48962	0	1.28516	1.65073	0.834174	1.8043	0.954684	2.0312	0.780437
ENSMUSG00000019732	0.597759	0	0	0	0	0.663405	0	0	0	0	2.00132	0	0	0	0	4.36405	0	0	0	3.86128	0	0.918381
ENSMUSG00000019762	0	0	0	0	0	0	1.01267	0	2.49271	4.6828	0	0	0	0	0	0	0	0	0	0	0	0.962572
ENSMUSG00000019768	0	0	0	0	0	0	0	0	0	0	0	4.66287	0	0	0	0.535034	0	0	0	0	0	0.994263
ENSMUSG00000019772	0	0	0	3.90721	0	0	2.02737	3.34722	0	0	0	0	0.477198	0	0	0	0.713712	0	0	0	0	0.915982
ENSMUSG00000019775	0	0	0	2.6742	0	0	0	0.907518	0	0	0	0	0	0	0.328566	4.24563	0.383323	0	0	0	0	0.949435
ENSMUSG00000019779	0	0	0	0	0	0	1.38947	0.839598	0.207412	0	0.978444	0	0	0	0	0	0	0	0	0	0	0.927114
ENSMUSG00000019785	0	0	0	0	0	0	0	0	0	0	0	0	0	0	0	2.55076	0	0	0	0	0	1
ENSMUSG00000019787	0	0	0	0	0	0.760705	0	0	0	0	0	0	1.61809	0	0	0	0	0	0	0	0	0.976494
ENSMUSG00000019789	0.0899369	0.254617	0	2.03818	0	3.25298	0	0.263732	0.375594	0	0.300742	0	0	0	0.276145	2.56413	2.60281	3.09029	0	0.148715	0	0.815479
ENSMUSG00000019792	0	0.0981274	1.02444	0.358155	0	0.107175	0.304784	0.354921	0.467865	0	0.175629	0.336351	0	0.106011	0	3.35129	0.559441	0.249323	0.446846	0.623777	0.180955	0.919526
ENSMUSG00000019796	0	1.04174	0	3.18803	0	0	1.96337	4.70475	0	0	0.43739	0	1.13446	0.162911	2.56977	3.28377	3.09195	0	0	0.587721	0	0.814431
ENSMUSG00000019803	0	0	0	0.463145	0	0	0	0	0	0	0	0	0	0	0	4.97512	2.60179	0	0	0	0	0.969197
ENSMUSG00000019806	0	0	0	0.70683	0	0	1.12141	0.280192	0	0	0.301817	0	0	0	0.0210987	1.62682	1.35551	0.547434	0	0	0.00288282	0.866698
ENSMUSG00000019813	0	0.236737	1.39841	0.782073	0	0	0	0	0	0	0	0	0	0	0	3.7397	0.17391	0	0.0374759	1.66044	0.738258	0.932785
ENSMUSG00000019828	0	0	0	0.0745336	0	0	0	0	0	0	0	0	0	0	0	0	0	0	0	0	0	1
ENSMUSG00000019831	0	0.230965	0	2.58666	0	0	0	0	0	0	0.149715	0	0.395181	0	1.51956	1.86615	1.28427	0	0	2.16981	0	0.85279
ENSMUSG00000019834	0	0	0	0	0	0	0	0	0	0	0	0	0	0	0	0	0	0	0	4.56626	0	1
ENSMUSG00000019838	0.911861	0	1.05157	0	0	0	0.882532	3.2569	0.432041	2.0986	0	0	0	2.54261	0	3.14307	0	1.74361	0	0	0.260295	0.799408
ENSMUSG00000019845	0	1.10709	1.50017	0.281915	0	0.495158	0.90176	0	0.821353	0	1.33946	1.25306	0.616496	0.751971	1.10654	4.17958	2.66889	0.506849	0.747674	1.94732	3.56971	0.765342
ENSMUSG00000019846	2.8962	2.90524	0	0	1.00278	2.01412	0	0	0.251941	0	0.823218	0	1.22658	0	0	1.25491	0	2.63419	0	0.538865	0	0.782414
ENSMUSG00000019848	0	0	0	0	0	0	0	0	0	0	0	0	1.94968	0	0	0	0	0	0	0	0	1
ENSMUSG00000019852	0	0	0	0.764385	0	0	0	1.57873	0	0	0	0	0	0	0	0.958879	0.73429	0	0	0	0	0.922167
ENSMUSG00000019856	0	0	0	0.525686	0	0	0	0	0	0	0	0	0	0	0	2.14536	1.01989	0	0	1.50213	0	0.92897
ENSMUSG00000019866	0	0.0212375	0	0	0.0864541	0	0.449432	0	0.283153	0	1.27502	0.587016	0.839361	1.44552	0	0.962996	0	2.40815	1.39838	0	0.451411	0.838051
ENSMUSG00000019874	0.0574038	1.35036	0.327975	9.07288	4.06045	0	5.72174	2.39375	1.35273	2.25373	1.53654	0	0.816081	3.91712	6.65142	2.52128	6.59052	1.76882	0	0	2.20523	0.760136
ENSMUSG00000019880	0	0	0	0	0	0	0	0	0	0	0	0	0	0	0	0	0	3.13913	0	0	0	1
ENSMUSG00000019889	0	0	0	0	0	0	0	0	0	0	1.00433	0	0	0	0	0	0	0.159552	0	0	0	0.992057
ENSMUSG00000019890	0	1.56713	0	3.13429	0	0.586008	8.08161	0	0	0	0	0	0	0	1.1071	0	0	0	0	0	0.480254	0.957467
ENSMUSG00000019891	0	0	0	0	0	0	1.52803	0	0	0	0	0	0	0	0.218026	1.47098	0	0.777938	0	0.204958	0	0.91257
ENSMUSG00000019892	0	0	0	0	0	0	0	0	0	0	0	0	0	0	0	0	0	0	0	0.422486	0	1
ENSMUSG00000019894	0	0	0	2.03497	0	0	0.961081	0	0.003949	0	1.0862	0	0	0	1.73667	3.31762	2.55446	0	0	0	0	0.873745
ENSMUSG00000019899	0	0	0	0	0	0	0	0	0	0	0	0	1.03344	0	0	0.594671	0	1.71786	0	1.09576	0	0.920719
ENSMUSG00000019900	0	0	0	0	0	0	0	3.34935	0	0	0	0	0	0	0	0	0	0	0	0	0	1
ENSMUSG00000019906	0	0	0	1.62737	0	0	0	0	0	0.0704882	0	0	0	0	0.129112	0	4.52664	0	0	1.23369	0	0.966193
ENSMUSG00000019909	0	0	0	0	0	0	0	0	0	0	0	0	0	0	0	3.22017	0	0	0	0	0	1
ENSMUSG00000019932	0	2.66486	0	0	0	0	0	0	0	0	0	0	3.76497	0	0	2.99361	0	0	0	0	0	0.924854
ENSMUSG00000019935	0	0	0	0.66682	0	0	0	0	0	1.10674	0	0	0	0	0	0	0.115992	0	0	0	0	0.964634
ENSMUSG00000019936	0	1.50227	0	0	0	0	0	0	0	0	0	0	0	0	0	0	0	0	0	1.1296	0	0.962403
ENSMUSG00000019944	0	0	0	0	0	1.11355	0	1.54454	0	1.08107	0	0	0.388633	0	0	1.21661	0	0	0	1.36624	0	0.832763
ENSMUSG00000019945	0	0	0	0	0	0	0	0	0	0	0	0	0	0	0	0	0	0	0	1.77575	0	1
ENSMUSG00000019947	0	1.16362	0	0	0.752419	0	0.166226	0	0.732459	0.0210963	1.239	0	1.76447	0.730084	0	3.10212	1.28788	2.01202	0.0965125	0.132093	0.678916	0.8263
ENSMUSG00000019952	0	0.415037	0.217407	0	0	0	0.349264	0.17186	0	0	0.989022	0.457757	0.22535	0.166	0	1.77831	0.0625708	0	0.151896	1.63799	0.362625	0.853603
ENSMUSG00000019971	0	0.991092	0.0368361	1.12667	0.390091	0	0	1.10411	0.438021	0	1.2382	0.144878	0.763811	0.551618	0	1.2001	3.02572	0.174809	0	3.35386	0.654765	0.823476
ENSMUSG00000019986	0	0.24726	0	4.3756	0	0	0	1.33278	0	0	0	0	0	0	0	0	3.21229	0.0172815	0	2.99218	0.147762	0.90916
ENSMUSG00000019987	1.52097	0	2.17974	0	2.69936	0.227569	2.53637	4.34129	2.18874	8.69601	6.84935	0	0	6.97055	1.58558	0	0	2.56623	0.268352	0	0.17246	0.803895
ENSMUSG00000019989	0	0	0	0	0	0	0.510108	0	0.343035	1.49277	0.157381	0	0	0	0	0	0	0	0	0	0	0.966153
ENSMUSG00000019992	0	1.40664	2.16269	0	2.31543	0.395443	0.0916928	0	0.0334421	0	0.75303	1.18436	1.32086	2.31534	0.32442	6.86605	0	0.748531	1.12414	2.7942	1.23027	0.86746
ENSMUSG00000019996	0	0	0	2.20875	0	0	1.52027	0.990799	0.626057	0.13437	2.26704	0	0	0	0	1.8021	3.36336	1.17086	0	2.33661	1.04676	0.790335
ENSMUSG00000020000	0	0.424743	0	0	3.19189	0	0	0	0	0.449243	1.34484	0	0	0	0.213259	0	0	3.32207	0	0	0	0.915354
ENSMUSG00000020010	2.55093	0	0	0	0	0	0	0	0	3.66624	3.36274	0	0	0.68885	0	0	0	0	0	0	0.665799	0.900875
ENSMUSG00000020014	0	0	0	0	0	0	0	0	0	0	0	0	0	0	0	0	0	0	0	0.299099	0	1
ENSMUSG00000020017	0	0	0	0.344039	0	0	0	0	0	5.72464	0	0	1.10568	1.46432	0.28391	0	0	4.10656	0	0	1.66729	0.921639
ENSMUSG00000020019	0	0	0	0	0	0	0	0	0.692556	0	0.304254	0	0.90987	0	0	0	0	0.370818	0	0.680069	0	0.887473
ENSMUSG00000020020	0	0	0	0	0	0	0	0	0	0	0	0	0	0	0	0	0	0	0	4.05859	0	1
ENSMUSG00000020021	0	0.489435	0	0	0	0	0.351867	0.425935	0	1.30947	0.662721	0	0	1.47878	0	4.06273	0	1.31341	0	2.05039	0.389106	0.895746
ENSMUSG00000020023	1.1883	0	0	0.988402	0	0	0.166555	0	0	0	0	0	0.168464	0.47416	0	3.32178	0.749294	0	0	0.502072	0	0.93622
ENSMUSG00000020024	0	1.75005	0.761687	0.278034	0.356564	0	0.320914	0.0566549	0.07076	0	1.75511	1.10673	0.977663	1.21202	0	2.34192	0.0154174	0.355334	0.689565	3.19131	0.964887	0.796114
ENSMUSG00000020032	0.59437	2.55615	0	1.50096	0	1.16107	0	0.542332	0.262971	0	1.32799	0	2.35983	0.336503	0	0	1.33252	2.13793	0	0.797262	0	0.758353
ENSMUSG00000020037	0	0	0	0	0	0	0	0	0	0	0	0	0	0	0	0	0	0	0	1.03048	0	1
ENSMUSG00000020038	0.311288	1.12055	0.919241	0.853734	0	0	0.695275	0.50465	0.721772	0.303562	1.79129	0.953414	1.46023	0.941459	0.367755	5.02938	2.69195	1.28803	1.42627	2.86798	2.51427	0.783943
ENSMUSG00000020042	0	0	0	0	0	0	0	0	0	0	0	0	0	0	0	0	0	0.29733	0	0	0	1
ENSMUSG00000020051	0	0	0	0	0	0	0	0	4.44165	6.12991	0	0	0	0	0	0	0	0	0	0	0	0.963771
ENSMUSG00000020052	0.667067	3.26355	0	3.09233	0	0	0	0.211751	0	0.235335	4.21789	0	0	0	1.72846	0	5.71071	0	0	0	5.27233	0.836371
ENSMUSG00000020057	3.58452	1.914	1.21651	0	0	0	0	0	0.340795	0	1.45954	0	0.264267	2.96399	0	0	0	1.88177	0	0.655797	0.582729	0.842665
ENSMUSG00000020059	2.00153	0	0	0.116937	0	0	0	0	0	0	0	0	0	0	0.192009	5.80157	0	0	0	6.13593	0	0.933897
ENSMUSG00000020061	0.872977	0	0	0	0	0	0	0	0	0	0	0	5.16214	0	0	0	0	2.06831	0	0	0	0.971511
ENSMUSG00000020062	0	0	0	0	1.25463	0	3.22847	0	3.53048	0	1.55147	0	0	0	0	0	0	0	0	0	0.03878	0.913987
ENSMUSG00000020067	0	0	0	0	0	1.95332	0	0	0	0	0	0	2.52599	0	0	0	0	0	0	0	0	0.961336
ENSMUSG00000020072	0.62205	0	0.954178	3.24429	0.287092	0.00472517	3.00744	1.43671	3.21648	5.55445	0	0	0	0.751912	5.4416	1.73827	0	0	0.144065	0.628695	0.185428	0.804995
ENSMUSG00000020080	0	0	0	0	0	0	2.81874	0	0	0.222247	0	0	0	0	0	0	2.18816	0	0	0	0	0.957243
ENSMUSG00000020083	0	0	0	1.72425	0	0	1.70143	0.68809	0	0	1.2818	0	0	0	1.19967	6.17663	1.3007	0.556966	0	0.762746	0.78875	0.919014
ENSMUSG00000020085	5.73476	1.6319	1.07133	1.34938	1.84665	1.78154	1.4198	0.72853	1.75827	2.30997	2.12736	0	2.59185	2.71004	0	0.400825	1.19732	1.99676	0	2.84679	0.1885	0.756251
ENSMUSG00000020090	0.0432638	0.15053	4.0766	12.1838	1.76387	0.749235	5.49646	2.40928	2.72167	4.6889	0	3.30019	1.10586	3.41151	0	4.377	1.00604	2.68174	6.62258	1.88082	7.36981	0.778988
ENSMUSG00000020092	1.79126	0.793047	0	0.0479092	0	1.05244	0	0	0.429052	0.357832	1.6188	0	1.61566	1.26981	0	0	0	0.292695	0	2.99149	0	0.845085
ENSMUSG00000020102	0.238345	0	0	0	0	0	0	0	1.34117	1.26734	0.33928	0	0	0.340656	0	0	0	0.730573	0	3.0838	0	0.930972
ENSMUSG00000020105	0.6139	2.21902	0	0	0	0	1.19506	0	0.603734	0	2.62132	0	1.71499	0	0	0	0	2.5825	0	0.877105	0	0.812951
ENSMUSG00000020120	2.52672	0.595285	4.46886	0	0	1.30051	1.3451	0	2.95748	0.47266	0	4.20887	0	6.51187	0	0.724937	0	0.929874	4.18152	0	1.90438	0.803311
ENSMUSG00000020121	0	0	0	0.0136249	0	0	0	0	0	0	0	0	0	0	0	0	0	0	0	0	0	1
ENSMUSG00000020122	0.932887	1.7717	0	0	0.503907	0	0.372849	0	0.476189	3.80636	2.36694	0	1.85516	0	0	2.01679	0	3.1863	0	0.129561	0	0.82119
ENSMUSG00000020123	2.26556	2.66483	0	1.48965	0.237387	0	0.0865126	0	3.3756	4.57606	0	0	2.5612	0	0.0154208	0	0	6.46443	0	2.0192	0	0.850788
ENSMUSG00000020125	3.78783	7.6535	11.6793	0	0	0	0	0	1.0663	4.30525	0	0	1.89027	6.50191	0	0	0	0	6.25607	0	2.20607	0.855868
ENSMUSG00000020131	2.80336	0.61677	2.71648	1.53733	0	0	1.40884	2.6172	1.18327	2.97712	0.820098	2.26113	0.488552	0	0	0	2.93573	1.40111	0.806037	5.5731	0.173046	0.777987
ENSMUSG00000020135	0	0	0	4.31579	0	0.450523	1.58988	0	0	0	0.40095	0	0.742465	0	2.58302	0	5.39408	1.52845	0	0.630598	0	0.886527
ENSMUSG00000020140	0	0.36339	0	0	0	0.898028	1.66526	0	0.222574	0	0	0	0	0	0	2.2234	0	2.18494	1.14732	0	2.13479	0.806235
ENSMUSG00000020143	0	0	1.01842	0	0	0	0	0	0	0	0	1.734	0	2.35146	0	0	0	0	2.3213	0	1.36441	0.863104
ENSMUSG00000020151	0	0	0	0	0	0	0	0	0	0	0	0	0	0	0	1.54318	0.488083	0	0	0	0	0.984186
ENSMUSG00000020154	2.83257	1.59423	0	1.33243	0.128773	2.07059	0	0.643802	1.36818	2.43984	0	0	0.626152	0	0	0.474146	0	0	0	0	0	0.811512
ENSMUSG00000020159	0	0	0	0	0.176482	0	0	0	0	0	6.94796	0	0	0	0	1.06929	0	0.516985	0	0	0.30013	0.985155
ENSMUSG00000020160	0	0.803019	2.52527	0	0	1.2145	0	0.255795	1.19696	0	1.6596	0	0	0	0.871283	0	1.52721	1.84294	0	0.10474	0.731774	0.797887
ENSMUSG00000020169	0	0	0	0	0	0	0	0	0	0	0	0	0	0	0	0.170146	2.92507	0	0	0	0	0.997092
ENSMUSG00000020173	0	0	0	0	0	0	0.231984	0	0	0	0.900451	0	0.453893	0	0	0	0	0	0	0	0	0.961915
ENSMUSG00000020177	2.63443	0	0	0	0	0	0	0	0	0	0	0	0	0	0	0	0	0	0	0	0	1
ENSMUSG00000020178	2.5154	0	1.79867	0	0	0.747024	0	0	0.807722	0	0	2.25122	0	2.71311	0	0	0	0	3.37392	0	2.16919	0.807311
ENSMUSG00000020182	0	0	0	2.75905	0	0.558529	2.26156	4.29774	0.543274	2.02388	0	0	0	0	1.1527	0	0	0	0	0	0	0.891815
ENSMUSG00000020191	0	0	0	0	0	0	0	0	0	0	0	0	0	0	0	0	0	0	0	1.44602	0	1
ENSMUSG00000020193	0	0	0	0	0	0	0	0	0	0	0	0	0	0	0	0	0	0	0	1.9692	0	1
ENSMUSG00000020213	0	0	0	0	0	0	0	0	0	0	0	0	0	0	0	0	0	0	0	3.27728	0	1
ENSMUSG00000020214	0	0	0	0	0	0	0	0	0	0	0	0	0	0	0	0	0	0	0	2.56844	0	1
ENSMUSG00000020216	2.13658	0	0	0	0	0.373103	0	0	0	0	0	0	6.50375	0	0.264058	0	0.397267	2.98673	0	2.79907	0	0.931141
ENSMUSG00000020218	0	2.07918	0	0	2.03353	0	0	0	0	0	0	0	0	0	0	0	0	6.53027	0	0	0	0.96851
ENSMUSG00000020227	0.742582	0.259815	1.71129	0	0	0	0	0	0	0	0.157271	0.219939	0	2.40524	0	0	0	1.18445	0.289014	1.92672	0	0.865064
ENSMUSG00000020231	1.31448	1.70274	0	2.85258	0	0.26525	0.831997	0	1.47534	0	2.31288	0	1.96514	1.31042	0	0.871866	1.4646	2.00615	0	4.34192	0	0.788418
ENSMUSG00000020234	2.11515	0.565067	2.79645	0	0	0	1.24921	0	0	0	1.1417	2.10061	0.813304	4.66946	0	0	2.38219	1.41881	1.02527	5.25756	1.92734	0.788832
ENSMUSG00000020251	0	0.795833	0	0	0	2.11344	0	0	1.29312	0	0.257246	0	0.637247	0	0	3.84038	0	0	1.81384	0.261766	3.54912	0.86041
ENSMUSG00000020256	0	5.26705	0	0.947873	0.279286	0.756069	0	2.49898	0.265879	0	2.29211	0	2.94695	0.754726	0	0	0.993905	0.702646	0	0	0	0.881922
ENSMUSG00000020262	0.571382	0	0	2.28711	0	1.47267	0	0.715088	1.38226	0.275368	0	0	1.77914	0	0	2.31466	2.1065	0.983042	1.08054	4.48194	2.02695	0.810409
ENSMUSG00000020264	5.47486	1.4132	0	0	0.793315	1.06673	0	0	0	0.957693	0	0	0	0	0	0	0	3.3988	0	0	0	0.93032
ENSMUSG00000020268	0	0	0	0.275949	0	0	0	0	0	0	0	0	0	0	0	0.521132	0.2475	0	0	1.59194	0	0.967192
ENSMUSG00000020270	0.821419	0	0	0	0	0	0	0	0	0	0	0	0	0	0	0	0	0	0	4.66119	0	0.991189
ENSMUSG00000020272	1.20611	0.936086	1.49832	0	0	0	0.176267	0	1.56664	0	0	3.15832	0.787574	2.68916	0	0.0602712	0	0.599022	3.71246	2.31532	2.44706	0.765113
ENSMUSG00000020279	0.170604	0	0	0	0	0	0	0	0.799595	0	0	5.45229	0	0.436877	0	0	0	0	3.9813	0.392744	3.92529	0.910988
ENSMUSG00000020286	1.46253	0.424064	0	0	0.359032	0	0	1.06345	0	0	0	0	0.991971	0	0	3.72504	0.00156572	0	0	6.59401	0	0.939129
ENSMUSG00000020295	0	0	0	2.051	0	0	0.396345	0	0	0	0	0	0	0	1.72069	3.09255	0	0	2.91388	0	0	0.8855
ENSMUSG00000020297	0	0	0	4.34211	0	0	0	0	0	0	0	2.07284	0	0	1.71402	0	3.28583	0	2.27159	0	3.75419	0.849169
ENSMUSG00000020299	0	0	0	0	0	0	0	0	0	0	0	0	0	0	0	0.691574	0	0	0	3.84694	0	0.991011
ENSMUSG00000020305	0	0	0	0	0	0	0	0	0	0	0	0	0	0	0	0	0.349341	0	0	0	0	1
ENSMUSG00000020310	0.247791	0.654656	0	0	0	0	0	0	0	0	0	0	0	0	0	2.24773	0	0	1.0392	0.144419	0.244944	0.948148
ENSMUSG00000020317	0.183995	0	0	0	0	0	0	0	0	0	0	0	0	0	0	0	0	0	0	4.96789	0	0.998148
ENSMUSG00000020323	0	1.58364	5.05177	0	0	0	0	0	0.0359397	0	0	0.361882	0	0.733838	0	0	0	0	0.705968	0	2.90186	0.937417
ENSMUSG00000020327	0	0	0	0	0	0	0	0	0	0	0	0	0	0	0	0	0.346012	0.400883	0	0	0	0.956844
ENSMUSG00000020331	0.917621	0	0	3.13993	0	1.53447	0	1.64879	0	0	0.800686	0	0	0	0.380971	0	1.30406	0	0	0.257561	0	0.891014
ENSMUSG00000020332	0	0	0	0	0	0	0	0	0	0	0	0	0	0	0	1.21788	0	0	0	0.157464	0	0.993535
ENSMUSG00000020333	0	0	0	3.41967	0	0	0	0.336032	0	0	0	0	0.876226	0	1.27451	0	3.91208	0	0	2.83434	0	0.888285
ENSMUSG00000020334	1.11867	0	0.0511073	0.910006	0	0	0	0	0.694846	0	0.904778	0	0	0.737582	0	0	0	1.78422	0	0	0	0.876221
ENSMUSG00000020335	0.634758	0	0	0.942208	0	0	0	0.925983	0	0.221547	0.732776	0	0	0	0.17195	1.25512	2.0186	0	0	1.74729	0	0.835737
ENSMUSG00000020357	0.916564	0.289905	0	0	0	1.18761	0	0	0.635391	2.10622	1.55791	0	0	0	0	0	0	0	0	0.0875017	0	0.889022
ENSMUSG00000020363	1.7202	2.61195	0	0	3.44149	1.56344	0	0	0	0	0.882308	0	2.55069	0	0	0	0	1.52436	0	1.29042	0	0.823574
ENSMUSG00000020381	0	0.169623	0.954514	1.066	0	0.154464	0.399487	0	0.216517	0.00708046	0	0	0	0.104643	0.317745	4.73241	1.11426	0	0	2.26428	0.699289	0.921098
ENSMUSG00000020383	0	0	0	0	0	0	0	0	0	0	0	0.205977	0	0	0	0	0	0	4.96223	0	3.16952	0.965988
ENSMUSG00000020389	0	0	0	0.403633	0	0	0	0	0	0	0	0	0	0	0	0	0.901054	0	0	3.60737	0	0.981916
ENSMUSG00000020395	0.42354	0	0	0	0	0	0	0	2.22898	0	0	3.36326	0	0	0	0	0	0	4.12682	0	4.32854	0.88284
ENSMUSG00000020399	0.11741	0	2.13813	0	0	0	0	0	0.886105	0	0	1.03951	0	3.64039	0	0	0	0	2.9189	0	0	0.902482
ENSMUSG00000020401	0.607257	0	0	0	0	0	0	0	0	0	0	0.812978	0	0	0	0	0	0	0.776787	5.28704	0.283844	0.976538
ENSMUSG00000020405	0	0	0	0	0	0	8.06483	0	0	0	0.799365	0	0	0	0	0	0	0	0	0	0.811212	0.990015
ENSMUSG00000020411	0	0	0	3.49731	0	0	0	0	0	0	1.68316	0	0	0	0	0	0	2.97801	0	0	0	0.933361
ENSMUSG00000020419	0	0	0	0	0	0	0	0	0	0	0	0	0	0	0	0	0	0	0	0.356784	0	1
ENSMUSG00000020428	0	0	0	4.5707	0	0	0	0	0	0	0	0	0	0	0	0	0	0	0	0	0	1
ENSMUSG00000020429	0	0	0	0	0	0	0	0	1.75852	7.8673	0	0	0	0	0	0	0	0	0	0	0	0.988824
ENSMUSG00000020431	0	0	0	3.51483	0	0	0	0	0	0	0	0	0	0	0	0.952664	3.37421	0.615288	0	0	0	0.929696
ENSMUSG00000020434	0.612605	0	0	0	0	0	0	0	0	0	1.02154	0	0.357059	0	0	2.69664	0	0	0	5.0587	0	0.953666
ENSMUSG00000020435	0	0	0	0	0	0	0	0	0	0	0	0	0	0	0	0.746569	3.10092	0	0	3.81762	0	0.949609
ENSMUSG00000020436	0	0	0	3.14548	0	0	0	0	0	0	0	0	0	0	0.266922	0	3.93557	0	0	0	0	0.956647
ENSMUSG00000020447	0	0	0	0	0	0	4.63405	0	0	0	0	0	0	0	0	0	0	0	0	0	0	1
ENSMUSG00000020461	0	0	0	0	0	0	0	0	0	0	0	0	0	0	0	0	0	0	0	2.11235	0	1
ENSMUSG00000020467	3.22524	3.04292	0	0	1.75971	0	0	0	0.752961	0	3.78016	0	0	0	0	0	1.0934	2.44081	0	0.646971	0	0.828552
ENSMUSG00000020469	0	1.24764	0	0	0	12.4265	6.1408	0	0.0267972	0	5.33353	0	0	0	4.26055	0	0	0.0586045	0	1.24911	3.02356	0.914133
ENSMUSG00000020481	0	0	0	0	0	0	0	0	0	0	0	0	0	0	0	0	0	0	0	3.54525	0	1
ENSMUSG00000020490	0	0	1.05022	0.275737	0	0	0	0	0	0.477057	0	0	0.210716	1.40727	0	0.133645	0.582801	0.206075	2.42222	4.79597	0.230588	0.92706
ENSMUSG00000020513	0.812786	0.959331	1.31824	1.31563	0.144771	0.250446	0.665075	0.383621	0	0.143038	1.68175	0.758859	0.969119	0.68592	0	3.40357	0.729696	0.968512	0.646722	2.76197	1.66818	0.752266
ENSMUSG00000020524	0	0	0	1.64775	0	0	0	0	0	0	0	0	0	0	0	0	0.484171	0	0	0	0	0.985308
ENSMUSG00000020532	4.21953	1.07251	0	0.812	1.41957	0	0.257154	0	0	1.67543	0.985687	1.59537	1.57929	1.07207	0	1.46461	1.30637	2.20969	0	2.26424	0.240892	0.787241
ENSMUSG00000020542	0	0	0	0	0	2.14366	0	0	0	0	0	0	0	0	0	0	0	0	0	0	0	1
ENSMUSG00000020545	0	0	0	0	0	0	0	0	0	0	0	0	0	0	0	0	0	0	0	0.536953	0	1
ENSMUSG00000020546	0	0.25441	0.678211	0.0285787	0	0	0	0	0	0	0.710886	0	0.0189865	0	0	1.37658	1.0883	0.325095	0	0.175332	0	0.880871
ENSMUSG00000020548	0	0	0	0	0	0	0	0	0	0	0	0	0	0	0	0	0	0	0	0.487426	0	1
ENSMUSG00000020562	0	0	0	3.9627	0	0	0.978465	1.90689	0	0	2.46045	0	0	0	1.73395	0	0	0	0	4.8845	0	0.886964
ENSMUSG00000020564	0	0	0.704494	0	0	0.672491	0.074079	0	0.983369	0	0	0.432961	0	1.26985	0	1.5671	0	0	1.37135	0.066757	2.54854	0.859871
ENSMUSG00000020566	0	0	0	0	0.145851	0	0	0	2.17909	0	2.20742	0	0	0	0	0	0	0.950498	0	0	0	0.925808
ENSMUSG00000020573	1.37886	1.59657	3.81063	0	0	0	2.09556	0	2.43056	0.0997461	3.77611	3.24623	0	4.37581	0	0	0	0.87334	3.68519	0	5.59082	0.755236
ENSMUSG00000020576	0	0	0	0	0	0	0	1.06584	0	0	0.110169	0	0	0	0	0	0	0	0	1.29963	0	0.954756
ENSMUSG00000020581	0	0	0	0	0	0	8.33837	0	0	0	6.26457	0	0	0	0	0	0	0	0	0	0	0.962435
ENSMUSG00000020589	0.85738	0	0.916528	1.12134	0	0.59968	0	0	1.02707	0	0.31849	0.549513	0.131487	2.66689	0	1.17127	0.194555	0.655329	1.9772	0	3.52317	0.827049
ENSMUSG00000020591	2.16972	0	0	5.44895	0	0.0633228	0	0	0	0	0	0	0	0	0	0	0	0	0	0	0	0.979509
ENSMUSG00000020598	0	0	0	1.4777	0	0	0	0	0	0	0	0	0	0	0	0	1.53888	0	0	0	0.254857	0.943707
ENSMUSG00000020599	0	0	0	0.457349	0	0	0	1.20294	0	0	0	0	0	0	0	0	3.70005	0	0	0	0.494329	0.970884
ENSMUSG00000020604	0	0	0	0.41388	0	0	0	0	0	0.146169	0	0	0	0	0	0	0	0	0	0	0	0.982342
ENSMUSG00000020609	0.941332	0	0	0	0	0	5.52202	0	3.67276	9.76067	0	0	0.0634824	0	0	0	0	0	0	0	0	0.947752
ENSMUSG00000020614	0.103276	2.0708	0	0.225407	1.0936	0	0.410753	1.83307	0	1.55026	0	0	2.51126	0.295618	0	0	0	2.89832	0	0.987791	1.57922	0.781579
ENSMUSG00000020617	0	0	0	0	0	0	0	0	0	0	0	0	0	0	0	0	0	0	0	3.28965	0	1
ENSMUSG00000020620	0.932446	0	0	1.11073	1.83139	0.113394	0	0.319252	0	2.78024	0	0	2.62112	0	0	0	1.55217	0.890273	0	0	0	0.831476
ENSMUSG00000020622	1.2824	0	0	0	0	0	0	0	0	0	0	0	0	0	0	0	0	0	0	6.13812	0	0.989554
ENSMUSG00000020623	0	0	0	0	0	0	0	0	0	0	0	0	0	0	0	0	0.00784362	0	0	0	0	1
ENSMUSG00000020633	0	0	0	0	0	0	0	0	0	0	0	0	0	0	0.214247	0.763546	0.458525	0	0	0.887399	0	0.919072
ENSMUSG00000020635	0.453017	1.93966	1.65156	2.20765	0	0.339119	6.21252	5.53349	0.959667	0	0.494905	0	0.839406	2.89694	6.80942	0	2.46087	1.34432	0	0	0	0.799299
ENSMUSG00000020636	0.195539	0	0	0	0	0	0	0	0	0	0	0	0	0	0	0	0	0	0	5.25005	0	0.998138
ENSMUSG00000020639	0	0	0	1.33413	0	0	0	0	0	0	0	0	0	0	0	3.46929	0.591136	0	0	5.26703	0	0.948789
ENSMUSG00000020642	1.23694	0.626239	0.155769	0.455207	0	0	0	0	0.147889	0	0.550714	0	0	0	0	0	0.661181	0	0.434616	2.04014	0.313029	0.887714
ENSMUSG00000020646	0	0	0	0.49071	0	0	0	1.365	0	0	0	0	0	0	0	1.85919	0.85818	0.576912	0	1.52083	0	0.870599
ENSMUSG00000020647	0.391984	0	0	0.682785	0	0.0056023	0	1.05176	0	0	1.20594	0.305533	0.945086	0.886991	0	1.18478	2.18133	0.826379	0.403562	0.623816	0.595775	0.791182
ENSMUSG00000020651	0	0	0	0	0	0	0	0	2.31532	0	0	0	0	0	0	0	0	0	0	0	0	1
ENSMUSG00000020652	0.468234	1.4021	1.84733	0.836101	0	0	0.677213	0	0.659571	0	1.08493	1.50756	0.757334	1.40127	0.0265686	4.54388	1.39556	1.12345	1.59168	2.3154	1.88679	0.791136
ENSMUSG00000020654	2.28729	1.12764	0	0.591279	0	0	0	0	0	0	1.01391	0	0.250117	0.222559	0.371957	0	0.0329317	1.7223	0.580844	0.696346	0.271304	0.849578
ENSMUSG00000020656	0	0	0	0	0.253562	0	0	0	0	0	2.14128	0	0	0	0	3.39146	0	3.66021	0	1.13183	0.950426	0.892512
ENSMUSG00000020658	0.159184	0	0	3.35981	0	0.407411	0.172677	0	0	0	0	0	0	0.199826	0.81809	1.42729	2.90754	0	0	0.0791642	0	0.908162
ENSMUSG00000020660	0	0.263279	0	7.09399	0	0	0	2.06998	0.590791	0	0	0	0	0	1.26289	0.742094	1.00782	0	0	2.61398	1.18605	0.931372
ENSMUSG00000020669	0	0	0	0	0	0	1.71788	0.401218	0.631145	0	2.04567	0	0	0	0.437441	2.66182	0.716668	0.565608	0	0.749185	0.935118	0.845971
ENSMUSG00000020676	5.332	5.09601	0	0	4.77279	0.436376	1.33992	0.106081	0.674933	0	0	0	3.48642	0	0	2.10249	0	2.84887	0	0	3.39414	0.772524
ENSMUSG00000020679	0	0	0	0	0	0	0.989568	0.628269	2.42765	0.800952	1.72873	0	0	0	0	0	0	0	0	0	0	0.914577
ENSMUSG00000020682	3.03888	1.2062	0	0	0	0	0	0	0	0	1.33327	0	1.10554	0	0	0	0	2.52478	0	0.355872	0	0.892631
ENSMUSG00000020686	0	0	0	0.422497	0	0	0	0	0	0	1.4278	0	0	0	0	0	0	0	0	0	0	0.985205
ENSMUSG00000020690	0	0	0	0	0	0	0	0	0	0	0	0	0	0	0	1.14353	0	0	0	3.15919	0	0.981902
ENSMUSG00000020695	2.7098	4.79701	0	0	0.617677	1.34049	0	0	1.4438	0	1.99603	0	3.89054	0	0	0.0064888	0	3.79454	0	1.37854	0	0.820952
ENSMUSG00000020696	0.857889	0.117402	1.65608	1.12807	0.396314	0	1.06326	0.349718	0.986244	1.19453	1.07237	0.532796	0	1.95271	0	3.55629	0.579246	1.3955	0.793405	3.04051	0.585567	0.751122
ENSMUSG00000020698	0	0	0	0	0	0	0	0	0	0	0	0	0	0	0	0	0	0	0	4.13413	0	1
ENSMUSG00000020701	0	0	0	0.0970185	0	0	0	0	0	0	0	0	0	0	1.05033	0	0.857053	0	0	0	0	0.954582
ENSMUSG00000020703	0	0	0	0.0508673	0	0	0	0.243846	0	0	0	0	0	0	0	0	0.995506	0	0	0	0	0.985198
ENSMUSG00000020709	3.31731	0.255984	1.85846	0	0	0.226774	0.435151	0	2.34796	2.43254	0	0	0	4.58296	0	0	0	0	0.825163	0	0	0.872361
ENSMUSG00000020712	0.376952	0	0.979664	0	0	0	0	0	0	0	0	0.140011	0	0	0	1.34589	0	0	0	6.12486	0	0.976795
ENSMUSG00000020713	0	1.00588	0	6.70839	0	0	0	0	0	0	0	2.91319	0	0	0	0	0	0	1.3886	0	2.09997	0.944788
ENSMUSG00000020715	0.803134	1.08619	1.76571	0	0	0	0.908705	2.64081	0.149874	2.08393	1.98246	0.813324	1.81199	2.44974	0	6.39651	0.364203	1.09192	0.79741	1.34213	0.631011	0.838017
ENSMUSG00000020722	0	0	0	0	0	0	0	0	0	0	0	0	5.53904	0	0	0	0	0.666704	0	0	0.17865	0.992369
ENSMUSG00000020723	0	0	0	2.95494	0	0	0	0	0	0	0	1.44249	0	0	0.137883	0.693077	2.42584	0	0	0	0	0.920484
ENSMUSG00000020728	0	0	0	0	0	0	0	0	0	0	0	0	0	0	0	0	0	0	0	0.163329	0	1
ENSMUSG00000020732	0	0	2.07768	0	0	0	0.564731	2.37653	0.0962376	0	0	0.301622	0	0	0.845351	0	0	0	1.56009	0	1.23958	0.859348
ENSMUSG00000020734	0	0	0	3.67446	0	0	0	0.607098	0	0	0	0	0	0	0	0	0	0	0	0.610319	0	0.983434
ENSMUSG00000020758	0.905031	1.20883	0	0.678811	2.13044	0	4.2004	0	1.74755	0	6.20334	2.21621	1.44779	0	0	0.323009	0	6.03729	0	0	2.36433	0.812523
ENSMUSG00000020774	2.66904	0.129763	0	4.68168	3.07891	0	1.97187	0	2.87894	1.60259	2.29339	0	0.681443	0.317552	0.276745	0	0	0.913932	0	0.8308	0	0.811553
ENSMUSG00000020785	0	1.01933	1.0624	2.69881	0	0	0.801657	0	1.03646	0	1.32723	0.427713	1.59661	0	1.39236	0	4.13509	2.31014	0.377992	0.517276	2.57025	0.792771
ENSMUSG00000020787	1.45615	0	2.60056	0	0	0	0	0	0.530186	0	0	0	0	0.675488	0	0	0	1.15989	0	0	2.67537	0.879974
ENSMUSG00000020793	0	1.00941	0	0.28838	0	0	0.603716	1.29949	0.383512	0	0.114284	0.502793	1.93797	0.13603	1.13595	0	1.25436	1.95132	0	0.66509	0.313113	0.752883
ENSMUSG00000020798	0	0	2.26885	0	0	0	0	0	0	0	0	0.385828	0	0	0	0	0	0	0.629682	0	0.148579	0.974346
ENSMUSG00000020799	0.904153	0	0	1.75588	0	0	0	0	0	0	3.46396	0	0	0	0	0	0.479134	0	0	5.76378	0	0.942719
ENSMUSG00000020804	0	0	0	0	0	0	0	0	0	0	0	0	0	0.164862	0	0	0	0	0	0	0	1
ENSMUSG00000020805	0	3.34331	0	0.269456	0	0	0	0	0	0	0	0	0	0	0	0	0.447248	0	0	3.55266	0	0.942859
ENSMUSG00000020807	0.0982994	0.821776	0.49658	1.43259	0	0	0	0.338857	0.835795	0	1.33853	0.984637	0.835135	0.539153	0	0.185158	1.28133	0.996663	0.540515	2.61769	1.76924	0.76135
ENSMUSG00000020811	0	0	0	3.64815	0	0	0	0	0	0	0	0	0	0	0	0	4.34355	0	0	0	0	0.958005
ENSMUSG00000020826	0.116175	0	1.67602	0	0	0	1.50036	0	0	0	0	0	0	3.98007	0	0	0	0	0	0	0.239183	0.955632
ENSMUSG00000020830	0	3.48172	0	0	0	0	0	0	0	3.28132	0	0	0	0	0.021261	0	0	0	0	0	5.03601	0.932642
ENSMUSG00000020836	3.51449	0.447946	0	3.0851	0.547285	6.42926	0.69841	0	0.156422	0	1.01027	0	5.47991	1.16445	1.47064	0	0.691179	2.75628	0	0.340942	0	0.833859
ENSMUSG00000020838	0	0	0	2.01301	0	0	2.4038	0	0	0	0	0	0	0	0	2.21921	0	1.43599	0	0	0	0.882099
ENSMUSG00000020839	0	0	0	0	0	0	3.53142	0	4.32922	0	1.11104	0	0	0	0	0.184964	0	0.231107	0	0	0	0.941577
ENSMUSG00000020844	0	1.60401	0	0	0	0	0	0	0	0	2.10789	0	1.90827	0	1.90861	0	0.175617	1.66272	0	2.11964	0	0.77904
ENSMUSG00000020847	0	0	0	0	0	0	0	1.43414	0	0	0	0	0	0	0	3.45165	0	0	0	0	0	0.979225
ENSMUSG00000020848	0	0	0	2.21654	0	0	0	0	0	0	0.542928	0	0	0	0	1.14919	3.57277	0	0	1.89297	0	0.918808
ENSMUSG00000020865	1.29068	0	1.33795	0	0	0	3.30374	0	1.25773	4.6399	3.34186	0	0	3.66157	0	2.01924	0	0	0.882863	2.36318	2.43658	0.764053
ENSMUSG00000020867	3.93548	0	0	0	0	0	0	0	0	0	0	0	0	0	0	0	0	0	0	8.63911	0	0.977223
ENSMUSG00000020870	0	0	0	0.10613	0	0	0	0	0	0	0	0	0	0	0	7.9463	2.45843	0.75999	0	1.61325	0	0.96893
ENSMUSG00000020871	0	0	0	0.0820834	0	0	0	0	0	0	0	0	0	0	0	0	0	3.90731	0	0.646169	0	0.990681
ENSMUSG00000020872	0	0	0	0	0	0	0	0	0	0	0	3.02018	0.165338	0	0	0	0	0	0	0	0	0.997263
ENSMUSG00000020875	2.27705	4.2591	0	0	0.13728	0	3.43355	0	5.19892	0	0	0.855587	0.915013	0	3.3907	0	0.286734	3.48458	0	3.21407	0	0.785978
ENSMUSG00000020878	2.87927	0	0	2.1969	0	0	0	0	0	0	3.99551	0	0	0	0	0.612172	1.70801	0	0	7.90856	1.42367	0.918977
ENSMUSG00000020882	0.833581	0.933754	0	2.75944	0	0.642125	0.735478	0.366408	0.532099	0	1.91224	0.692145	4.34099	0.48282	1.99891	0	1.96394	2.37702	0.603341	3.03047	1.58894	0.752905
ENSMUSG00000020884	0.987048	0	0	0.771733	0	0	0	0	0	8.83855	1.48963	0	0	0	0.184989	0.242692	0	0	0	0.0968112	0.0539455	0.978351
ENSMUSG00000020886	0.835665	2.4592	0	4.25395	0	0.237901	0	2.12669	0.721028	0	2.03559	1.94809	2.51004	1.04118	0.880819	0	5.29071	1.82378	1.01566	1.45841	2.45867	0.756113
ENSMUSG00000020887	0	0	0	0	0	0	0	0	0	0	0	0	0	0	1.6812	0	0.999665	0	0	0	0.115136	0.966845
ENSMUSG00000020890	0	0	0	0	0	0	0	0	0	0	0	0	0	0	0	4.55436	5.66104	0.0438119	0	0	0.698114	0.953222
ENSMUSG00000020891	0	0	0	0.827047	0	0	0	0.70378	0	0	0	0	0	0.104376	0	0	0	4.5444	0.498078	0	3.45091	0.93856
ENSMUSG00000020892	0	0	0	0.475504	0.479343	0	0	0	0	0	0	0	0	0	0	0	0	1.90451	0	0	0	0.974932
ENSMUSG00000020901	1.19672	0.249188	3.03404	0	0	0	2.26244	0	1.49207	0	5.17563	2.02255	0	5.12073	0	0	0.156341	0	3.00934	0	5.4167	0.781056
ENSMUSG00000020902	0.29537	0	0	0	0	1.09792	0	0	0.073974	0	0	0	0.958027	0	0	0	0	0.189622	0	0	0	0.930915
ENSMUSG00000020903	0	0	0	0	0	0	0	0	0	0	0	0	0	0.118647	0	0.118387	0	0	0	0.0860709	0.669398	0.975866
ENSMUSG00000020904	0	0	0	0.568855	0	0	0	0	0	0	2.22353	0	0	0	0	0	0	0	0	3.39165	0	0.958834
ENSMUSG00000020905	0	0	0	0	0	0	0.465788	0	0	0	1.51728	0	0	0	0	1.84913	0	0	0	0	0	0.946378
ENSMUSG00000020907	0	0	0	0	0	0	0	0	0	0	0	0	0	0	0	0	7.67574	0	0	0	0	1
ENSMUSG00000020908	0.0179886	1.37595	0	0	0	0	0	0	0	0	1.67248	0	8.78376	0	0	0	0	0.589748	0	0.303047	0	0.977463
ENSMUSG00000020912	0	0	0	0	0	0	0	0	0	0	0	0	0	0	0	5.30972	2.05106	0	0	0	0	0.980686
ENSMUSG00000020913	0	0	0	0	0	0	0	0	0	0	0	0	0	0	0	0	0.541167	4.90374	0	0	0	0.994482
ENSMUSG00000020916	0.274799	0	0	0	0.419328	0	1.6404	0	0	0	0	0	0	0	0	2.52524	0	2.16271	0	0	0	0.910954
ENSMUSG00000020928	3.19375	4.10737	0	4.43866	2.18818	2.70277	0	0.772559	3.90471	0	0	0	2.477	0	0	0	0.609934	0.81497	0	0.611736	0	0.759128
ENSMUSG00000020930	0.307298	0	0	2.41164	0	0	0	1.73031	0	0	3.91725	0	0.306161	0	0.859453	0	0.702283	0.257592	0	4.95635	0.0153531	0.894001
ENSMUSG00000020932	0	0	0	4.69386	0	0	1.0164	0	0	0	0	0	0	0	0	0	2.46003	0	0	0.468429	0	0.957979
ENSMUSG00000020937	1.09022	1.17579	0	0	0.00773469	0.778471	0	0	0.589156	0	2.29567	0	2.50149	0	0	0	2.1354	1.13988	0	1.32807	0	0.789318
ENSMUSG00000020940	0.408569	0	0	0.0740785	0	0	0	0.844048	0	0	0	0	0	0	0	0	0	0	0	4.98988	0	0.986706
ENSMUSG00000020945	0	0	0	0	0	0	0	0	0	0	0	0	0	0	0	0	0	0	0	4.74544	0	1
ENSMUSG00000020950	0	3.81326	0	3.64707	0.645993	0	0	0	0	0	4.55172	0	0.877413	0	0	0	2.1314	0.453391	0	0.360561	3.59088	0.829515
ENSMUSG00000020953	0	2.45229	0	1.82969	0	0	0	0	0	0	0	0	1.04641	0	1.11015	1.22881	2.31822	6.61502	5.09549	0.713605	0	0.880615
ENSMUSG00000020955	0.60222	0.19207	0.962166	1.08779	0	0.505978	0.504076	0	0.442319	0	0.556771	0.343789	0.530068	0.227677	0.383054	0	1.99892	0.959096	0.760328	0.312266	1.22944	0.759892
ENSMUSG00000020961	0	0	0	0	0	0	0	0	0	0	0.267233	0	0.497809	0	0	2.17728	0	0.314735	0	0	0	0.975204
ENSMUSG00000020963	1.36763	0	0	0	0	0	0	0	0	0	0	0	0	0	0	0	0	0	0	0	0	1
ENSMUSG00000020990	0	0	0	0.250646	0	0	0	0.226177	2.70365	0	0	0	0	0	0	0	0	0	0	0.377632	0	0.984198
ENSMUSG00000021003	1.29664	0.788123	1.09922	0.856071	0	0	0	1.09735	1.96769	0	1.59726	0	1.24708	3.13338	0	1.076	0.428452	0.390881	0	1.663	0	0.784454
ENSMUSG00000021007	0.152792	0.00351443	0.179034	1.45045	0	0	0.0840215	0.988796	0	0	0.662906	0	0.0879083	0	0.183817	3.3681	2.1206	0	0	4.57891	0.0525264	0.898071
ENSMUSG00000021009	0.994491	1.86415	0	0	0.228045	1.04316	0.14935	1.02951	0.809574	0.70388	1.97035	0	2.98859	0.120872	0	5.77072	2.64268	1.8617	0	1.83781	0	0.841925
ENSMUSG00000021013	0.130989	0.692681	0	1.15294	0.103989	0	0	2.47725	0.233427	0	1.39042	0	0.515711	0	0	1.38785	2.90659	0.62329	0	0.96094	0.075858	0.832358
ENSMUSG00000021023	0	0.116572	0.409732	0	0	0	0.491179	0	0	0	1.06056	0.00123182	0	0	0	1.86572	0	0	0	0.538386	0.491215	0.916684
ENSMUSG00000021032	0	0	0	4.16548	0	0	4.06575	0.617589	0	0	0	0	0	0	4.60926	0	0.865079	0	0	0.742613	3.65816	0.846888
ENSMUSG00000021044	0	0	0.370675	0.0150585	0	0	0	0	0	0	0.174855	0	0.310045	0	0	0.123122	0.173511	0	0	0.523815	0.823348	0.897305
ENSMUSG00000021047	0	0	0	2.28668	0	1.01874	0	0	0.438043	0	0	0	0	0	0	3.64892	0.915288	0	0.611684	0	2.09137	0.899123
ENSMUSG00000021055	0	0	0	0	0	0	0	0	0	0	0	0	0	0	0	4.00175	0	0	0	0	0	1
ENSMUSG00000021056	0	0	0	0	0	0	0	0	0	0	0	0	0	0	0	0	0	0	0	3.21387	0	1
ENSMUSG00000021057	0.718214	11.2282	1.42724	10.7914	1.71575	6.81272	2.46735	1.29915	2.06359	1.19241	2.39026	2.83674	1.78622	3.28728	2.95965	1.12295	3.4194	1.07489	2.43847	2.9118	1.89653	0.756809
ENSMUSG00000021061	0	0	0	1.65678	0	2.23617	0	0	0	0	0.29994	0	1.51052	0	0	0	2.5304	0	0.303841	1.4029	1.02593	0.833306
ENSMUSG00000021062	0.628255	1.33719	0	3.38704	1.95699	0	4.04299	0	0.178698	0	5.14439	0	0.145644	0	3.07251	0	2.26287	3.0407	0	0	1.47557	0.790758
ENSMUSG00000021065	0	0	1.52702	0.288772	0	0	0.877765	0	0	0	0.297267	0	0	0	0	1.4187	0	0	0	1.01633	1.11987	0.83567
ENSMUSG00000021066	0	0	0	2.69953	0	0	1.23581	0	0	0	0	0	0	0	2.06987	4.13801	1.31229	0	0	1.75576	0	0.890367
ENSMUSG00000021071	0	0	0	2.20142	0	0	0	0.391085	0	0	0	0	0	0	0	0	2.82016	0	0	0	0	0.954036
ENSMUSG00000021078	0	0	0	0	0	0	0	0	0	0	0	0	0	0	0	0	0	0	0	2.77307	0	1
ENSMUSG00000021081	5.63415	0	0	0	0	0	0	0	4.73216	0	0	0	0	0	0	0	0	0	0	1.12315	0	0.948037
ENSMUSG00000021086	0	0	0	0	0	0	0	0	0	0	0	0	0	0	0	0	0	0	0	2.4353	0	1
ENSMUSG00000021087	0	0	0	3.79711	0	0	1.91293	0	0	0	0	0	0	0	3.2115	0	3.45648	0	0	0	0	0.887007
ENSMUSG00000021090	0	0	0	0	0	0	0	0	0	0	0	0	0	0	0	0	0	0	0	3.41914	0	1
ENSMUSG00000021095	0.755833	2.05685	0	0	0	0	0	0	0	0	0.53368	0	0	0	0	3.27357	0	0	0	1.45545	0	0.926658
ENSMUSG00000021098	0	0	0.202119	0.512271	0	2.80854	0	0	1.86551	0	0	0	0	0	0	4.29995	3.12934	0	2.83955	2.5239	4.12368	0.790638
ENSMUSG00000021099	0	0	0	2.33373	0	0	0.204586	0.117647	0	0	0	0	0.17037	0.449932	0	0	6.61731	1.08761	0	0	0	0.967027
ENSMUSG00000021103	0	1.35399	0.000478088	0.410652	0	0	0	0	0.0868787	0	0.636699	0	0.608784	0	0.0913031	0.907017	0	0.17347	0	0	0.0167106	0.891728
ENSMUSG00000021108	0	0.601282	0	0	0	0	0	0	0	0	0.249505	0.807959	0	0.825718	0	0	0	0.194597	1.95641	0	1.72574	0.887426
ENSMUSG00000021118	0	0	0	0	2.21399	0	3.49805	0	0	0	2.87905	0	0	0	0	0	0	3.68421	0	0	1.68439	0.860547
ENSMUSG00000021125	0	0	0.142389	0.477561	2.54106	0	4.35404	0	2.91872	0	0	0	0	2.07593	0.275474	6.5601	0.96467	0.931718	0	0	1.04896	0.880104
ENSMUSG00000021130	0	0	0	2.19909	0	0	0	0	0	0	0	0	0	0	0	0	0	0	0	0	0	1
ENSMUSG00000021135	0	0	0	0	0.0390258	0	0	0	0	7.17402	0	0	0	0.259838	0	0	0	0	0	0	0	0.997917
ENSMUSG00000021136	2.64181	0	0	0	0	0	0	0	0	1.55474	0	0	0	0	0	0	0	0.704963	0	1.07352	0.165507	0.933782
ENSMUSG00000021175	0	1.13113	2.804	0	0	0	1.29368	0	0.672924	0	0.581475	1.42954	0.268925	0.668529	0	2.02311	0	0.613095	1.30313	1.73433	0.90074	0.774953
ENSMUSG00000021177	0	1.16397	1.32646	0	0	0	0.355812	0	0.629307	0	0.614289	1.15359	0.354018	0.0697442	0	3.10466	1.28666	0.620595	0.460464	2.54504	1.34291	0.807985
ENSMUSG00000021180	0	0	0	0	0	0	0	0	0	0	0	0	0	0	0	1.23921	0	0	0	0	0	1
ENSMUSG00000021182	0.583153	0	0	0	0	0	0.476518	0	0.140532	0	1.42322	2.29575	0.675222	0	0	0.712225	1.21662	0.048726	2.50432	2.61322	2.085	0.767312
ENSMUSG00000021185	0.257646	0.699014	0	0	0	0	0.591015	0	1.06685	0.627094	0.349717	0	0.758441	0.981782	0	0	0	0	0	0	1.33452	0.800245
ENSMUSG00000021186	2.48416	4.34336	0	0	0.732369	0.89436	0.152676	0	2.32624	0	1.59286	0	2.45579	0	0.275367	0	0	2.13215	0	1.79583	0	0.829144
ENSMUSG00000021187	0	0	0	3.22255	0	0	0.631304	0	0	0	1.14148	0	0	0	0	0	0	0	0	0.680452	0	0.961936
ENSMUSG00000021194	0	0	0	5.37045	0	0	6.62613	11.3559	0	0	0.624573	0	0	0	4.81809	4.56129	6.5405	0	0	2.16833	2.83557	0.852301
ENSMUSG00000021198	0	0	0	0.197637	0	0	0	0.388724	0	0	0	0	0	0	0	0	0.75756	0	0	0	0	0.961299
ENSMUSG00000021200	0.556126	0	0	0	0	4.89957	0.77733	0	2.16615	0	0	0.978422	4.00802	0.759007	0	0	1.55585	0.542325	3.18808	1.54629	0	0.835929
ENSMUSG00000021207	0	0	0	0	0	0	0	0	6.59118	0	0	0	0	0	0	2.67151	0	0	0	0	0	0.979734
ENSMUSG00000021208	0	0.45695	0	0	0	0	6.61646	0	0	2.748	0	0	0	0	0	0	0	0	0	0	0.465191	0.972265
ENSMUSG00000021209	0	0	0	0.513491	0	0	0	0.236676	0	0.0888082	0	0	0	0	0	0	0	0	0	1.95324	0	0.978523
ENSMUSG00000021210	0	0	0	0	0	0	0	0	0	7.36987	0	0	0	0	0	0	0	0	0	0	0	1
ENSMUSG00000021211	0.940555	0	1.29725	0	0	0	5.23709	4.55376	0.814813	4.56235	0.363055	2.19391	0	0.615617	0	0	0	0	0	0	3.64392	0.818742
ENSMUSG00000021214	2.04374	0	0	0	1.04882	0	0	0	1.68468	1.54576	3.5791	0	0	0	0	2.90864	0	1.74103	0.187514	0	0	0.844092
ENSMUSG00000021216	0	0	0	0	0	0	2.70887	0	0	0	0	0	0	0	0	5.03896	0	0	0	0	0	0.973121
ENSMUSG00000021217	0	0.210237	0	0.0899516	0	0	0	1.9002	0	0	0.377339	0	2.19046	0	0	0	0	0	0	0.0961666	0	0.938965
ENSMUSG00000021221	0	0	0	0	0	0	0	0	0	0	0	0	0	0	0	1.10663	0	0	0	0	0	1
ENSMUSG00000021223	0.331851	0	0	0	0.954235	0.789359	0	0	0	0	1.76482	0	0	0	0	0	0	1.38306	0	1.60602	0	0.856514
ENSMUSG00000021228	0	0	0	0	0	0	0	0	2.35611	5.08143	0	0	0	0	0	4.81745	0	0	0	0	0	0.929414
ENSMUSG00000021239	0	0	0	0	0	0	0	0	0	0	0	0	0	0	0	1.31519	7.17685	0	0	0	0	0.990837
ENSMUSG00000021255	0	0	0	0	0	0	0	0	0	0	0	0	0	0	0	2.12052	1.55619	0	0	0	0	0.963306
ENSMUSG00000021256	1.13603	0	0	1.77303	0	2.0321	0	0.455226	0.29943	0	1.55712	0	1.7769	0.166756	0.67167	0	3.81233	0.374779	0	2.10035	0	0.838112
ENSMUSG00000021257	1.38199	0	0.280309	0.762943	0	0.187238	1.99727	1.70478	0.337973	0	1.88325	1.13262	0.809039	0	2.12283	4.03906	2.26556	2.47031	0.618037	5.14858	2.38753	0.763228
ENSMUSG00000021259	0	0	0	2.77648	0	0	0	0	0	2.01508	0	0	0	0	0	0.017158	1.65172	0	0	0.587351	0	0.923081
ENSMUSG00000021260	0	0.725404	0	0	0	0	0	0	0	0	0	0	0.280537	0	0	0	0	0	0	0	0	0.980663
ENSMUSG00000021278	0	0	0	1.28696	0	0	4.83128	0	4.81364	0.891233	0	0	0	0	0	0	1.02645	0	0.196432	1.7828	0	0.896533
ENSMUSG00000021294	2.04069	0.137186	0	0.563348	0	1.29938	0	0	0.0165976	0	1.02506	0	0	0	0	0.344077	0.15111	2.9155	0	2.59351	0	0.859871
ENSMUSG00000021298	1.94037	0	2.58048	0	0	0	1.08617	0	2.37133	0	0	4.69484	0	4.17041	0	0	0	0.290489	4.80998	0	4.4211	0.775933
ENSMUSG00000021301	0	0	0	0	0	0	0	0	0	0	0	0	0	0	0	0	0.896263	0	0	0	0	1
ENSMUSG00000021303	0	0	0	1.85722	0	0	0.286012	4.24257	0	0	0	0.180299	0	0	0.461431	0	2.00901	0	0	0	0	0.943501
ENSMUSG00000021313	0	0	0	0	0	3.2225	0	0	0	0	0	0	0	0	0	0	0.809459	0	0	0	0	0.987441
ENSMUSG00000021314	0	0	0	1.34759	0	0	0	0	0	0	0	0	0	0	0	0	3.57989	0	0	0	0	0.981178
ENSMUSG00000021318	0	0	0	0	0	0	0	0	0	0	0.0393141	0	0.29303	0	0	1.67564	0	2.84337	0	0	0	0.96469
ENSMUSG00000021319	2.23329	5.19817	0.888491	0.064434	3.04555	0	0.751542	0	1.96925	0	0	0	2.40924	0	1.00357	5.33186	0	2.62466	0	1.28319	0	0.79865
ENSMUSG00000021322	0	0	0	0	0	0	0	0	0	0	0	0	0	1.21534	0	0	0	0	0	0	0	1
ENSMUSG00000021335	0	0	0	0	0	0	0	0	4.72047	0.890034	0	0	0	0	0	0	0	0	0	0	0	0.990573
ENSMUSG00000021336	0	0	0	0	0	0	3.28736	0	0	3.59983	0	0	0	0	0	0	0	0	0	0	0	0.95434
ENSMUSG00000021337	0	0	0	0	0	0	1.54292	5.51178	0	0	0	0	0	0	0	0	5.3244	0	0	0	0	0.937703
ENSMUSG00000021338	0	0	0	0	0	0	1.00953	0	0	0	0	0.17532	0	0	0	2.68566	0	0.307857	0	1.02353	0	0.953154
ENSMUSG00000021340	0.922142	0	0	2.71758	0	0	0.975725	1.20823	0	4.54567	1.56217	0.282952	0.227036	0	0	0	1.93135	1.81477	0	1.59485	0.647521	0.84728
ENSMUSG00000021342	0	0	0	2.63919	0	0	0	0	0	0	0	0	0	0	0	0	0	0	0	0	0	1
ENSMUSG00000021348	0	0	0	0	0	0	0	0	0	0	0	0	0	0	0	0.990221	0	0	0	0	0	1
ENSMUSG00000021356	3.74774	3.68369	2.85612	0	0	0	0.0190976	0	2.37938	0	0	6.62545	0.0977539	4.4939	0	0	0	1.52237	5.82027	0	2.92054	0.792158
ENSMUSG00000021359	0	0	0	1.17883	2.18559	0	0	0	0.717008	0	2.87467	1.18678	0.359712	0	0	0	2.48788	4.32731	0	0	0	0.87301
ENSMUSG00000021362	0	0	0	0	0	0	0	0	0	0	0	0	0	0	0	4.50805	0	0	0	0	0	1
ENSMUSG00000021363	0	0	0	0	0	0	0	0	0	0	0.54222	0	0	0	0	0	3.28135	0	0	3.17824	0	0.943309
ENSMUSG00000021364	0	0	0	0.98783	0	0	0	1.70187	1.03248	5.93229	0	0	0	0	1.80545	0	3.47064	0	0	5.60039	0	0.876956
ENSMUSG00000021373	0	0	0	0.465249	0	1.9415	0	0	0	0	0	0	2.01479	0	0	0	0	0	0	0.530215	0	0.927115
ENSMUSG00000021375	0.747713	0.205364	0	0.282052	0	1.65936	0.578521	0	0	0	1.44075	0	1.42941	0.471904	0	0	1.94993	0.828565	0	0	0	0.804003
ENSMUSG00000021376	0.958567	0.882816	0	0.977613	1.13151	0.413946	1.44133	0	2.41199	3.29413	0.0235075	0	0.701181	0	0.318386	4.83161	0.95899	1.02399	0	1.52113	0.153491	0.832224
ENSMUSG00000021381	0	0.359755	0	0	0	0	0	0	0	0	2.07917	0	0	0	0	1.11749	0	0	0	0.354285	1.35653	0.923333
ENSMUSG00000021384	1.29974	0	2.73537	0	0	0.0135883	0.601308	0	3.71113	0	0	2.27563	0	3.90818	0	5.69147	3.51352	0	2.8728	4.47675	1.41488	0.764359
ENSMUSG00000021385	0.498641	0.579815	1.00258	0.914277	0	0.200812	1.8635	1.04178	0.90201	0.550705	1.82882	0.525916	1.40353	0.42015	0.949383	5.57649	1.04806	1.15126	0.674703	2.06999	1.6289	0.827357
ENSMUSG00000021388	3.37806	6.48591	0	0.48369	3.32028	2.25748	1.08965	0.311989	1.88842	0	0	0	4.5622	0	0	1.07005	0	4.92325	0	1.67549	0	0.807579
ENSMUSG00000021391	0	0	0	0	0	0	0	0	0	0	0	0	0	0	0	0.899445	0	0	0	0	0	1
ENSMUSG00000021396	0	0	0	0	0	0	0.396229	0	0	0	0	0	0	0	1.91257	1.57602	5.5266	0	0	3.6705	2.28663	0.910958
ENSMUSG00000021403	0.741108	3.75884	1.34116	0	0	0	0	0	0.260902	0	2.73871	0.021934	2.81217	3.40038	0	0	0	1.40033	1.18456	0	0	0.815086
ENSMUSG00000021414	1.57606	0	0	0	0	0	0	0	0	0	0	0	0	0	0	4.29538	0	0	0	5.47759	0	0.946405
ENSMUSG00000021415	0	0	0	0	0	0	0	0	0	0	0	0	0	0	0	0	0	0	0	2.80489	0	1
ENSMUSG00000021416	1.93514	0	0	0	0	0	0.776241	0	4.04031	0.683866	0	0	0	0	0	0	0	0	0	0	0	0.957983
ENSMUSG00000021423	0.934908	0	2.31338	0	0	0	0.993366	0	2.67137	0	0	2.28339	0	4.05587	1.29729	0	0	0	2.76043	0	0	0.836606
ENSMUSG00000021456	0.316674	0	0	0	0	0.505759	5.34781	0	0.526068	0	0.310834	0	1.3163	0	0	3.10794	0	0	0	0	0.401042	0.939371
ENSMUSG00000021457	2.63239	2.55985	3.91605	0	0	1.14865	1.39599	0	2.47262	0.407617	0	4.75276	0.572709	5.54903	0	0	0	0.890977	4.20059	0	2.67241	0.751104
ENSMUSG00000021458	0	0	0	0	0	0	0.302045	0.128552	0	0	0	0	0.466945	0.860454	0	0	0	1.65287	0	0	0.607873	0.928432
ENSMUSG00000021461	0	0	0	0	0	0	0	0	0	0	0	0	0	0	0	1.52076	0	0	0	0	0	1
ENSMUSG00000021464	0	0	0	0	0	0	0	0	0	0	0	0	0	0	0	0	0	0.843868	0	0	0	1
ENSMUSG00000021469	0	4.05776	0	0.809226	1.26577	1.38398	0	0	0	0	0.264122	0	0.580354	0	0	0.173806	0	5.73347	0	0.400246	0	0.922078
ENSMUSG00000021478	1.39763	0	0	2.56081	0	0	0	0	0	0	0	0.00434978	0	0.155798	0	0	7.36471	0	0	0	0	0.972038
ENSMUSG00000021490	0	0	0	0	0	0	0	0	8.2254	0	0	0	0	0	0	0.964871	0	0	0	0	0	0.994135
ENSMUSG00000021492	0	0	0	0	0	0	0	0	0	7.54794	0	0	0	0	0	0	0	0	0	0	2.88764	0.980871
ENSMUSG00000021496	0.511173	0.199214	0.453467	0	0	0	0.338683	0	0.248073	0.134786	0.827739	0	0	0	0	3.42846	0	0.17622	0.359412	0	0.291544	0.948369
ENSMUSG00000021499	0	0	0	0	0	0	0	0	0	0	0	0	0	0	0	0	0	0	0	2.41454	0	1
ENSMUSG00000021506	0	0	0	0	0	0	1.98207	0	0	0	3.64872	0	0	0	0	0	0	0.118068	0	0	0	0.971221
ENSMUSG00000021509	0	0	0	0	0	0	0	0	0.88784	0.723746	2.31312	0	0	0	0	4.69368	0	0.728374	0	0	0	0.950432
ENSMUSG00000021534	0	0	0	2.55881	0	0	0.491752	0	0	0	1.20406	0	0	0	1.16734	0.192911	0	0	0	3.73623	0	0.924859
ENSMUSG00000021536	0	0	0	0	0	0	0	0	0	0	0	0	0	0	0	0	0.457441	0	0	0	0	1
ENSMUSG00000021538	0	0	0	0	0	0	0	0	0	0	0	4.29509	0	0	0	0	0	0	0	0	0	1
ENSMUSG00000021539	0	0	0	0	0	0	1.89601	0	0	6.22196	0	0	0	0	0	1.47558	0	0	0	0	0	0.972906
ENSMUSG00000021545	1.2269	0	0	0	0	0	0	0	0	0	0	0	0	0	0	0	0	0	0	6.47504	0	0.990526
ENSMUSG00000021552	1.97271	1.76526	0	2.60812	0.663031	0.708532	0	0.966761	1.19062	0.498091	1.76256	0	1.56412	0.863289	1.44595	5.01897	1.77638	0.25675	0	5.73078	0.0282227	0.798549
ENSMUSG00000021553	0	0	0	0	2.26987	0	0.227645	0	0	0	0.744653	0	0	0	0	0	0	0	0	0	0	0.978583
ENSMUSG00000021559	1.44698	0.299678	0	0.352009	0	0	0	0.517339	0.327107	1.36298	2.44196	0	0	2.09406	0	0	1.32358	0.807046	0	0	0.436649	0.816389
ENSMUSG00000021565	0	0	0	0.292916	0	0	3.90695	1.69006	4.23273	0	0	0	0	0	1.24009	0	0	0.0911347	0	0	2.39929	0.886357
ENSMUSG00000021567	0.0610598	2.69822	0	0.0962719	3.17929	0	0	0.0722415	1.0331	0	0	0	0.819797	0	0	0	0	5.79803	0	1.11508	0	0.92174
ENSMUSG00000021572	0.215649	0.0705905	0.899965	0.29671	0	0	0.685555	0	0.401513	0	0.880838	1.08165	0	0	0.589613	1.57904	0.457662	0.0100126	0.55819	4.96187	1.18751	0.91017
ENSMUSG00000021573	3.2642	0	0	6.15762	0	1.28779	2.49418	0	0	1.31611	2.93167	0	0.406849	0.291778	1.4245	0	3.0502	2.81182	0	0.66334	2.93154	0.814263
ENSMUSG00000021575	0	0	0	0	0	0	0	0	0	0	0	0	0	0.251918	0	0	0	0	0	0	0	1
ENSMUSG00000021579	0	0.561467	0.765369	3.42443	0.0985418	5.02635	0	1.10077	1.06685	0	0	0	4.22313	2.26936	0	0	0.689873	1.27987	0	0	0	0.846015
ENSMUSG00000021587	0	0	0	1.34029	0	0	2.20884	5.41555	0	0	0	0	0	0	1.46147	0	0	0	0	0	0	0.953739
ENSMUSG00000021590	0	0	0	0	0	0	0	0	0	0	0	0	0	0	0	0	0	0	0	2.66325	0	1
ENSMUSG00000021594	0	0	0	2.25115	0.410345	0	1.66601	0	1.44811	2.94003	1.76695	0	0	0	0.396593	0	0.903056	2.08768	0	1.0434	0	0.796374
ENSMUSG00000021596	0	0	0	0	0	0	0	0	0	0	0	0	0	0	0	0	0	0	0	0	3.14117	1
ENSMUSG00000021597	0	0.112644	0.716139	0.678767	0.0127907	0.0849983	0	0.113094	0.194246	0	1.1326	0.512538	0.733108	0	0	2.31141	0.682507	0	0.293881	1.85551	0.765009	0.829372
ENSMUSG00000021604	0	0	0	0	2.18128	3.83044	0	0	0	0	0	0	0	0	0	0	1.41935	3.98669	0	0	0	0.906801
ENSMUSG00000021609	0	0	0	5.45657	0	0	0	0	0	0	0	0	0	0	0	0	0	0	0	0	0	1
ENSMUSG00000021611	0	0	0	0	0	0	0	0.31707	0	0.919989	0.77008	0	0	0	0	2.97646	0	0.615333	0	0.749461	0.57229	0.933743
ENSMUSG00000021612	0	0.0796476	0	0.265052	0.191931	0	0	0	5.78665	0	0	0	0	0.708795	0	0	0.454469	0.506978	0	0	0.36146	0.977808
ENSMUSG00000021613	0	0.588946	0	0	0	2.31597	0	1.63616	0	0	0	0	0	0	0	0	0	0	0	0	0	0.951962
ENSMUSG00000021620	0	0	0	0	0	0	0	0	2.30984	3.57743	0	0	0	0	0	0	0	0	0	0	0	0.967717
ENSMUSG00000021622	0.962445	0	0	0	0	6.98634	0	0	0	0	0	0	5.00541	0	0	0	0	1.91209	0	1.18363	0	0.935134
ENSMUSG00000021624	0.709202	1.23293	2.73819	0	0	0	0	0	0.399774	0	0	4.04405	0	4.71221	0	1.25154	0	0	3.11521	0	1.57754	0.840113
ENSMUSG00000021638	0	0	0	0.762124	0.698071	0	3.60218	0.247897	0.975008	1.48701	2.74726	0	0	0	0	1.21786	0	0.470451	0	2.17215	1.58554	0.828391
ENSMUSG00000021640	0	0	0	0	0	0	3.28124	0	0	0	0	0	0	0.358138	0	2.49004	0	0	0	0	0	0.956599
ENSMUSG00000021647	0.106254	0	0	7.78176	0	0	7.65535	1.85236	0	0	0	0	0	0	8.26562	0	5.44062	0	0	0	0.665957	0.857831
ENSMUSG00000021662	0	0	0	0	0	0	0	0	0	0	0.963888	0	0	0	0	0	0	0	0	0	1.74698	0.972413
ENSMUSG00000021675	1.24723	0	2.7292	1.14046	0.126877	1.39036	4.72789	0	1.91456	1.26548	0	1.37113	1.44965	2.86719	5.19896	0	0.925747	0.252488	2.992	0	0.941452	0.756281
ENSMUSG00000021676	0	0	1.09954	0	0	0	1.43917	0	0.155808	2.49473	1.48038	0	0	1.32498	0	2.4052	0	0	0.523169	0	0.0772832	0.82953
ENSMUSG00000021679	0	0	0	0	0	0	0	0.933474	0	0	0	0	0	0	0	0.0189683	0	0	0	0.498691	0	0.972272
ENSMUSG00000021680	0	3.68117	0	0.940503	0	0	0	0	0	0	0	0	0	0	0	0	2.0669	0	0	0	0.400499	0.953712
ENSMUSG00000021684	0	0	0	0	0	0	0	0	0	0	0	0	0	0	0	0	0.454915	0	0	0	0	1
ENSMUSG00000021685	0	0	0	4.13605	0	0	0	0	0	0	0	0	0	0	0.502648	0	0	0	0	0	0	0.993924
ENSMUSG00000021696	0	0	0	3.51256	0.445669	0	2.65852	0	2.0165	0	1.23528	0	0	0	0.658374	2.6334	0	1.72048	0	0	1.91646	0.810897
ENSMUSG00000021700	0	0	0	3.09358	0	0	0.526401	0	0	0	0	0	0	0	1.08537	0	1.51894	0	0	0	0	0.9494
ENSMUSG00000021702	0	1.08603	0	0	0	2.33642	2.60654	0	0	0	0	0	4.85432	0	0	1.6199	0	0	0	0	0	0.921216
ENSMUSG00000021708	0	0	0	0.893094	0	0	0	0	0	0	0	0	0	0	0	0	1.69048	0	0	0	0	0.973585
ENSMUSG00000021714	0	1.28385	2.59582	0	0.51792	0.763873	0.812229	0	0.681529	0.107237	0.00222042	0.289686	0.482933	0.0992776	1.17888	3.69377	0	0.354528	0.357937	2.19304	1.34151	0.823182
ENSMUSG00000021715	0	0.213133	0	0	0	0	0	0	0	0	0	0	0	0	0	0.315847	0.219692	0	0	0	0	0.931482
ENSMUSG00000021718	0	0	0	0	0	0	0	0	0	0	0	0	0	0	0	0	0	0	0	0.572644	0	1
ENSMUSG00000021719	0	0	0	2.03707	0	0	0.590861	0	0	0	0	0.102886	0	0	1.22875	0	1.11261	1.07047	0	0	0	0.899229
ENSMUSG00000021721	0	0	0	2.81073	0	0	0.0508189	0	0	0	0	0	0	0	0.72222	0	0.300725	0	0	0	0	0.980899
ENSMUSG00000021725	0	0.0508698	1.22089	0	0	0	0	0.856236	0.0367214	0	0.156821	0.414919	0.0393524	0.979802	0	0	1.1439	0.691288	0.403131	0	1.59694	0.812331
ENSMUSG00000021730	0	0	0	0	0	0	0	0	0	0	0	0	0	0	0	0	2.05161	0	0	0	0	1
ENSMUSG00000021732	0.528738	0	0	0	0	0	0	0	0	0	0	0	0	0	0	0	0	2.7229	0	0	0	0.990291
ENSMUSG00000021741	0	2.0271	0	1.58742	0	0	0.072018	0	0	0	0	0	0	0	0.46617	0	0.199983	0	0	0.417678	1.67638	0.890986
ENSMUSG00000021743	0	2.00277	0	0.971058	0	0	0	0	0	0	0	0	0	0	0	0	3.51616	0	0	0	4.89201	0.933667
ENSMUSG00000021749	0	0	0	0	0	0	4.88869	0	0	0	3.80065	0	0	0	0	0	0	0	0	2.67673	1.85274	0.914802
ENSMUSG00000021750	0.898837	0	0	5.01323	0	0.503805	0	0.411453	2.58724	0	0	0	0.675757	0	0	0	1.26772	0	0	0.589409	0	0.930841
ENSMUSG00000021751	0	0	0	0	0	0	0	0	2.06426	4.70209	2.41875	0	0	0	0	0	0	0	0	0	0	0.95233
ENSMUSG00000021758	0	0	0.0366071	0	0	0	0	0	0	0	0	0	0	0	0	4.08674	0	0	0	5.53286	0	0.962738
ENSMUSG00000021763	0	0	0	0	0	0	0	0	0	0	0	0	0.182955	0	0	0.979985	0	0.0022018	0	0	0	0.990553
ENSMUSG00000021767	0	0.543159	0	0.456433	0	0	0	0.310586	0	0	1.14296	0.261269	0.548969	0.131799	0	2.54687	1.58112	1.22798	0	1.229	0.704647	0.840237
ENSMUSG00000021768	0.433911	0	0	0	0	0	0	0	0	0	0	0	3.02566	0	0	0	0	0	0	4.8606	0	0.964412
ENSMUSG00000021779	0	0	0	0	0	0	0	0	0	0	0	0	0	0	0	0	0.206613	0	0	0	0	1
ENSMUSG00000021782	0.474653	2.19635	0	0.636955	0	0	0.179676	0.155584	0.744516	0	2.78849	0	2.16219	0	0	2.49246	1.47145	1.90532	0	1.35107	0.0107829	0.752895
ENSMUSG00000021789	1.14427	0	0	0	0	0	0	0	0	1.45879	6.45305	0	0	5.09338	0	0	0	0	3.64682	0	0	0.912109
ENSMUSG00000021790	0	0	0	0	0	0	0	0	0	0	0	0	0	0	0	0	0	0	0	2.44913	0	1
ENSMUSG00000021791	0	0	0	0	0	0	0	0	0	0	0	0	0	0	0	0	0	0	0	1.68632	0	1
ENSMUSG00000021795	0	0	0	0	1.91831	0	0	0	0	0.188494	7.96091	0	0	2.32263	0	0	0	0	0	0	0.586845	0.968494
ENSMUSG00000021798	1.05015	0	0	0	0	5.29612	1.15334	0	0	0	0	0	4.99	0	0	0	0	2.16749	0	0	0	0.911624
ENSMUSG00000021799	0	0	0	0	0	0.425768	0	0	0	0	0	0	0	0	0	0	0.842029	0	0	0	0	0.974718
ENSMUSG00000021803	0	0.731724	0	0	0.127198	0	2.19047	4.34285	0	0	0.826932	0	1.37625	0	2.71242	0	7.29376	0.168327	0	0	1.16519	0.906486
ENSMUSG00000021804	0	0	0	0	0	0	0	0	0	0	0	0	0	0	0	0	2.28404	0	0	0	0	1
ENSMUSG00000021806	2.76465	3.75362	0	0	2.41684	2.80671	0	0	1.93566	0.217658	1.93901	0	4.24337	0	0	0.727803	0	1.23457	0	3.00481	0	0.754896
ENSMUSG00000021815	0	0	0	0	0	0	0	0	0	0	0	0.53567	2.76064	0	0	0	0	0.0796933	0.198943	0.247584	0.90759	0.964329
ENSMUSG00000021838	0	0.768336	0	0	0	0.655471	0	0	0	0	0	0	1.72703	0	0	0	0	0	0	2.35318	0	0.933051
ENSMUSG00000021846	0.566761	0	0	0	0	0	0	0	0	0	0.399207	0	0	0.00533188	0	0	0.424741	0.970785	0	1.62965	0	0.927382
ENSMUSG00000021848	0	0	0	2.47357	0	0	0	0	0	0	0	0	0	0	1.93045	0	7.70613	0	0	0	0	0.971425
ENSMUSG00000021850	0	0	0	0	0	0	0	0	3.90542	0	0	0	0	0	0	0	0	0	0	2.3688	0	0.969673
ENSMUSG00000021872	5.56812	1.58032	0.617602	0	0	0	0	0	0	0	0	0	0	0.523824	0	1.63187	0	0.60681	0	2.27527	0	0.935026
ENSMUSG00000021879	0	0	0	0	0	0	0	0	0	0	0	0	0	0	0	0	0	0	0	1.97004	0	1
ENSMUSG00000021880	1.88197	0	4.63432	0	0	0.997739	0	0	3.78101	0	0	6.488	0	4.13844	0	4.29024	0	0	5.09216	0	2.11414	0.792463
ENSMUSG00000021884	2.12199	1.09426	1.09261	1.09535	0.464982	0.0753688	0.391815	0.202795	1.58014	5.12909	0.885681	0.523485	0.449705	0.630009	0	0	1.0929	1.27085	0.487748	1.58832	1.86976	0.83508
ENSMUSG00000021895	0	0	0.211459	0	0	0	0	0	0.335263	0	0	0.832965	0	0.739955	0	0	0	0.387206	1.49618	0.274762	0.186922	0.900797
ENSMUSG00000021898	0	0	0	0	0	2.37221	0	0	0	0	0	0	2.01626	0	0	0	0	0	0	0	0	0.957502
ENSMUSG00000021902	3.70521	1.30574	2.37911	0.417907	0	0.801933	1.63043	1.06452	1.76285	1.39275	2.35761	2.27352	1.46818	1.73714	0	4.31773	0.969432	1.33086	1.97125	8.90138	2.79162	0.810828
ENSMUSG00000021903	3.80906	1.72401	0	0.847948	0.538357	1.41881	0	0	0	0	0	0	1.61012	0	0	0	1.54697	1.3215	0	0	0	0.881759
ENSMUSG00000021904	4.50208	1.35201	0	0.484326	1.21257	2.24368	0	0.746354	3.68393	0	0.157249	0	1.91765	0	0	1.32359	0	2.36222	0	1.35375	0	0.813005
ENSMUSG00000021913	0	1.4242	0	2.84237	0	3.18155	0.359581	3.32662	0	0	1.49069	0	0.755063	0	0	2.52409	4.55877	2.05419	0	3.07312	0.309221	0.765938
ENSMUSG00000021918	0.483891	0.946077	0.349058	1.08326	0	0	0.66916	0.186623	0.710895	0.589708	1.77175	0.712001	0.878529	0.395808	0	0.886879	1.92811	1.01079	0	3.60152	0.323908	0.820542
ENSMUSG00000021919	0	0	0	0	0	0	0	0	0	0	0.153061	0	0	0	0	0	0	0.228254	0	0	4.00795	0.995243
ENSMUSG00000021922	1.46504	0	0	0	0	0	0	0	0	9.24318	0	0	0	0	0	0	0	0	0	0	0	0.992075
ENSMUSG00000021940	0	0	0	0	0	0	0	0	0	0	0	0	0	0	0	0	0	0	0	3.26558	0	1
ENSMUSG00000021943	3.45063	3.19145	0	3.12041	0.493202	0	0.0289062	0.843844	1.05228	1.2155	2.0018	0	1.7772	0	0	0	0	4.60776	0	0.751323	0	0.805474
ENSMUSG00000021944	0	0	0	0	0	2.82155	1.87592	0	0	0.333512	0	0	0	0	0	2.51129	0	0	0	3.53281	0	0.893254
ENSMUSG00000021947	0	0	0	0	0	0	2.12055	0.285557	1.67449	0	0.424819	0	0	0.662136	0	2.86798	0	0.278733	0	0.0205942	0.276447	0.899872
ENSMUSG00000021950	2.02254	5.85879	0	1.21599	2.25745	0	3.27806	0	0.233045	0	7.13668	0	4.94718	0	0.385767	0	0	7.91953	0	0	2.44754	0.811965
ENSMUSG00000021953	0	0	0	0	0	0	0	0	0	0	0	0	0	0	1.62128	0	0	0.184188	0	0.520718	0.701061	0.95664
ENSMUSG00000021958	0	1.12559	0.415254	0.206724	0	0	0	0	0	0	0.674872	1.03187	0.197255	0.0709438	0	3.06347	0	0.143907	0.136174	0.629349	0	0.9244
ENSMUSG00000021961	0	0	0	0	0	0	0	0	0	0	0	0	0	0	0	0	0	0	0	4.10445	0	1
ENSMUSG00000021962	1.34883	2.24098	1.77686	0.976059	0.308734	0.823756	1.17082	1.29424	1.69673	0.6424	2.62399	2.74203	2.15251	2.29471	0	7.69063	2.26187	2.34337	2.51424	2.80028	2.61144	0.774896
ENSMUSG00000021966	0	0	0	0	0	0	0	0	0	0	0	0	0	0	0	0	0	0	0	4.16773	0	1
ENSMUSG00000021974	0	0	0	1.21862	0	0	0	0.785085	0.280231	0	0	0	0	0	0	2.17756	2.95821	0	0	0	0	0.924591
ENSMUSG00000021975	0	1.06772	1.39644	0	0	0	0.884399	0	0.623406	0	1.36729	1.59565	0.503654	1.03148	0	3.9407	0.596901	1.25605	0.991079	1.32115	1.82008	0.81659
ENSMUSG00000021977	1.00689	0	0	0	0	0	0	0	0	0	0	0	0	0	0	0	0	0	0	5.89721	0	0.991463
ENSMUSG00000021986	0	0.3176	0	2.79723	0	0	0.669836	1.2311	0	0	0	0	0	0	1.23668	0	4.75512	0	0	3.35983	0	0.898927
ENSMUSG00000021991	0	0	0	0	0	0	0	0	0	0	0	0	0	0	0	0	0.00326671	0	0	0	0	1
ENSMUSG00000021993	0.409986	0	0	0	0	0.228187	0	0	0	0.481639	1.15881	0	0.0934588	0	0	2.9264	0	0.183217	0	2.7571	0	0.909233
ENSMUSG00000021997	0	0	0	0	0	0	0	0	0	0	0	0	0	0	0	0	0	0	0	3.26679	0	1
ENSMUSG00000021999	0	0	0	0	0	0	0	0	0	5.17606	0	0	0	0	0	2.60807	0	0	0	0	0	0.974806
ENSMUSG00000022012	0	0	0	0	0	0	0	0	0	0	0	0	0	0	0	1.51996	0	0	0	0	0	1
ENSMUSG00000022014	0.50036	0	1.53835	0	0	0	0.794318	0	0.757843	0	0	2.1572	0	3.07723	0	2.81884	0	0	3.20872	0	1.97096	0.787842
ENSMUSG00000022015	0	0.752612	0	0	0	0	0	0	0	0	0	1.04914	0	0	0	0.942593	0	0.174023	1.73144	0	0.565524	0.899393
ENSMUSG00000022019	0	0.487088	0	0	0	0	0.030651	0	0.136698	0	0.877272	0	0.648509	0	0	2.5653	0.370101	0.803667	0	1.42327	0.192381	0.903138
ENSMUSG00000022020	0	1.35706	1.63077	0.488667	0	0	0.643532	0.767745	1.17715	0.261628	0.893967	1.97996	0.593251	1.12139	0	4.02249	1.05825	1.12503	1.32798	1.09979	1.82361	0.784341
ENSMUSG00000022021	0	0	0	0	0	0	0	0	0	0	0	0	0	0	0	0.578574	0	0	0	0	0	1
ENSMUSG00000022022	0.569177	0.957849	1.08406	0.673048	0.263134	0.212229	0.876146	0.374915	0.884929	0.676805	0.894847	0	0	0.52798	0.39566	2.89251	0.647827	0.247217	0	1.14725	0.445999	0.811944
ENSMUSG00000022025	0	3.31355	0	2.51351	0	0	0	0	0	0	0	0	0	0	0.54033	1.14077	2.57302	0	0	0	0	0.89788
ENSMUSG00000022026	0	0	0	0	0	0	8.85813	1.07996	1.08851	0	0.0112118	0	0	0.57166	0	0	0	0	0	0	1.09884	0.978268
ENSMUSG00000022032	2.02393	1.64489	0	0	0.717438	0	0	0	0	0	0.203632	0	0.592366	0	0	0	0	4.26311	0	2.91938	0	0.90498
ENSMUSG00000022039	0	0	0	0	0	0	0	0	0	0	0	0	0	0	0	0	0	0	0	4.94152	0	1
ENSMUSG00000022040	5.38077	0.0210755	0	0	0.975116	3.22368	2.54065	0	3.74784	5.98626	0	0	0.679148	0	0	3.08731	0.958144	1.10817	0	0	0	0.818569
ENSMUSG00000022041	1.05823	0	0	0	0	0	0	0	0.252697	1.13464	0	0	0	0.893491	0	0	0.490125	0	0	0	0	0.88126
ENSMUSG00000022044	0	0	0	5.0329	0	0	0	0	0	0	0	0	0.224563	0	5.26798	0	3.52864	0	0	0	0	0.916608
ENSMUSG00000022053	0.106198	0	0	0	0	0	0	0	0	0	0	0	0	0	0	0	0	0	0	0	0	1
ENSMUSG00000022054	0	0	0	3.87271	0	0	4.49649	1.00593	0	0	0.204441	0	1.3948	0	6.83018	0	4.0788	0	0	0.391893	0	0.886935
ENSMUSG00000022055	0	0	0	7.62082	0	0.556768	8.86048	1.32637	1.13584	0	3.59779	0	5.27723	0	10.1604	0.376011	8.8549	0.527371	0	0.307123	4.81653	0.787128
ENSMUSG00000022056	4.26227	0	0	0	0	0	0	0	0	0	0	0	0	0	0	0	0	0	0	0	0	1
ENSMUSG00000022057	0	0	0	0	0	0	3.72253	0	0.982471	0	3.35973	0	0	1.14018	0	0	0	0	1.6678	0	0	0.903961
ENSMUSG00000022061	0	0	0	0	0	0	0	0	0.106853	0	0	0	0	0	0	0	0	0	0	5.27883	0	0.998988
ENSMUSG00000022064	0	0	0	0	0	0	0	0	0	0	0	0	0	0	0	0.981944	0	0	0	0.776668	0	0.960453
ENSMUSG00000022085	0	0	0	0	0	0	0	0	0	0	0	0	0	0	0	0	0	0	0	1.58359	0	1
ENSMUSG00000022092	0.311073	0.797784	0	0	0	0.96117	0	0	0.520393	0	0.308641	1.82618	0.144296	0	0	0.852517	1.87519	0.165179	1.97313	3.44035	0.985781	0.844183
ENSMUSG00000022096	3.83877	0.851912	0	2.41927	1.58933	1.79545	1.81892	0	0	0	2.71385	0	3.54489	0.829267	0	0	3.99325	6.5145	0	1.57891	1.19579	0.799143
ENSMUSG00000022097	3.36986	0	0	0	1.50187	2.23071	0	0	0	0.958214	1.44407	0	0	7.65548	0	0	0	0.144486	4.43724	0	1.0361	0.901231
ENSMUSG00000022099	2.35765	0	0	3.84835	0	0	3.23042	0	2.55366	0.147365	1.10129	0	0	0	3.8821	0	2.55946	0	0.888832	0	0	0.785077
ENSMUSG00000022103	0	1.50642	0	1.08859	0.278913	0	0	0	0	0	0	1.93426	0	0	0	0	0.0136974	2.23827	0	0.212409	0.28637	0.881143
ENSMUSG00000022113	0	0	0	0	0	0	0	0	0	0	0	0	0	0	0	0	0	0	0	2.06286	0	1
ENSMUSG00000022120	0	2.03745	1.57744	0.724319	0	0.107614	0.530815	0.365616	1.04301	0	1.68755	1.23772	0.99949	0.512797	0	4.07003	1.31981	0.775061	0.920834	1.85019	1.33309	0.790876
ENSMUSG00000022123	0	0	0	0	0	0	0	0	0	0	2.03835	0	0	0	0	1.0066	0	2.40763	0	0	0	0.936764
ENSMUSG00000022126	0.341617	0	7.1679	0	0	0	3.96812	0.286583	4.16523	1.47991	0	1.55167	0	9.32636	0	0	0	0.923528	1.90428	0	1.06396	0.877483
ENSMUSG00000022129	0	0	0	0.00580742	0	0	0	0	0	0	0	0	0	0	0	0	1.76347	4.17896	0	0	0	0.978831
ENSMUSG00000022132	0	0	0	0.534237	0.770285	0	0	0	1.47789	0	0	0	0	0	0	0	0	0.758907	0	0	0	0.93019
ENSMUSG00000022144	0	0.0270937	0	0	0	0	0	0	0.89835	0	0	0	2.13238	0	0	0	0	0.548869	0	1.39049	0	0.932826
ENSMUSG00000022146	1.86497	3.37045	0	0	3.67007	0.390402	0.469239	0	0.457365	0	2.16966	0	2.51314	0	0.207503	0	0	3.85077	0	0	0.336784	0.799396
ENSMUSG00000022148	0.250575	0	2.42188	0	0	0	0.787162	0	2.59189	0	1.66038	3.69713	0	4.26923	0.416806	0	0	0	3.15859	0.193199	4.63365	0.790156
ENSMUSG00000022149	0	0	0	0	0	0	0	0	0	5.12661	0	0	0	0	0	0	0	0	0	0	0	1
ENSMUSG00000022150	2.14024	2.67643	2.14442	0	0.496165	1.15608	0	0	3.31736	0.156416	0.97183	0	1.82245	4.84438	0	3.27727	0	0.793225	0	1.07065	0	0.793342
ENSMUSG00000022155	0.127693	0	0	0	0	0	0	0	0	0	0	0	0	0	0	1.69103	0	0	0	5.43615	0	0.983272
ENSMUSG00000022156	0	0	0	0	0	0	0	0	0	0	0	2.24753	2.43108	0	0	0	0	0	1.80691	0	0	0.916612
ENSMUSG00000022157	3.92108	2.78972	5.69778	0	0	0	0	0	1.20243	0	0	0	2.86906	4.65151	0	0	0	0	3.55951	0	1.23005	0.822533
ENSMUSG00000022179	0.217435	0.332365	0.120856	0	0	0	0.242901	0	0.279492	0	1.21963	0.565989	0.617731	0	0	0	0.329384	0.663614	0	0.730612	0.871691	0.796164
ENSMUSG00000022181	1.14248	0	0	0	0	0	0	0	0	3.25563	0	0	0	0	0	0	0	0	0	0	0	0.982454
ENSMUSG00000022197	1.09934	0	0	0	0	0	0	0	0	0	0	0	0	0	0	1.44622	0.83704	1.14543	0	0	0	0.893453
ENSMUSG00000022206	5.15036	1.27994	0	0	1.25331	1.49823	0	0	0.832707	0	0.581478	0	0.713369	0	0	0	0	0	0	0.521356	0	0.935146
ENSMUSG00000022208	0	0.441656	0	5.5055	0	0	2.32627	1.57363	0	0	0.313134	0	0	0	3.11144	0	3.82952	1.3249	0	2.12344	0	0.863373
ENSMUSG00000022209	0	0	0	0	0	0	0	0	0	0	0	0	0	0	0	2.43832	0	0	0	0	0	1
ENSMUSG00000022211	0	0	0	3.51831	0	0	0	3.46138	0	0	0.659516	0.997155	0	0	0.865354	0.0321177	3.52477	0	0	2.06506	0.389441	0.829941
ENSMUSG00000022215	3.04655	0	0.388269	0	1.69437	7.496	0	0	4.32795	5.67859	0.835458	0	6.75135	0	0	0	0.848383	4.09405	0	4.07217	0	0.788306
ENSMUSG00000022218	0.749613	0	0.322129	0	1.76597	0	0.0244432	0	2.2932	2.28203	3.79929	0	0.226038	1.20311	0	0	0	3.80467	1.40892	0.0865638	0.626391	0.805664
ENSMUSG00000022219	1.25401	0	0	1.28164	0	1.0973	6.19796	0	5.65907	7.5459	1.61648	0	0	0.692343	0	0	0	0	0	0	3.82795	0.856699
ENSMUSG00000022220	3.33253	2.21641	0	0	0	2.67787	0	0	1.19338	0.979803	0.889955	0	1.23016	0.501322	0	0	0	2.25604	0	0	0.952366	0.806493
ENSMUSG00000022225	4.53604	1.46111	6.20505	0	1.69202	0.153995	0.312773	0	1.7557	0	0	0	5.0595	2.16647	0	1.83494	0	7.46781	3.33745	1.79677	0	0.79705
ENSMUSG00000022226	0	0	0	0	0	0	1.01385	0	0.139373	0	0	0	0	0.018762	0	0	0	0	0	0.972471	0.0118425	0.943658
ENSMUSG00000022227	0	0	0	0	0	0	1.96359	0	0	0	0	0	0	0	0	0	0	0	0	0	0.333182	0.991516
ENSMUSG00000022229	0	0	0	0	0	0	3.95857	0	0	0	0	0	0	0	0	0	0	1.55228	0	0	0	0.980393
ENSMUSG00000022231	0	0	0	0.419358	0	0	0.0162759	0	0	0	0	0	0	0	0	0.758845	0	1.61277	0	0	0	0.962968
ENSMUSG00000022235	3.85832	0	0	0.870167	0	0.825609	2.95389	1.93675	2.77315	4.3481	2.10877	0	2.21883	0	1.76874	0	0	0	0	0.599962	0	0.771001
ENSMUSG00000022236	2.56112	0	0.333333	0	0	0	0	1.00382	0.153908	1.48724	1.44796	0	0.289214	0.428906	0	0	0	0	0	7.69461	0.746191	0.94508
ENSMUSG00000022237	0	0	0.496688	0	0	0.110289	0	1.57145	1.08987	0.852255	0.554553	1.2422	1.05554	2.49014	0	0.16853	3.90104	0	0	0	2.08978	0.849767
ENSMUSG00000022243	0	0	0	0	0	0	0	0	0	0	0	0	0	0	0	0	0	1.87201	0	0	0	1
ENSMUSG00000022245	0	0	0	0.346544	0	0	0	0	0	0	0	0	0	0	0	0	0	0	0	0	0	1
ENSMUSG00000022246	0	2.51782	0	0	0	0	0	0	0.667446	0.256253	1.66623	0	2.21862	1.22586	0	1.53231	0	1.84302	0	3.97162	0	0.84984
ENSMUSG00000022249	0	0	0	0	0	0	0	0	0	0	0	0	0	0	0	0	0	0	0	2.48287	0	1
ENSMUSG00000022262	0	0	0	0	0	0	0	0	0	0	0.853868	0	0	0	0	0	0	0	0	0	0.979304	0.956404
ENSMUSG00000022263	0.100784	0.635602	0	1.03476	0	0.0863389	0	0.148802	0.263735	0	1.14982	0	2.28769	1.7776	0	0.881699	1.04071	0.991483	0	0.916369	0	0.80269
ENSMUSG00000022286	0	0	0	0	0	0	0.342416	0	0	0	2.7247	0	0	0	0	0	0	1.64526	0	0	0	0.963525
ENSMUSG00000022303	0	0	2.21326	0	0	0	0	0	0	0	0	0	0	4.36026	0	0	0	0	0	0	0	0.97462
ENSMUSG00000022304	0	0	0	0	0	0	0	0	0	3.40501	0	0	0	0	0	1.06416	0	0	0	0	0	0.984374
ENSMUSG00000022305	0.603599	1.1358	1.38845	1.20735	0	0	0	1.04942	0	0	1.56435	0	1.88031	3.51015	0	0	2.15969	1.42096	0	1.07501	1.22464	0.790471
ENSMUSG00000022307	0	0	0	0.849175	0	0	0	0.0152773	0	0	0.877836	0	0.649456	0	0	0	0.97455	0.0431155	0	1.12201	0.980918	0.804355
ENSMUSG00000022309	0	0	1.75241	0	0	0	0	0	0	0	0	0	0.856031	0	0	0	0	0	0	0	0	0.975576
ENSMUSG00000022315	0	0	0	0	0	0	0	6.75477	0	0	0	0	0	0	0	0	0	0	0	0	0	1
ENSMUSG00000022321	0	0	0	0.0365794	0	0	0	0	0	0	0	0	0	0	0	0	0	0	0	0	0	1
ENSMUSG00000022324	1.26826	3.06026	0	0	2.80581	0	0	0	0	0	0.196164	0	2.20103	0	0	0	0	1.8155	0	0.913377	0	0.849684
ENSMUSG00000022325	0	1.84918	1.07395	0	0.0334715	0	0.494146	0	1.16649	0.245232	0.831066	2.17715	1.99559	0.965732	0	3.34365	0.817602	0.786413	1.0974	2.07274	1.03076	0.751216
ENSMUSG00000022329	0	0	0	0	0	0	0	0	0	0	0.14738	0	0	0	0	1.57088	0	0	0	0	0	0.995309
ENSMUSG00000022332	0	0	0	0.0281178	0	0	0	0.461898	0	0	0	0	0	0	0	0	2.18036	0	0	1.21063	0	0.961001
ENSMUSG00000022340	0	0	0	1.32637	0	0	0.188975	0	0	0	0	0	0	0	0.635946	0.435352	2.87435	0	0	0	0	0.955005
ENSMUSG00000022342	0	0	0	1.4369	0	0	1.88162	0	0	0	0	0	0	0	2.46145	0	0	0	0	0	0	0.93259
ENSMUSG00000022347	0	0	0	0	0	0	0	0	0	5.72214	0	0	0	0	0	2.65488	0	0	0	0	0	0.976802
ENSMUSG00000022357	0	0	0	0	0	2.85709	0	0	0	0	1.71494	0	2.33776	0	0	0	0	0	0	0	0	0.929076
ENSMUSG00000022367	0	1.66767	0	0	1.63208	0.642585	0	0	1.10608	0	1.85395	0	3.12533	0	0	0	0	1.26408	0	0	0.757771	0.857228
ENSMUSG00000022369	0	1.37967	0.0381151	0	0	0	0	0	0	0	0.584587	0.904839	1.27634	0.0174177	0	2.07416	0	0	0.38213	2.07273	0.518349	0.827058
ENSMUSG00000022371	1.16917	1.57438	0	0	1.5569	0	0	0	0.883706	0.469997	0	0	1.78576	0	0	0	0	1.38329	0	0.154357	0	0.798635
ENSMUSG00000022372	1.31359	0.261148	3.24149	0	0	0.104635	0.586669	0	3.49474	0	0	3.20736	0	3.62013	0	0	0	1.10846	4.89609	0	4.58088	0.780242
ENSMUSG00000022375	0	0	0	0	0	0	0	0	0	0	0	0	0	0	0	0	0	0	0	1.53085	0.0486602	0.998411
ENSMUSG00000022382	0	0	0	0.0167686	0	0	0	0	1.50437	0	4.04751	0	0	0	0	0	0	2.07914	0	0	0	0.955525
ENSMUSG00000022383	1.34952	0	0	0	0	0.192899	0.267674	0	0.271009	2.98489	0	0	0	0	0	0	0	0	0	0	0	0.965139
ENSMUSG00000022388	0	0	0	0	0	0	0	0	0	0	0	0	0	0	0	0	0	0	0	2.87508	0	1
ENSMUSG00000022408	0	0	0	0	0	0	2.31649	0	0	0	2.28188	0	0	0.884278	0	0.542524	0	2.43414	0	0	2.58753	0.836537
ENSMUSG00000022416	0	0	0	0.402801	0	0	0	0	0	0	0	0	0	0	0	0	0.57431	0	0	0	0	0.964932
ENSMUSG00000022425	3.3518	3.47515	0	5.85311	0	0	0	3.08033	2.42098	1.59626	0.260117	0	0.761424	0	0	1.11995	1.36996	5.58775	0	1.97127	1.61739	0.772665
ENSMUSG00000022429	0	0	0	0	0	0	0	0	0	0	0	0	0	0	0.661578	0.413374	0	0	0	2.05086	0	0.973793
ENSMUSG00000022431	0	0	0	0.0431283	0	0	0	0	0	0	0	0	0	0	0	0	0	0	0	3.84197	0	0.999439
ENSMUSG00000022432	0	0	0	0	0	0	0	0	0	0	0	0	0	0	0	2.93279	0	0	0	4.44629	0	0.96702
ENSMUSG00000022435	0	0	0	0	5.86606	0	0	1.67707	1.40388	0	0	0	0	0	0	0	0	0	0	0	1.16373	0.96382
ENSMUSG00000022438	0.691296	0	0.312388	1.90765	0	1.94757	0	0	0	0	0	0	2.69795	2.28706	0	0.156069	0.729478	0.450507	0	0.308978	0	0.83708
ENSMUSG00000022441	0	0	0	0	0	0	0	0	0	0	0	0	0	0	0	1.97829	0	0	0	2.74871	0	0.964014
ENSMUSG00000022445	2.15333	0	0	0	0	0	5.34317	0	5.64053	9.5381	0	0	0	0	0	0	0	0	0	3.80262	0	0.9112
ENSMUSG00000022455	0	0	0	0	0	0	0	0	0	0	0	0	0	0	0	0.114076	0	0	0	3.4415	0	0.998343
ENSMUSG00000022464	0	2.31841	0	0	0	2.63721	0	4.39474	0.918687	6.26215	1.9578	0	1.90491	0	1.12028	0	0	3.04431	0	0.78214	0	0.847668
ENSMUSG00000022468	0.760303	0	0	0	0	0	0	0	0	0	0	0.695393	0	0	0	0	0	3.34163	0.661461	0	5.53387	0.950678
ENSMUSG00000022479	0	1.11767	0.0212921	0	2.02169	0	4.82063	3.7879	2.57427	0	1.46269	0	1.98642	0.330755	0	0	0	4.78565	0	1.80645	0.885093	0.784469
ENSMUSG00000022483	0	7.16974	0.186643	0.71701	0	2.24081	0	0	1.45392	0	3.87107	0	4.59076	0	0.27979	0	4.16493	0	0	2.37689	0	0.861349
ENSMUSG00000022484	2.57499	2.03475	0	0	0.433926	0	0.450427	0	4.45306	0	0	0	5.59499	0	1.92277	0	0	2.01755	0	0.63637	0.539861	0.865382
ENSMUSG00000022485	0.198531	0	0	0	0	0	0	0	0	0	0	0	0	0	1.30548	0	0	0.378875	0	0	0	0.977885
ENSMUSG00000022487	0	0	0	0	0	0	0	0	0	0	0	0	0	0	0	6.54829	0	0	0	4.85309	0.230271	0.961186
ENSMUSG00000022490	4.97574	0.660892	0	3.71333	0.495653	2.68383	0.567499	6.75703	4.46728	0	0	0	2.20867	0.730574	2.92691	0	5.15284	0.975903	0	0	0	0.781272
ENSMUSG00000022491	5.27843	3.07127	0	0	10.8512	0	0	0.966632	0	0	0	0	0.505038	0	0	0	0	0	0	0	0	0.954745
ENSMUSG00000022496	0	0	0	0	0	0	0	0	0	0	0	1.66973	0	0.259477	0	0	0	0	0	0	0	0.99223
ENSMUSG00000022501	4.26199	0	0	0	0	0	0	0	0	0	0	0	0	0	0	0	0	0	0	9.39037	0	0.977307
ENSMUSG00000022504	1.30999	0	0.0020303	0	0	0	0.823123	0	1.95585	0	0	3.21541	0	2.63234	0	0	0	0	3.66819	0	2.18973	0.834681
ENSMUSG00000022510	0	0	0	0	0	0	0	0	0	0	2.22037	0	0	0	0	0.548908	0	3.49133	0	0	0	0.960341
ENSMUSG00000022512	1.1608	1.58101	0	0	2.27106	0.127907	0	0	3.37509	4.83913	3.75805	0	0.919379	1.66539	0	0	0.184933	6.07086	0	2.3439	1.72887	0.802701
ENSMUSG00000022514	0	0	0	1.78819	0.22743	0	0	0	0	2.26711	0.627871	0	0	0.206598	0	1.03275	0.473563	1.84772	0	0	0	0.863171
ENSMUSG00000022518	0	0	0	0	0	0	0	0	0	0	0	0	0	0	0	4.63453	0.446024	0	0	3.03291	0	0.962467
ENSMUSG00000022519	1.11094	0	0	0	0	5.20598	0	0	0	0	0.00718587	0	5.76326	0	0	0	0	1.89313	0	1.16977	0	0.918562
ENSMUSG00000022525	0	0	0	1.85621	0	0.798033	0	0	0	0	0	0	1.12738	0	0	0	1.95131	0	0	4.0961	0	0.93002
ENSMUSG00000022534	0.212129	0	3.06049	0	0	0	1.16508	0	1.71519	0	0	0	0	3.99328	0	0	0	0	2.45579	0	0	0.89221
ENSMUSG00000022537	0.691572	1.02911	0	1.62126	0	1.12523	0	0	0.24871	0	1.49914	0	0.430771	0	0	0	0.964196	0	0	0.902035	0	0.787487
ENSMUSG00000022543	0	0	0	0	0	0	0	0	0	0	0	0	0	0	0	0	1.03036	0	0	4.18005	0	0.987675
ENSMUSG00000022577	0.260755	0	0	4.52741	0	0	0	0	0	0	0.421105	0	0	0.0198969	0.457213	0	3.56758	0.157685	0	0.608799	0	0.939336
ENSMUSG00000022580	0	0	0	1.13706	0	0	0.0637979	0	2.33239	0	1.43722	0	0	0	0	0	3.72043	0	0	3.67405	0	0.883824
ENSMUSG00000022582	0	0.393326	3.02705	0	0	0	4.848	0	2.78595	0	0	0	0	4.25203	0	0	0	0	1.83758	0	0	0.873185
ENSMUSG00000022583	3.93628	0	0	0	0	0	0	0	0.45083	0	0	0	0	0	0	0	0	0	0	0	0	0.994273
ENSMUSG00000022586	0.0425555	0.536395	1.69001	0	0	0	0	0	5.27123	0	2.27845	1.03421	0	3.36018	0	0	0	0	2.4417	0	1.13567	0.88125
ENSMUSG00000022595	0	0	0	0	0	0.0942393	0	0	0.315531	0	9.16593	0	0	0	0	0	0	0.288706	0	0	3.6444	0.97631
ENSMUSG00000022596	0	0	0	0	0	0	0	0	0	0	1.19127	0	0.179001	0	0	0	0	3.34546	0	0	1.45959	0.957706
ENSMUSG00000022598	0	3.75017	0.3774	0	0	1.1622	1.67268	0	4.17181	0.465882	9.04663	0	0.930497	2.43556	0	0	0	1.01815	0	2.1128	2.80715	0.884464
ENSMUSG00000022603	1.17619	0	0	0	0	0	0	0	0	0	0	0	0	0	0	0	0	0	0	6.54783	0	0.991019
ENSMUSG00000022607	0.155279	1.27152	0	0.877974	0.299548	0	0.0942842	0	0.208247	0	1.33014	0	1.39126	0	0	1.57455	0.643258	0.783071	0	2.05131	0	0.789667
ENSMUSG00000022613	0	0	0	0	0	0	0	0	9.38334	2.6084	0	0	0	0	0	10.1868	0	0	0	2.20953	0	0.930296
ENSMUSG00000022619	0.0086049	0	0	6.32625	0	0	4.33301	5.46991	0	0	0	0	0	0	5.16463	0	6.36146	0	0	5.08888	0	0.792569
ENSMUSG00000022622	1.57049	0	0	0	0	0	0	0	0	0	0	0	0	0	0	0	0	0	0	6.20063	0	0.987336
ENSMUSG00000022623	2.66164	0	0	2.24587	0	1.87885	0	0	0.0603234	0	0	0	0	0	0	0	0.393369	0	0	0.307575	0	0.908215
ENSMUSG00000022636	0.228394	1.65053	1.24999	1.77336	1.10931	0	0.309929	1.80371	1.03328	0.92499	3.93042	0.833707	0.480955	3.23353	0	0	0	1.39821	0	0.579265	0.783763	0.77874
ENSMUSG00000022650	0	0	0	0	0	0	6.80755	0	0	0	0	0	0	0	0	0	0	0	0	0	0	1
ENSMUSG00000022652	0	0	0	0	0	0	0	0	0	0	0	0	0	0	0	0.418426	0	0	0	0	0	1
ENSMUSG00000022656	0	1.0367	0	0.790433	0.426974	0.0102107	1.30942	2.3569	1.38101	1.13204	1.19056	0	1.51872	0	0.15374	3.60524	1.98908	0.790833	0	3.97342	0	0.777372
ENSMUSG00000022657	0	0	0	0	0	0	0	0	0.221161	0	0	0.736363	0	0	0	0	0	0	1.97915	0	2.06138	0.928769
ENSMUSG00000022658	0	0	0	6.49754	0	0.947514	5.58865	0	0	0	0	0	0	0	6.5286	0	5.91452	0.460194	0	0	0	0.851358
ENSMUSG00000022659	0	0	0.585735	0	0	0.491578	0	0	0.563687	0	0	2.13649	0	0	0	0	0	0	2.66592	0	0.111508	0.927061
ENSMUSG00000022667	1.08255	0	2.38843	0	0	0	0	0	1.17057	0	0	0.263466	0	3.96346	0	0	0	0	1.24967	0	0.164203	0.920286
ENSMUSG00000022672	0	0	0.0172907	0	0	0	0	0	0.0197844	0	0.156679	0.545146	0	0.322034	0	0	0.71899	0.667244	0.487407	1.22613	1.12156	0.834596
ENSMUSG00000022679	0	1.25788	0.424656	3.6408	0.537317	0	0.797698	0.993692	3.91025	1.41957	1.30334	0	0	0.964996	1.50159	2.09966	1.51711	0.0303726	0	0.404025	0.509593	0.777478
ENSMUSG00000022683	0	0	0	0	0	0	2.5946	0	0	0	0	0	0	0	0.823276	0	0	0	0	2.408	0	0.937731
ENSMUSG00000022687	1.32058	2.05564	0	0.555036	0.601288	0	0.151662	0	0.00808981	0	2.45421	0	1.2256	0	0	0	0	3.96226	0	1.28497	0	0.878137
ENSMUSG00000022696	0	0	0	0	0	0	0.0174959	0	0	0	0.181327	0.428498	0	0	0	0.873083	0	0	1.91761	0	0	0.960878
ENSMUSG00000022701	0	0.520615	0.0597401	0.790326	0	0	0	0.667741	0.468297	0	0.78818	1.12778	0	0	0	1.81285	0.928564	0	0	1.5922	0.109496	0.805473
ENSMUSG00000022707	1.09446	0	0	0	0	0	0	0	0	1.06455	0	0	0	0	0	0	0.0311904	0	0	0	0	0.949941
ENSMUSG00000022715	0	0	0	0	0	0	0	0	0	0	0	0	0	0	0	2.80152	0	0	0	4.37991	0	0.968019
ENSMUSG00000022723	0.595709	0.596734	0.592402	0	0.23712	1.25622	0	0.408087	0.34219	0	1.99265	0	0.540596	1.69547	0	2.71317	1.89915	1.04529	0	3.03302	0	0.770611
ENSMUSG00000022738	0	0	0	0	0	0	0	0	0	0	0	0	0	0	0	0	3.23549	0	0	2.55145	0	0.960571
ENSMUSG00000022753	0	0	0	1.39287	0	0	0	0.408515	0	0	0	0	0	0.22359	0	0.0781783	0	0	0	3.03797	0	0.965386
ENSMUSG00000022754	0	1.89165	0	0	0	0	0	0	0.514147	0	0	0	0.404914	0	0	0	0	3.25257	0	0	0	0.956793
ENSMUSG00000022755	0	0	0	0	0	0	3.06304	0	0	0	0	0	0	0	0	0	0	0	0	0	0	1
ENSMUSG00000022758	1.15721	0	0	0.500343	0	0	0	0	0	0	1.32796	0	1.73882	0	0	0	0	0	0	0	0	0.914151
ENSMUSG00000022759	0	0	0	2.01065	0	0	0	0	0	0	2.33857	0	0	0.000152182	0.115214	0	0	0	0	0	0.0856867	0.952712
ENSMUSG00000022762	0	0	0	0	0	0	0	0	0	0	0	0	0	0	0	0	0	0	0	1.68589	0	1
ENSMUSG00000022766	0	0	0	0.557754	0	0	0	0	0	7.74744	0	0	0	0	0	0	0	0	0	0	0	0.9964
ENSMUSG00000022768	1.57539	0.945424	1.02248	1.72072	0.553439	0	2.49255	0.211195	0	0	0.376016	2.33283	0.668562	0.814852	0	0.615883	0.84496	0.303806	1.06222	6.03345	1.58073	0.858116
ENSMUSG00000022773	1.08435	0.813273	1.73262	2.4162	0.044264	0.249531	1.22363	0.495564	1.5429	0	1.95329	0.455031	0.973785	0.921185	2.69982	1.94196	3.18527	1.21982	0.969234	6.18753	1.76721	0.792414
ENSMUSG00000022780	0	0	0	0	0	0	0.735578	0.456872	0	0	0	0	0	0	0	0	0	0	0	1.06351	0	0.943938
ENSMUSG00000022783	0	0	0	0.14613	0	0	0	0	0	0	0.636787	0	0	0	0	0	0	0	0	3.993	0	0.990196
ENSMUSG00000022790	0	0	0	1.45567	0	0	0	0	0.418963	0.109276	0	1.76087	0	0	0	1.11481	1.58847	0	0	1.48761	0	0.824666
ENSMUSG00000022798	0	0	0	0	0	0	0	0	0	0	0	0	0	0	0	0	0	0	0	2.8214	0	1
ENSMUSG00000022802	0	0	0	0.460022	0	0	0	0	0	0	0.403654	0	0	0	0	0	1.34737	0	0	1.85122	0	0.940281
ENSMUSG00000022803	1.27146	0	0	0	1.044	6.60556	0	0	0	0	0	0	2.86367	0	0	3.81602	0	0.257524	0	0	0	0.929963
ENSMUSG00000022805	0	0	0	1.0152	0	0	0	0	0	0	1.34982	0	0	0.524138	0	2.00795	0.635093	0	0	2.62121	0.659907	0.881885
ENSMUSG00000022809	0	0	0	0	0	0	1.89515	0	0	2.75196	0	0	0	0	0	0	0	0	0	0	0	0.965567
ENSMUSG00000022818	0	0	0	0	0	0	0	0	0	0	0	0	0	0.894243	0	0	0	0	0	0	0	1
ENSMUSG00000022821	0	0	0	0	0	0	0	0	3.18006	5.39465	0	0	0	0	0	0	0	0	0	0	0	0.970526
ENSMUSG00000022824	0	0	4.97671	0	0.488054	0	7.90219	0	0	0	1.04556	0	0	0	0	0	0	0	0.275352	0	2.18959	0.94321
ENSMUSG00000022832	0	0	0	0	0	0	0	0	0	0	0	0	0	0	0	0	0	0	0	4.78342	0	1
ENSMUSG00000022833	0	0.545713	0.692278	0	0	0.133675	0	0	0	0	1.14235	0.726091	0.444834	0	0	6.13606	1.02672	0.134243	0	2.35114	0.146415	0.940161
ENSMUSG00000022836	1.71242	1.65824	0	0	2.9863	0	1.6402	0	0.94762	0.828746	0	0	0.297032	0	0	0	1.05569	0.55338	0	2.2176	0	0.817317
ENSMUSG00000022840	2.23676	0	0	1.46514	0	1.22819	0	0	0	0	0	0	0	0	0	0.853735	0.773894	0	0	0	1.4912	0.870076
ENSMUSG00000022844	0	2.09198	0	0	0	0	1.03987	0.813062	0	1.65084	0.00662366	0	0.362578	0	0	1.97473	0	0	0	1.46523	0	0.825215
ENSMUSG00000022847	0.624338	0	0	0.369115	0	0	0.145467	0	0.40184	2.84889	0	0	0.139629	0	0	0	0	0	0	0	0	0.970508
ENSMUSG00000022849	0	0.260872	0	0	0	0	0.228031	0	0	0	0.305985	0.402473	0	0.413701	1.66408	2.57356	0	0.450413	0.48872	1.65632	0.775538	0.870877
ENSMUSG00000022853	4.06173	0	0	0.0455107	0	0	3.27296	1.26712	5.21976	6.48592	0.564025	0	0	0	0	0	0	0.784199	0.324822	0	1.42225	0.869237
ENSMUSG00000022860	0	0	0	1.59162	0	0	0	0	0	0	0.358679	0	3.90795	0	1.45061	0	3.61098	6.42397	0	0.824209	0	0.908592
ENSMUSG00000022861	0	0	0	0	0	0	0	0	0	0	0	0	0	0	0	0	0.275646	0	0	0	0	1
ENSMUSG00000022864	0.796366	1.63644	2.30076	1.09992	0.848755	0	0	0	1.33651	0.125333	2.06819	2.03165	0.972536	0.927266	0	0.822707	2.69544	2.78025	2.93136	5.44244	2.52834	0.762038
ENSMUSG00000022868	2.95522	0	0.615811	0	0	1.35275	0	0	0	12.0077	0	0	0	1.22206	0	0	0	0	0	2.50425	1.6789	0.95699
ENSMUSG00000022871	0	0	0	0	0	0	0	0	0	6.37759	4.59072	2.00513	0	0	0.0132624	4.61649	0	0	0	0	2.13212	0.895276
ENSMUSG00000022875	0.143165	2.0795	0	0	0	0	0	0	0	8.71409	0	0	0	0	0	0	0	0	0	0	0	0.987247
ENSMUSG00000022876	0	0	2.4292	0	0	0	0	0	0.374889	0	0	1.60692	0	2.33114	0	0	1.86768	0	2.27044	0	0.325238	0.819358
ENSMUSG00000022877	0	0	0	0	0	0	0	0	0	8.28699	0	0	0	0	0	0	0	0	0	0	0	1
ENSMUSG00000022878	9.68897	4.80337	0.91655	0	4.77246	0	0	0	0	0	0	0	2.90438	0	0	0.673484	0	3.58064	0	1.90621	0.161698	0.898241
ENSMUSG00000022883	0	0	0	0	0	0	0	0	0	0	0	0	0	0	0	0	0	0.395965	0	0	0	1
ENSMUSG00000022887	0	0.752202	0	0	0	0	0	0	0	2.38058	0	0	0.859007	0	0	0	0	5.22084	0	0	0	0.961771
ENSMUSG00000022894	4.2026	4.05681	0	0	2.2957	1.15122	0.343798	0	3.18002	0	0.978256	0	3.19294	0	0.311189	0	3.28169	2.42444	0	5.2304	0	0.75701
ENSMUSG00000022900	0	0	0	0	0.656767	0	3.01662	2.60667	1.23111	0	4.18558	0	0	0	0	2.89614	0	0	0.816701	0	4.91508	0.843242
ENSMUSG00000022901	0.534432	0	1.71784	0	0	0	0	0	2.6028	0	0	1.42409	0	4.20156	0	0	0	0	2.4163	0	0.0492298	0.895935
ENSMUSG00000022902	0	0	1.35128	0	0	0	0	0	4.43957	1.98022	0	0	0	2.0029	0	0	0	2.85099	1.80859	0	0	0.887444
ENSMUSG00000022931	0	0	0	0	0	0	0	0	0	0	0	0	0	0	0	0	0	5.42134	0	0	0	1
ENSMUSG00000022935	0	0	0	0	0	0	0	0	0	0	0	0	0	0	0	0	1.5199	0	0	0	0	1
ENSMUSG00000022938	0	0	0	0	0	0	1.85954	0	0	0	0	0	0	0	0	0	0	0	0	3.27153	0	0.97158
ENSMUSG00000022948	1.04009	1.5314	1.59582	2.56634	0.959468	0.614235	1.66946	1.05109	1.68413	1.59697	0.79009	1.82506	1.08049	1.87189	1.70788	7.19477	2.08925	1.55254	1.63151	3.48578	2.50835	0.771696
ENSMUSG00000022949	0	0	0	0	0.536191	0	2.69847	0	0	0	3.90502	0	0	0	0	0	0	0	0	2.59267	1.84287	0.901791
ENSMUSG00000022957	1.19228	1.53435	0.698851	1.67071	0	0.599408	0	0	0.875665	0.17179	0.728498	0	1.62765	2.42579	0	1.95503	2.52583	0.633277	0	4.36307	0	0.809319
ENSMUSG00000022986	0	0	0	0	0	0	0	0	0	0	2.32573	0	0	0	0	0	0	6.88278	0	0	0	0.983105
ENSMUSG00000022987	1.91026	0	0	2.48476	0	1.19202	0	2.2916	1.44474	0	0.209593	0	1.24453	0	0	0	3.75746	0.557672	0	2.143	1.95806	0.794592
ENSMUSG00000022991	0	0	0	0	8.51861	0	0	0	0	0	0	0	0	0	0	1.22432	0	0	0	0	0	0.992814
ENSMUSG00000022993	0	0	0	0	0	0	0	0	0	0	0	0	0	0	0	0	0	0	0	2.09484	0	1
ENSMUSG00000022996	0	3.00755	0	0	0	0	0	0	0	0	0	1.75894	2.84708	0	0	1.19405	0	3.24088	0	0	0	0.864117
ENSMUSG00000022997	0	0	0	0	0	0	0	0	0	0	0	0.247191	0	0	0	0	0	0	0	0	0	1
ENSMUSG00000023000	0.677052	0.224989	0	0	0	0	0.209281	0	0.00156936	0	0	0	0.353137	0	0.564968	1.3034	1.71184	0.485983	0	6.17124	0.0293699	0.954939
ENSMUSG00000023011	0	0	0	5.04201	0	0	2.50956	0	0	0	0	0	0	0	3.38285	0	5.28969	0	0	0	0	0.896644
ENSMUSG00000023013	0	0	0	0	0	0	0	0	7.10414	0	0	0	0	0	0	0	0	0	0	3.18546	0	0.97758
ENSMUSG00000023031	3.33128	0.162462	2.66555	0.997798	0.788885	0	4.75476	7.2419	2.72467	2.83242	0	0	1.32138	1.42579	1.589	2.76955	0	0	2.88643	1.02083	0	0.797907
ENSMUSG00000023032	0.0177745	0	0	2.43583	0	0	0	0.60882	0	0	1.10999	0	0.478488	1.15049	0.33465	4.33184	3.01718	0	0.886041	2.16301	2.30125	0.832594
ENSMUSG00000023033	0	0	0	1.86689	0	0	0	0	0	0	0	0	0	0	0	0.602283	1.80923	0	0	0	0	0.935414
ENSMUSG00000023041	0	0	0	0	0	0	2.62451	0	0	0	7.40098	0	0	0	0	0	0.400403	8.15998	0	0	0.332879	0.934076
ENSMUSG00000023045	0	0.997703	1.30758	0.13372	0.414621	0	3.52674	0.990561	0.937275	4.35645	0	0.726138	0	1.71833	0	0	1.90126	0.549726	1.62076	0	0.831109	0.820318
ENSMUSG00000023047	1.56848	0	0	0	0	0	0	0	0	0	0	0	0	0	0	3.59198	0.334843	0	0	7.32719	0	0.962501
ENSMUSG00000023057	3.17701	0	0	2.27167	0	0	9.32948	1.74816	0	6.09615	0.96854	0	0	0	0	0	0	0	0	0	0.63857	0.920145
ENSMUSG00000023066	0	0	0	0	0	0	0	0	0	0	0	0	0	0.245327	0	3.45773	0	0	0	0.366469	0	0.991153
ENSMUSG00000023070	0.573713	0	0	0	0	0	2.08165	0	0.333896	8.42599	0	0	0	0	0	5.12397	0	0	0	0	0	0.951856
ENSMUSG00000023073	0	0	0	0.0374854	0	0	3.11026	0	2.55648	2.71407	0	0	0	0.777884	0	0	0	0	0	0.193355	0.200621	0.89583
ENSMUSG00000023084	1.43126	0	0	3.01976	1.12926	0	0.116119	1.93991	0	0	2.52232	0	0	0.579218	1.3968	1.68557	0	0	0.526605	5.51827	1.08419	0.860182
ENSMUSG00000023120	0	0	0	0	0	0	0	0	2.48184	0	0	0	0	0	0	0	0	0	0	0	0	1
ENSMUSG00000023122	0	0	0	0	0	0	1.6524	2.7361	3.33425	1.0471	1.00682	0	0	0	0	0	0	0	0	0	0.310237	0.898738
ENSMUSG00000023132	4.09233	0	2.85272	0	0	0	4.23494	0	4.95134	4.34874	0	6.27042	0	2.33864	0	0	0	0	7.90383	0	5.85258	0.778957
ENSMUSG00000023153	2.09759	0	0	1.5539	0.0528216	1.05135	0	0	3.11276	0	0.211245	0	4.53325	0	0	0.193347	0	2.38511	0	4.8519	2.94807	0.813069
ENSMUSG00000023159	0	0	0	0	0	0	0	0	0	0	0	0	0	0	0	0	0	0	0	3.83335	0	1
ENSMUSG00000023165	0	0	0	0	0	0	0	0	0	0	0	0	0	0	0	0	0	0	0	0.86347	0	1
ENSMUSG00000023176	2.23373	0	0	0	0	0	0	0	0	7.05316	0	0	0	0	0	0	0	0	0	0	0	0.984165
ENSMUSG00000023192	0	0	0	2.34103	0	0	0	0	0	0	0	0	0	0	0.633907	6.6184	1.35294	0	0	0	0	0.967304
ENSMUSG00000023210	6.07776	0	0	0	0	0	0	0	0	0	0	0	0	0	0	0	0	0	0	0	0	1
ENSMUSG00000023216	0	0	0.392179	0.0619596	0	0	0	0	0	1.42047	0	0	0	0	0	2.04825	0	0	2.18733	0	0	0.910328
ENSMUSG00000023232	0	0	0	0	2.37131	0	4.7767	0	2.46788	1.20834	4.59023	0	3.58368	0	0.823848	0	0	4.07393	0	0.218532	3.55312	0.76039
ENSMUSG00000023235	0.0607783	4.03053	0.402333	1.10744	0	0	4.6075	0	0.658981	0.387206	0.209878	0.12032	0.303863	0.739804	0	0.642228	1.68467	1.37326	0.0482395	1.35741	2.95599	0.82547
ENSMUSG00000023236	0	0	0	4.85674	0	0	1.38542	6.75	0	0	0	0	0	0	2.73383	0	4.72514	0	0	0	0.935059	0.891584
ENSMUSG00000023243	0	0	0.913958	0	0.347883	0	1.98771	0	2.45995	1.92532	0.863024	0.764774	0.357774	0	0.405804	0.0913419	0	0	1.34067	0.953993	0.45998	0.788365
ENSMUSG00000023247	0	0	0	0	0	0	10.1548	0	5.74651	0	0	0	0	0	0	0	0	2.47537	0	0	0	0.959517
ENSMUSG00000023257	3.65836	0	0	0	0	0	0	0	0	0	0	0	0	0	0	0	0	0	0	8.33083	0	0.978043
ENSMUSG00000023259	0	0	0	0	0	0	2.43488	0	0	0	0	0	0	0.561251	0	3.04229	0.65427	0	0	0	0.149785	0.937544
ENSMUSG00000023266	0.852083	0	0	2.46	0	0	0	0	0.476926	0	0.315968	0	0.40786	0	0.78844	0	1.90596	0	0	3.82278	0	0.905733
ENSMUSG00000023267	0	0	0	0	0	0	0	0	0	0	0	0	0	0	0	0	6.97953	0	0	0	0	1
ENSMUSG00000023274	1.14814	0	0	0	0	0	1.37846	0	3.13569	0	0	4.89615	0	1.72687	0	1.18849	0	0.920092	5.06781	0	6.40623	0.848103
ENSMUSG00000023279	0	0	0	0	0	0	0	0	0	0	0	0	0	0	0	11.3391	0.445166	0	0	0	0	0.998037
ENSMUSG00000023289	4.20206	0	0	0	0	0	0	0	0	0	0	0	0	0	0	0.163372	0	0	0	0	0	0.998056
ENSMUSG00000023336	0	0.302433	0	0	0	0.321496	0	0	0.50485	0	2.75615	0	1.21781	0	0	1.48915	3.0977	1.04772	0	3.5868	0	0.850322
ENSMUSG00000023341	0	1.17178	2.61485	0	0.617098	0	0	0	1.34163	1.27007	0	2.09153	0	4.03905	0	0	0	0	0.92079	2.27266	0.503478	0.841499
ENSMUSG00000023345	0	0	0.689459	0	0	0	0.561118	0	0	0	0.585234	0.282301	0	0	0	3.47542	0	0	0	1.41976	0.353431	0.944017
ENSMUSG00000023349	1.13564	1.43329	4.46093	0	0	0.769124	1.4002	1.03431	3.58643	0.305699	0	0.073618	0	6.7884	0	0	0	0	2.43553	0.126761	0	0.876543
ENSMUSG00000023350	0	0	0	0	0	0	0	0	0	0	0	0	0	0	0	0	0	0	0	5.13632	0	1
ENSMUSG00000023387	0	0	0	0	0	0	0	5.07785	0	0.144867	0	0	0	0	0	0	0	0	0	0	0	0.998574
ENSMUSG00000023391	0	2.06145	0	2.36382	0	0	0	0	0	0	1.71944	0	3.46473	0	0	0	1.54476	4.90423	0	0	0	0.88628
ENSMUSG00000023403	0	0	0	0	0	0	0	0	0	0	0	0	0	0	0	3.42196	0	0	0	3.55878	0	0.951922
ENSMUSG00000023433	0.692565	0	0	0	0	0	2.79804	6.74727	0	0.00874259	0	0	0	0	0	0	0	0	2.38847	0.0538154	0	0.95597
ENSMUSG00000023439	0	0.196831	0	0	0	1.71428	1.59609	0	0	0	5.76425	0	0	0.0245036	1.7887	0	10.3814	0	0.260811	0	10.7008	0.89848
ENSMUSG00000023443	0	0	0	0	0	0	0	0	0	0	0	0.301124	0	0	0	0	0	0	0	4.08169	0	0.996311
ENSMUSG00000023467	0.605113	0	0	0	0	0	0	0	0	0	0	0	0	0	0	0	0	0	0	5.64456	0	0.99464
ENSMUSG00000023473	0	0	0	3.94844	0	0	0.612719	3.03674	0	0	0	0	0	1.10031	1.9012	0	4.57892	0	0	0	0	0.884259
ENSMUSG00000023484	0	1.42044	0	2.31836	0.0945783	0	9.08166	2.34099	0	0	1.53171	0	1.26102	0	9.73246	0.568886	1.04127	0	0	0.585566	1.13332	0.890173
ENSMUSG00000023800	0	0	0	0	0	0	0	0	0	0	0	0	0.906568	0	0	2.73004	0	0.485619	0	0	0	0.974502
ENSMUSG00000023805	0.21224	0.690152	0	0.639154	0	0.828655	0.409922	0	0	0	1.22119	0	2.31347	1.15719	0	0	1.52013	0.512999	0	2.07505	1.05635	0.776893
ENSMUSG00000023809	0	0	0.169375	0.744456	0	1.56819	0	2.30118	0	0	0.107542	0	1.77243	1.54513	0.216773	0	2.01675	0	0	2.38618	0.391035	0.773008
ENSMUSG00000023827	0	0.991785	0	2.53043	0	0	1.54908	0	0	0	0	0	0.774801	0.829049	0.966251	0	0.266496	0.820338	0	1.62165	0.205301	0.841435
ENSMUSG00000023828	1.80007	0	0.627263	0	0	0	0	0	0	0	0	0	0	0	0	0	0	0	0	0	0	0.982577
ENSMUSG00000023829	0	0	0	0	0	0	2.79384	0	4.05231	5.52183	0	0	0	0	0	0	0	0	0	0	0	0.938008
ENSMUSG00000023873	0.829439	0	0	0	0	0	0	0	0	0	0	0	0	0	0	2.2934	0	0	0	6.22838	0.326764	0.972307
ENSMUSG00000023885	4.33316	8.27264	0.103216	0.259731	3.74126	2.48542	1.19029	0	2.50205	0	2.57778	0	6.02769	0	0	1.35341	0	5.2249	0	3.15052	0.667464	0.796819
ENSMUSG00000023902	0	0	0	0	0	0	0	0	0	0	0	0	0	0	0.892681	2.10059	0	0	0	0.393633	0	0.969382
ENSMUSG00000023903	0	0	0.857404	0	0	0	0	0	0.556616	0	0	0	0	3.38749	0	0	0	0	1.26534	0	0	0.960452
ENSMUSG00000023912	0	0	0.179196	2.73045	0.235239	0.1864	1.08799	0.653972	0.0165737	0	0.564121	0	1.0737	0	1.42865	0	3.0537	1.74676	0	0.916972	0.859495	0.808764
ENSMUSG00000023914	0	0	0	0	0	0	4.23675	0	6.22347	0	0	0	0	0	0	0	0	0	0	0	0	0.965961
ENSMUSG00000023918	0	0	0	0	0	0	0	0	0	0	0	0	0	0	0	0	0	2.11654	0	0	0	1
ENSMUSG00000023926	0	0	1.5687	0	0	0	0	0	0	0.774102	0	0	0	0	0	0	0	0	1.44185	0	0	0.92937
ENSMUSG00000023927	0.462145	0.309273	1.94629	1.31135	0	0.109195	0	0.947031	1.86671	0	0	3.97936	0.582586	0	0	3.61781	1.45787	0.540091	4.06	0.0531979	5.89609	0.819856
ENSMUSG00000023930	1.07174	0	0	0	0	0	0	0	0	0	0	0	0	0	0	0	0	0	0	6.8923	0	0.992225
ENSMUSG00000023931	0	0	0	0	0	0	0	0	0	0	0	0	0	0	0	1.69107	0	0	0	2.08594	0	0.959465
ENSMUSG00000023935	0	0	0	0	0	0	0	0	0	0	0	0	0	0	0	0	0	0	0	1.21517	0	1
ENSMUSG00000023943	0	0	0	0	0	0	0	0	0	0	1.13105	0	0	0	0	0	0	0	0	0	0	1
ENSMUSG00000023945	1.67168	0	0	0.575789	0	0	0.246228	0	0	0	0	0	0	0	1.99874	0	0.19152	0	0	0	0	0.932827
ENSMUSG00000023949	0.0241044	0	0	1.66136	0	0	0	0	0	0	1.44538	0	0	0	0.362953	0	0	0	0	5.08201	0.438263	0.961314
ENSMUSG00000023959	0.927849	0	0	0	0	2.03351	1.52788	0	0.805496	0	1.097	0	0.710606	0	0	0	0	0	0	0	0.669425	0.858908
ENSMUSG00000023963	0	0	0	0	0.982348	0	0.333689	0	0.355446	0.887821	1.83066	0	0	0	0	1.51638	0.0334532	0.401163	0	0	0	0.876812
ENSMUSG00000023964	0	0	0	0.275584	0	0	0	0	0	0	0	0	0	0	0	0	0	0	0	0	0	1
ENSMUSG00000023965	0	0	0	0	0	0	0	0	0	0	0	0	0	0	0	0.169541	0	0	0	0	0	1
ENSMUSG00000023966	0	0.542635	0	3.2848	0.231328	0	0.290149	1.95285	0.831308	0	2.61793	0	0	0	0.592674	0.200761	0.588124	0.342225	0	3.54028	1.80994	0.812377
ENSMUSG00000023968	0.268256	4.97552	0	1.88193	0	0	0	0	0	0.316157	1.58268	0.496512	0	0	0.206405	0.0618319	1.48404	1.51036	0.536511	2.28891	5.44255	0.856601
ENSMUSG00000023978	0	0	0	0	0	0	0	0	0	0	0	0	0	0	0	0	8.89843	0	0	0.617841	0	0.996528
ENSMUSG00000023979	0	0	0	0	0	0	0	0	0	0	0	1.04231	0	0	0	0	7.49555	0.0674272	0	0.22512	0.385064	0.988527
ENSMUSG00000023982	0.346463	0.690676	3.23939	0	1.18461	0	0	0.42195	1.69334	0.0241151	0	1.48728	0	3.34548	1.29827	2.26693	7.29506	0.59866	0	1.01976	0	0.879254
ENSMUSG00000023984	0	0	0	0	0	0	0	0	0	0	0	0	0	0	0	0	0	0	0	0.647611	0	1
ENSMUSG00000023987	0	0	1.02646	0	0	0	2.93044	0	0	0	0	0	0	1.6769	0	0	0.811244	0	0	0	0	0.940033
ENSMUSG00000023990	0.876226	0.162011	0.282208	0	0	0.882067	0	0	0.961886	0	0.591139	1.69507	0.973596	1.94865	0	0	0	0.631735	1.86491	0.337445	0.170911	0.758058
ENSMUSG00000023992	4.71587	2.86702	5.99312	2.06926	0.867114	2.17017	0.769631	1.29872	3.75917	2.31527	0	0	1.59099	8.36697	0	1.04937	0.909534	0.977724	0.227345	1.99129	0.699948	0.795197
ENSMUSG00000023993	0	0	1.53809	0	0	0	0	0	0	0	0	0	0	1.41684	0	0	0	0	0	0	0	0.953942
ENSMUSG00000023995	0	2.42495	4.93476	0.575893	0	0	1.21166	0	0	2.14717	0	0	0	0.667702	0	0	0	0	3.48859	0	0	0.89345
ENSMUSG00000024008	0	0	0	1.01908	0	0	0	0	0	0	0	1.02209	0	0.293194	0	0	0.769261	0	0	1.14746	1.46053	0.854468
ENSMUSG00000024027	0	0	0	0	0	0	0	3.65853	0	0	0	0	0	0	0	0	0	0	0	0	0	1
ENSMUSG00000024028	0	0	0.784339	0	0	0	4.49002	4.01327	0	0.096841	2.94541	0	0	0.247103	0	0	0	0	0.127104	0	0.593069	0.901926
ENSMUSG00000024029	0	0.217184	0	0	0	0	9.44314	0.468422	0	3.7807	0.563487	0	0	0	0	0	0	0	0	0	1.69931	0.96437
ENSMUSG00000024032	0	0	2.98632	0	0	0	0	0	3.48699	1.02414	0	0	0	3.22839	0	0	0	0	0	0	0.812409	0.884553
ENSMUSG00000024033	1.49674	0	0	2.73481	0	0	0	0.288047	0	0	3.69921	0	0	0	0	0	0	0	0	8.52405	1.43087	0.943397
ENSMUSG00000024034	0	0.283249	0.578455	0	0	0	0	0	0	0	0	0	0	0	0	0	0	0	0	0	0	0.975517
ENSMUSG00000024036	0	0	0.433746	0	0	0	2.75432	1.60213	0.271781	0	1.10769	0.424281	0	0	0	0	0	0	0.978811	2.87462	2.01606	0.833216
ENSMUSG00000024039	0.738496	0	0	1.71936	0	0	1.62864	3.20744	4.60419	6.02089	1.17805	0	0	0	0	0.0775828	0	2.74423	0	2.35394	0	0.848428
ENSMUSG00000024041	0	0	0	0	0	0	0.213418	0	1.25166	0	0	0	0	0.555722	0	0	8.05522	3.50217	0	4.31517	0	0.938933
ENSMUSG00000024043	0	0.388154	0	0	0	0	0	0	0	0	0.349053	0	1.21786	0	0	3.24913	0	0	0	0	0	0.969914
ENSMUSG00000024049	0.261045	0	0	0	0	4.80751	0	0	0	0	0	0	3.95623	0	0	0	0	1.06848	0	0	0	0.945026
ENSMUSG00000024053	2.59232	1.58099	2.86053	0	0.385683	2.06716	0	0	1.74382	0	0	0.0618343	2.18514	5.15179	0	2.62282	0	1.5978	1.57311	0.251345	0	0.810526
ENSMUSG00000024056	0	3.09124	2.28964	0	0.747862	1.03356	1.13857	0	1.40469	0.112641	1.44229	1.62412	2.26375	1.83929	0.426513	5.21362	0.570056	0.718808	1.71251	3.35523	2.1932	0.750998
ENSMUSG00000024059	0	0	0	0.938448	0	2.06739	0	0	0	0	3.35891	0	0.424063	0	0	2.10596	0.791298	1.40257	0	3.54895	0	0.843776
ENSMUSG00000024064	0	0	0	0	0	0	0	0.192689	0	0	0	0	0	0	0	0	0	0	0	0	0.788444	0.98778
ENSMUSG00000024074	1.01162	2.11103	0	1.00281	0	0	0	0	0.678787	0	2.01	0	0.915309	0	0	0	0.150981	1.99477	0.0680346	0.435616	0	0.804173
ENSMUSG00000024076	0	0	0	0	0	0	0	0	0	0	0	0	0	0	0	0	0	0	0	0.445467	0	1
ENSMUSG00000024078	0	0	0	0	0	0	0	0	0	0	0.05233	0.56158	0	0	0	1.8242	0	0	0	1.25171	0	0.948865
ENSMUSG00000024084	1.36411	1.68393	0.20745	2.32312	1.45331	0.0634153	0.533533	0	0	1.50987	0.523847	0	0.406168	2.52793	0.355643	0.00514112	5.33701	2.37394	0	3.6903	0	0.821795
ENSMUSG00000024088	0	0	0	0	0	0	0	0	0	0	0	0	0	0	0	1.03337	0	0	0	0	0	1
ENSMUSG00000024105	0	0	0	0	0	0	1.63932	0	0	0	0	0	0	0	0	0.546278	0	0	0	0	0	0.983338
ENSMUSG00000024107	0	0	0	0	0	0	0	0	0	0	0	0	0	0	0	1.2368	0	0	0	0	0	1
ENSMUSG00000024109	0	0	0	0.664852	0	0	0	0	0	0	0	0	0	0	0	0	0	0	0	0	0	1
ENSMUSG00000024112	0.0737801	0	0	1.08721	0	1.22928	0.736991	0	0	0	0.704746	0	0	0	0.0687866	2.88787	4.44859	0.0179302	0	4.20939	0	0.876186
ENSMUSG00000024114	0	0	0	0	0	0	1.2395	1.14236	0	0	0	0	0	0	0	0	0.288524	1.09877	0	1.65752	0.144263	0.88195
ENSMUSG00000024116	0	0	0	0	0	0	0	0	0	0	0	0	0	0	0	0	0	0	0	4.89482	0	1
ENSMUSG00000024124	0	0	0	0	0	0	5.26483	0	0.386906	0	0	0.519624	0	1.19654	0	0	0	0.224002	2.19285	0	2.37606	0.934509
ENSMUSG00000024125	0	2.12311	0	0	0	0	0	0	0	0	1.69885	0	0	0	0	0	0	0	0	0	2.53822	0.924712
ENSMUSG00000024128	2.00994	2.83849	0	0	0	0	0	0	0	0	0	0	0	0	0	0	0	0	0	0	0	0.964595
ENSMUSG00000024131	0	0	0	0	0	0	2.55029	0	4.66956	2.79667	0	0	0	0	0	0	0	0	0	0	0	0.942747
ENSMUSG00000024134	0	5.44349	0.131048	2.69121	0.646132	0.141479	0.0252423	0	4.43079	0	6.00348	0.764039	3.11117	1.29518	0	0	2.0806	1.12128	0	1.75303	3.46706	0.774283
ENSMUSG00000024135	0	0	0	0	0	0	0	0	0	0	0	0	0	0	0	1.38414	0	0	0	0.513989	0	0.981433
ENSMUSG00000024145	0	1.11424	1.02759	1.59726	1.71437	0.294171	2.17093	1.05529	1.55252	0.408033	1.84812	0.700133	1.05236	0.523433	1.05013	5.66441	2.56618	1.68168	0.513762	3.20224	1.12435	0.777587
ENSMUSG00000024154	0	0	0	0	0	0	0	0	0	0	0	0	0	0	0	4.17004	0	0	0	4.1713	0	0.950015
ENSMUSG00000024155	0	0	0	0	0	0	0	0	0	0.429248	0	0	0	0	0	0	0	0	0	1.80461	0	0.988107
ENSMUSG00000024169	1.00773	0.64587	0.748768	0.309961	0	0	0.527135	0.362943	0.524502	0	2.00832	2.07246	0.695474	0.938803	0	0.522584	1.83454	0.572979	1.64581	4.94802	1.3628	0.840535
ENSMUSG00000024172	0	0	0	0.331027	0	0	0	0	0	0	2.2868	0	0	0	0	0	3.46806	0	0	0	1.79939	0.936316
ENSMUSG00000024173	1.11981	0.0984286	0.305167	0	0	0	0	0	0	0	0	0	1.47447	0.0921327	0	0	0	4.29611	0	0.592053	0	0.957146
ENSMUSG00000024174	0	0.508781	0.00327621	0	0	0	0	0	0	0	0	0.485875	0.212014	1.26547	0	1.31991	1.15192	0.853859	0.419104	0.868566	0.696282	0.755092
ENSMUSG00000024175	0.10411	0	0	0	0	0	0	0	0	0	2.35163	0	0	0	0	0.659511	0	0	0	5.09332	0	0.969418
ENSMUSG00000024184	0	0	1.15905	0	0	0	1.46197	4.55733	0	1.30156	0	0	0	0	0	0	0.066884	0	1.19145	0	0	0.943158
ENSMUSG00000024206	0.670836	0	0	0	0	0	0	0	0	0	1.2961	0	0	0	0	2.49329	0	1.43043	0	4.31312	0.272185	0.928557
ENSMUSG00000024207	0	0	0	0	0	0	0	0	0	0	0	0	0	0	0	0	0	0	0	4.35147	0	1
ENSMUSG00000024209	0.36314	0	0	0	0	0	0	0	0	0	0	0	0	0	0	0	0	0	0	4.84518	0	0.996253
ENSMUSG00000024210	0	0	0	0	0	0	0	0	0.378275	0	0	0	2.02787	0	0	0	0	0	0	0	0	0.990673
ENSMUSG00000024215	0	0	0	0	0	0	3.87956	0	0	0	1.7901	0	0	0	0	0	0	0	0	0	1.97429	0.951484
ENSMUSG00000024223	0.960013	0	0	0	0	0	0	0	0	0	0	0	0	0	0	1.66695	0	0	0	5.71533	0	0.977018
ENSMUSG00000024224	2.69456	0	0	0	0	0	0	0	0	0	0	0	0	0	0	0	0	0	0	0	0	1
ENSMUSG00000024225	2.3526	0	0	0	0	0	7.59496	7.94364	0	2.92904	0	0	0	1.24363	0	1.11043	0	0	4.33178	1.57346	0	0.866963
ENSMUSG00000024227	0	0	0	0	0	0	0	0	0	0	0	0	0	0	0	1.8616	1.90971	0	0	0	0	0.95126
ENSMUSG00000024233	0	0	0	0	0	0	0	0	0	0	0	0	0	0	0	0	0	0	0	3.30864	0	1
ENSMUSG00000024238	0.532264	1.60347	0.0449352	1.02592	0	0.646778	0	0	0.264162	0	0	0.492219	2.06351	0	0	0.102622	0.795464	0	0.841555	1.17461	1.11925	0.79057
ENSMUSG00000024245	0	0	0	1.20254	0	0	0	0	0.342788	0	0	0	0	0	0	0	0	0	0	0	0	0.985747
ENSMUSG00000024246	0	0.149078	1.00448	0	0	0	0	0	0	0	0	0	0	0	0	0	0.0778867	0	0	0.0129182	0.812399	0.947621
ENSMUSG00000024251	0	0	0	0	0	0	0	0	0	0	0	0.0661432	0	0	0	0.58551	0	0.00233201	0	0.609689	0	0.946367
ENSMUSG00000024254	0	0	0	0	0	0	2.37799	0	0	4.15692	0	0	0	0	0	0	0	0	0	0	0	0.971397
ENSMUSG00000024256	0	0	0	3.75214	0	0	6.10837	0	0	0	0	0	0	0	6.68563	0.419447	0.995575	0	0	0	0	0.915673
ENSMUSG00000024261	0	0	0	7.33007	0	0	5.20096	7.20116	0	0	0	0	0	0	5.91108	0	8.16964	0.909491	0	0	0	0.837491
ENSMUSG00000024266	0	0	0	0	0	0	0	0	0	0	0	0	0	0	0.707517	4.46328	0	0	0	5.4817	0	0.952836
ENSMUSG00000024268	0	0	0	3.22219	0	0.371921	0.833726	0	0	0	0	0	0	0	1.29234	1.42545	2.28926	0	0.392319	0	1.65911	0.871762
ENSMUSG00000024292	0	0	0	0.711735	0	0	5.72866	0	0	6.12925	0	0	0	0	0	0	0.463514	0	0	0	0	0.943681
ENSMUSG00000024300	2.62337	0	4.26207	0	0	0.519189	0	0	3.35044	0.568828	0	1.51377	0	5.87956	0	0	0	0	4.06944	0	1.2586	0.845518
ENSMUSG00000024301	0	1.8384	0.77901	0	0	0	0.3443	0	0.255358	0	1.67269	2.51731	2.45325	1.47554	1.2377	4.17402	1.01396	0.697447	1.06271	2.38026	1.43861	0.770406
ENSMUSG00000024302	0	0	0	1.25623	0	0	0	0	0	0	0	0	0.421844	0	0	0	0.0998018	0	0	0.935021	0	0.942022
ENSMUSG00000024306	0	0	0	0	0	0	0	0	0	0	0	0	0	0	0	0	0	0	0	0.24636	0	1
ENSMUSG00000024313	0	0	0	0	0	0	3.91862	0	2.83336	0	0	0	0	0	0	0.310007	0	0	0	0	0	0.959892
ENSMUSG00000024330	0	4.93503	0.552014	1.49999	0	0	0	0	0	0	0.27507	1.65814	3.08647	0.659305	0	0	1.3249	0	1.00446	0.403542	1.01123	0.883738
ENSMUSG00000024331	0	1.07964	0	0	1.49075	2.51288	4.62922	1.33895	0.0631255	3.36991	5.36603	0	0	0	0	1.57709	0	1.94145	0	0.0619379	2.34524	0.80982
ENSMUSG00000024340	0	0	0	0	0	0	2.32641	0	0	0	0	0.463487	0	0	0	0	0	0	0.0202254	0	0.740109	0.973697
ENSMUSG00000024347	0	0	0	3.02878	0	0	0	0	0	0	0	0	0	0	0	0	1.57659	0	0	0	0	0.973973
ENSMUSG00000024354	0	0.6152	0.355843	1.17495	0	0	0.789544	0.873149	4.83409	4.78304	1.60016	1.30949	0.396947	0.93293	0.295053	0	0.711063	0.588045	0.385915	0.267103	1.06038	0.833073
ENSMUSG00000024357	0	0	0	0	0	0	0	0.213723	0	0	0.705353	0	0	0	0	1.22349	0	0	0	1.16787	0	0.914713
ENSMUSG00000024365	0	0	0	0	0	0	0	0	2.02061	2.13473	0	0	0	0	0	0	0	0	0.497853	2.95711	0	0.921322
ENSMUSG00000024366	0	0.108417	0	0	2.38762	0	3.88534	0	0	0	0	0	0	0	4.22021	0	0.0962703	0	0	0	0	0.923254
ENSMUSG00000024371	3.99312	2.51664	0	0	0.327343	0	0.734035	0	1.73977	3.8517	0	0	0.797171	0.474254	0	0.480097	0	2.02733	0	2.52123	2.42326	0.775954
ENSMUSG00000024376	0	0	0	0	0	0	0	0	0	0	0.17303	0	0	0	0	0.598487	0	0	0	0	0	0.985544
ENSMUSG00000024386	0	0	0	0	0	0	0	0	3.26177	6.72009	0	0	0	0	0	1.65357	0	0	0	0.69303	0	0.958272
ENSMUSG00000024388	0	0	0	0	0	0	3.85629	0	0.615514	0	0	0	0	0	0	0	0	0	0	0	0	0.992019
ENSMUSG00000024391	0	0	0	0	0	0	0.400015	0	4.80915	8.98891	0	0	0	0	0	0	0.34845	0	0	0	0	0.969086
ENSMUSG00000024395	3.91314	1.76412	0	0.851609	0.773394	2.42695	0	0	1.66392	2.47977	0	0	0.793392	0	0	0	0	0.073032	0	1.43988	0	0.843271
ENSMUSG00000024402	1.53453	4.41242	3.38876	0	0	0	0.102543	0	3.23329	0	0.588307	7.89774	0	4.50532	0	0	0	1.77001	6.41848	0	3.9613	0.810611
ENSMUSG00000024406	0	0	1.48171	0	0	0	0.671226	0	0	0	0	0	0	0.392707	5.11692	7.66281	2.93689	0	0	3.63629	0	0.907111
ENSMUSG00000024409	0	2.73253	0	0	0	0	0	0	0	0	0	0	0	0	0	0	0	6.82898	0	2.02213	3.30795	0.940968
ENSMUSG00000024411	0	0	0	5.18737	0	1.15894	4.52002	2.10629	2.39133	0.474021	7.96571	0	0.0848358	0	0	0	3.97823	0.557821	0	0	0	0.871582
ENSMUSG00000024420	0	0.516965	0	0	0	0	0	0	0	0	0	0	0	0	0	0	0.420091	0	0	0	0	0.95937
ENSMUSG00000024421	0	0	0	0	0.288313	0	0	0	0	0	2.27821	0	0	0	0	0	0	1.91709	0	0	0	0.951598
ENSMUSG00000024424	0	0	0	0	0	0	0	0	0	2.83344	0	0	0	0.0426776	0	1.4525	0	0	0	1.2798	0	0.951032
ENSMUSG00000024427	2.98918	2.52292	0	1.72511	3.48624	2.84693	2.18456	2.04838	2.17083	2.02224	0.597974	0.709398	3.13489	0	2.35857	8.05383	2.31448	4.10686	0	2.15414	0	0.767982
ENSMUSG00000024430	1.17013	0	0	0.945966	0	0	0	0	0	0.741544	0	0	0	0	0	0.507895	0.10528	0	0	5.83557	0	0.970262
ENSMUSG00000024440	1.91922	0	0	0	0	1.93795	0	0.178305	1.63919	1.46363	0.180476	0	0.114612	0	0	0	0	0	0	1.06556	0	0.830723
ENSMUSG00000024459	0	0	0.910487	1.22437	0	0	0	0	0	0	0	0	0	0	0	2.37374	1.32439	1.08749	0.362223	0.399559	0	0.888182
ENSMUSG00000024471	1.31828	0	0	0	0	1.80748	0	0	0	0	0	0	5.51842	0	0	2.46635	0	2.7363	0	0	0	0.92454
ENSMUSG00000024479	0.327256	0	0	2.45153	5.5421	0	3.8917	1.2604	3.70998	3.03778	5.79817	0	0	0.0924548	1.98519	0	0	1.46487	0	0	0.980437	0.786625
ENSMUSG00000024481	0	0	0	0	0	0	0	0	0	0	0	0	0	0	0	0	0	2.27585	0	0	0	1
ENSMUSG00000024485	0	0	0	0	0	0	0	0	3.15501	0	0	0	0	0	0	0	0	0	0	0	0	1
ENSMUSG00000024497	0	0	0	0	0	0	4.24567	0	0	0	0	0	0	0	4.82403	0	3.20779	0	0	0	0	0.922747
ENSMUSG00000024500	0	0	0	0	0	0	0	0	0	0	0	0	0	0	0	0	1.62729	0	0	0	0	1
ENSMUSG00000024502	0	0	0	0.717551	0	0	0	0	0	0	0	0	0	0	0	0	0.485536	0	0	0	0	0.966167
ENSMUSG00000024503	1.59005	0	0	0	0	0	5.1311	2.88379	5.75836	3.62401	0	0	0	0	0	0	0	0	0	0	2.39179	0.864365
ENSMUSG00000024505	0	0	0	0	0.0702705	0	0	0	0	0	0	0	0	0	0	0.703457	0	0	0	0.0570542	0	0.99095
ENSMUSG00000024510	1.84388	0	0	0	0	0	0	0	0	0	0	0	0	0	0	0	0	0	0	6.73238	0	0.986306
ENSMUSG00000024511	0	0	0	0.391293	0	0	0.794504	0	0	0	0.846179	0	0	0	0	0	0	0.0965302	0	0	0.664162	0.884984
ENSMUSG00000024512	0	1.07121	0	0	0.531903	0	0	0	0	0	2.33542	0	5.8139	0	0	0	0	4.1949	0	0	0	0.930052
ENSMUSG00000024517	0	0	0	0.261413	0	0	0	0	0	0	0	0	0	0	0	0	0	0	0	0	0	1
ENSMUSG00000024518	0	0	0	0	0	0	0	0	0	0	0	0	0	0	0	0	5.15224	0	0	0	0	1
ENSMUSG00000024519	0	0	0	0	0	0	0	0	0	0	0	0	0	0	0	0	6.72435	0	0	0	0	1
ENSMUSG00000024524	0	0	0	1.87204	0	0	1.19313	0	0	0	0	0	0	0	2.0244	0	0.385724	0	0.310932	0	0	0.907088
ENSMUSG00000024526	5.88956	0	0	0	2.55509	1.36862	0	0	0	0	0	0	0	0	0.099857	0	0	1.22428	0	1.94246	0	0.938957
ENSMUSG00000024530	0	0	0	2.49978	0	0	0	0.0174998	0	0	0	0	0.51693	0	0.106228	0	3.87891	0	0	1.78662	0	0.936489
ENSMUSG00000024532	0	0	0	0	0	0	0	0	0	0	0	0	0	0	0	0	0	0	0	4.08726	0	1
ENSMUSG00000024533	0.221813	1.17818	0	1.69704	0	0	0	0.624708	0.447067	0	0.10261	0	1.71401	0.729353	0	4.72136	1.74999	0.516152	0	1.01151	0	0.894179
ENSMUSG00000024535	0	0	0	0	0	0	0	0	0	0	0.0933914	0	0	0.118422	0	0	0	0	0	0	0	0.960568
ENSMUSG00000024548	0	0	0	0	0	0	0	0	0	0	0.290916	0	0	0	0	0	0	0.588659	0	0	0	0.97529
ENSMUSG00000024553	0	0	0	0.0763282	0	0	1.56848	3.35504	0	0	0	0	0	0	1.47788	0	0	0	0	0	0	0.953463
ENSMUSG00000024565	0	0	0	1.91279	0	0.129924	0	0	0	0	0	0	0	0	0	0	1.31888	0	0	0.773727	0	0.941904
ENSMUSG00000024566	0.673512	0.306685	0.376816	0.123167	0	0	0.0683624	0	0.164954	0.00748839	0.90954	1.00652	0.857682	1.48201	0	0	0.834258	0.823773	0.678228	2.33214	0.896815	0.802546
ENSMUSG00000024578	0	0	0	0	4.53971	0	0	0	0	0	0.0884121	0	0	0	0	0.696557	0	0	0	0	0	0.991354
ENSMUSG00000024589	0	0	0	0.00823849	0	0	0.13448	0	0.0409608	0	0.958026	0	0.236461	0	0	1.89277	0.280017	0	0	0	0	0.956197
ENSMUSG00000024593	0	0	0	0	0	0	0	0	0	0	0	0	2.92137	0	0	0	0	0	0	0	0	1
ENSMUSG00000024598	0.0358595	1.87376	0	0	0	1.46977	0	0	0.950034	0	2.45181	0	0.653872	0	0	0.352573	0	2.08236	0	2.01056	0	0.807718
ENSMUSG00000024600	0	0	0	0	0	0	0	0	0	0	0	0	0	0	0	0	0	0.771752	0	1.65205	0	0.976643
ENSMUSG00000024617	0	0	0.0956099	3.48428	0	1.77115	2.27424	0	0	0	0	0	2.83339	0	2.81582	0	0.702966	0	0	0	1.10939	0.833501
ENSMUSG00000024619	0	0	0	0	0	0	5.17864	0	0	0	0	0	0	0	0	0	0	0	0	0	3.64751	0.964783
ENSMUSG00000024647	0	0	0	4.33445	0	0	0.536781	0	0	0	0	0	0	0	1.42666	0	4.15924	0	0	1.26164	0	0.914818
ENSMUSG00000024650	0	0	0	0.0848772	0	0	0	0	6.61963	0	0	0	0	0	0	0	0	0	0	0	0	0.999359
ENSMUSG00000024653	4.49625	0	0	0	0	3.54305	0.0647421	0	0	1.97755	11.7238	0	0	6.68408	0	0	0	1.67839	6.25905	0	3.95903	0.877761
ENSMUSG00000024663	2.72654	2.45323	2.07799	0	0	1.2971	0	0	2.84846	0.539319	0.00477526	0.0254254	1.53734	4.32049	0	4.08966	0.080638	0.947546	1.25517	5.11923	0	0.7636
ENSMUSG00000024669	0	0	0	0	0	0	0	0	2.82241	0	0	4.19131	0	0	0	1.32605	0	1.49725	4.99734	0	4.82334	0.853319
ENSMUSG00000024670	0	0	0	0	0	0	0	0	2.20421	0	0	3.52899	0	0	0	0	0	0.514436	4.32002	0	4.25621	0.878428
ENSMUSG00000024672	3.0551	2.14061	4.71726	1.35535	0.827407	1.85238	1.48024	2.69149	5.45101	0.0655272	0	0.847365	0.752635	7.29826	0	0	0.0251961	1.24801	1.68466	0.697935	0	0.802061
ENSMUSG00000024673	2.57909	0.74899	1.08084	0.37718	0.402855	0	0.462174	0.429315	4.45155	0	0	6.5406	0.639279	2.27581	0	5.49974	0.272219	0	6.97862	0	3.50699	0.790312
ENSMUSG00000024675	0.650831	0	3.07544	0	0	0	0	0	2.8106	0	0	4.5669	0	4.42857	0	0	0	0.0996433	4.64912	0	0.827178	0.822986
ENSMUSG00000024678	1.88743	3.0801	0	0	0	0.27385	0	0	0	0	0.27908	0	1.08371	0	0	0	0	1.38744	0	0.15333	0	0.917781
ENSMUSG00000024679	2.84232	1.31745	3.91712	0.284199	0.4497	1.73365	1.35637	1.07409	3.63293	0.632302	0	0	0.255721	6.53803	0	2.90342	0.321784	1.41732	2.5303	0.406416	1.42646	0.797328
ENSMUSG00000024680	0.210881	0	4.27221	0	0	0	0	0	0.230519	0	0	0	0	2.12783	0	0	1.28763	1.76424	1.71483	0	0	0.914144
ENSMUSG00000024681	0	1.09246	6.51136	0	0	0	0	0	0	0.125704	0	0	0	2.2953	0	0	0	0	1.97225	0	0.0278084	0.957662
ENSMUSG00000024694	0	0	0	0	0	0	0	0	6.43321	4.70423	0	0	0	0	0	0.812052	0	0	0	0	0	0.957127
ENSMUSG00000024696	1.3582	0	2.2311	0	0	0	0	0	2.15152	0	0	3.27879	0	4.27145	0	0	0	0.160119	3.48718	1.86025	2.20512	0.804138
ENSMUSG00000024697	0	0	0	0	0	0	0	0	0	0	1.23556	0	0	0	0	2.09364	0	0.206131	0	0	0.63156	0.950487
ENSMUSG00000024727	0	0	0	0	0	0	0.299577	0	0	0	0	0	0	0	0	0	0	0	0	0	0	1
ENSMUSG00000024728	0	0	0	0	0	0	0	0	0	0	0	0	0	0	0	0	0	0	0	2.56649	0	1
ENSMUSG00000024729	0	0	0	0	0	0	0	0	0	0	0	0	0	0	0	0	0	0	0	3.66277	0	1
ENSMUSG00000024730	1.05068	0	0	0	0	0	5.83383	0	0	0	0.0209923	0	0	3.17304	0	0	0	0	0.440087	0	0	0.959848
ENSMUSG00000024731	0	0	0	0	0	0	3.767	0	0	0	0	0	0	0	0	0.886631	0	0	0	0	0	0.988232
ENSMUSG00000024734	0	0	0	0	0	0	0	0	0	0	0	0	0	0	0	10.3134	0	0	0	0	0	1
ENSMUSG00000024737	2.1646	0.664649	4.58699	1.34373	0	0.863974	1.12801	0.952479	2.71207	1.63284	0	3.65271	0	6.98792	0.191531	0	0	0.496283	2.94127	0	1.90369	0.81944
ENSMUSG00000024738	0	0	0	0	0	0	0	0	0	0	0	0	0	0	0	4.86202	0	0	0	0	0	1
ENSMUSG00000024743	0	0	0	3.41392	0	0.728564	0.792135	3.69561	0	0	0	0	0	0	0.520979	1.54404	2.03632	0.776034	0	2.28373	0	0.83635
ENSMUSG00000024747	4.04111	0.0555295	0	0	0	0	0.0534806	0	0.532043	5.1371	5.29014	0	0	0	0	0	0.0689755	1.62362	0	1.907	0	0.873171
ENSMUSG00000024757	0	0	0	0	0	0	0	0	2.15895	0	0	0	0	0	0	0	0	0	0	0	0	1
ENSMUSG00000024761	0	0	0	0	0	0	0	0	0	0	0	0	0	0	0	0	0	0	0	0.0497191	0	1
ENSMUSG00000024768	0.421796	0	0	0	0	0	0	0	0	0	0.250757	0	0	0	0	0	0	0	0	0	0	0.970275
ENSMUSG00000024770	0	0	0	0	0	0	0	0	0	0	0	0	0	0.590267	0	0	0	0	0	0	0	1
ENSMUSG00000024771	0	0	0	0	0	0	0	0	0	0	0	0	0	0	0	0	0	0	0	0	0.250558	1
ENSMUSG00000024774	0	0	0	0	0	0	0	0	0	0	1.22446	0	0	0	0	0	0	0.636656	0	0	0.124976	0.968899
ENSMUSG00000024784	0	2.74204	0	0	0	0	0	0	0	0	1.49517	0	0	0	1.10038	1.4589	0	4.59802	0	1.47981	1.38263	0.894966
ENSMUSG00000024786	0	0	0	0	0	0	0	0	0	0	0	0	0	0	0	0	0	0	0	0.754345	0	1
ENSMUSG00000024795	0	2.96534	2.25193	0	0.220845	0.843799	1.25403	0	1.54782	0.149204	1.51597	1.79414	2.07283	1.94962	0	5.05213	0.210412	0.859807	1.47381	3.29546	1.89585	0.759499
ENSMUSG00000024803	0	5.70075	0	0	3.76824	9.28671	0	0	4.33778	1.79214	2.52771	0	8.04936	0	0.723952	0	0	3.60485	0	0	0	0.835761
ENSMUSG00000024805	0	0	0.927892	0	0	0.86065	0	0	0	0	0	0	0	0.579514	0	0	0	0	0.263861	1.88336	0.553462	0.915434
ENSMUSG00000024806	0	0	0	0	0	0	0	0	0	0	0	0	0	0	0	0	0	3.76936	0	0	0	1
ENSMUSG00000024810	0.740594	2.88725	0	1.50513	3.95822	0	0	0	2.36474	0	1.56206	0	1.96463	0	0	0	3.47644	1.99718	0	0	0	0.791598
ENSMUSG00000024815	0.971879	0	0	0	0	0	0	0	0	0	0	0	0	0	0	0	0	0	0	6.97153	0	0.99303
ENSMUSG00000024827	0	0.712276	0	0	0	0	0	0	1.41257	3.39601	0	0	0	0	0.641668	0	2.25957	0	0	0	0	0.926
ENSMUSG00000024837	0	0	0	0	0	0	0	0	0	0	0	0	0	0	0	0	0	0	0	3.17829	0	1
ENSMUSG00000024842	0.0255722	0	0	0	0	0	0	0	0	0	0	2.19892	0	0	0	0	4.93971	0	0	0	1.0063	0.967298
ENSMUSG00000024846	0.352188	2.38553	0	2.10154	1.47666	1.61449	4.33648	2.00885	1.87851	0	2.28862	0.861004	3.66175	0.731143	3.23717	0	0.850241	8.04448	0	0.373696	4.952	0.794207
ENSMUSG00000024857	0	0	0	0	0	0	0	0	0	0	0	0	0	0	0	0	5.06655	0	0	0	0	1
ENSMUSG00000024863	0	0	0	0	0	0	0	0	0	7.75926	0	0	0	0	1.28757	7.70875	0	0	0	0	0	0.942029
ENSMUSG00000024867	0	0	0	0	0	0	0.146945	0.446155	0	0	0	0	0	0	0	0	0	0	0	0	0.777357	0.961852
ENSMUSG00000024868	0.842915	3.1126	0.507784	0.68134	0.525492	2.94713	0	0	2.15039	0	0.299326	0.722178	1.07438	1.16541	0	3.92676	1.40327	0.355107	0	0.485129	0.460812	0.786933
ENSMUSG00000024873	0	1.00257	0	4.72318	0	0	3.02904	0.00219252	0.200511	0	1.83001	0.113074	0.74415	0	3.71576	0.182169	4.40636	2.00498	0	2.95543	1.03639	0.775335
ENSMUSG00000024878	0.362502	1.46569	0.602506	0.77411	0.220382	0.132774	0	0.631637	0.589116	0	1.43823	0.449353	1.31827	0.587051	0.574218	0.892947	0.914874	0.63342	0.0969061	2.57545	0.99049	0.753937
ENSMUSG00000024887	0.194434	0.01348	0	0	0	0	0.170691	0.381428	0	0	1.13173	0	0	0	0	0	0	0	0	0	0	0.966422
ENSMUSG00000024892	5.39705	0.0602446	0	1.16188	1.33008	0	0.804392	1.89225	2.92295	4.25937	2.25836	0	1.41592	0	0	0.572673	0.580402	0.982764	0	1.9081	0.167702	0.811776
ENSMUSG00000024897	0	0	0	1.33415	0	0	0	0	0	0	0	0	0	0	0.189418	0	0.785112	0	0	1.48846	0	0.922448
ENSMUSG00000024899	2.02991	2.18791	1.12349	0	0	0.0870065	3.28446	5.47892	2.75828	3.79061	1.45323	0	0.0497498	1.62786	0	0	0	1.0205	0	0.329489	1.3556	0.807461
ENSMUSG00000024901	1.11285	0.207027	0	1.9547	0	0	1.24446	1.39934	0	0	0.585374	0	0.0545486	0.467999	1.76705	0	4.01364	1.13367	0	0	0	0.876334
ENSMUSG00000024903	0	0	0	0	6.57807	0	0	0	0	0	0	0	0	0	0	0	0	0	0	0	0	1
ENSMUSG00000024905	0.0597664	0	0	0	0	0	0	0	0	0	0	0	0	0	0	0	0	0	0	5.78799	0	0.999484
ENSMUSG00000024907	0	2.64945	0	6.75771	1.74092	1.02267	7.11522	0.067931	0	0	0.642693	0	5.59996	0.0820554	7.64147	0	3.0263	0.251391	0	0.696836	2.06974	0.792429
ENSMUSG00000024922	0	0	0	0	2.692	0	3.83924	0	1.39204	0	2.68971	0	0	0	0	2.82543	0	4.37228	0	2.42002	2.62245	0.788658
ENSMUSG00000024935	0	0	0	2.4921	0	0	1.95482	0	2.33857	0	2.32011	0	0	0	0	0	1.42181	0	0	0	0	0.838784
ENSMUSG00000024936	0	0	0	0.0350756	0	0	0	0	0	0	1.56049	0.729966	0.99712	0.968408	0.0653771	0.00447654	0	3.76305	0.931031	1.52782	0.0415027	0.908834
ENSMUSG00000024957	0	0	0	0	0	0	1.23481	0	0	0	0	0	0	0	1.78872	0	0	0.118428	0	0	0	0.962173
ENSMUSG00000024972	6.524	0	0	0	1.71708	0	2.46416	2.96119	0	0	3.12945	0	0.126524	0	0	2.67961	0.24272	2.21708	0	0	3.07096	0.857382
ENSMUSG00000024973	1.02164	0	0	0	0	0	0	0	0	0	0	0	0	0	0	0	0	0	0	6.37492	0	0.991987
ENSMUSG00000024985	0	1.03243	3.44268	2.5372	2.02301	0.540831	2.22077	0.569346	1.03076	0	0	0.0527732	0	1.44631	0.292506	0	0.220724	1.00919	0	0	3.02216	0.767652
ENSMUSG00000024987	0	0.831493	0	0	0	0	0	0	0.115087	4.25737	0.698371	0	0.345572	0.564988	5.93215	0	2.96623	0	0	2.23145	0.793393	0.89208
ENSMUSG00000024990	7.17795	2.87083	0	0.505436	2.6601	0.99186	4.65417	6.51412	2.4867	10.2252	3.02643	0	3.05982	1.1998	0.385031	0	1.06254	1.41294	0	2.64662	0	0.801206
ENSMUSG00000024992	0	0	0	0	0	0	0	0	0	0	0	0	0	0	0	0	2.75682	0	0	0	0	1
ENSMUSG00000024998	0	0	0	0	0	0	0	0	0	0	0.00525303	0	0	0	0	2.30171	0	0	0	0.701438	0	0.984649
ENSMUSG00000025002	0	0	0	0	0	0	4.52657	0	0	1.16226	0	0	0	0	0	0	0	0	0	0	0	0.987162
ENSMUSG00000025003	0	0	0	0	0	0	0	0	0	3.29482	0	0	0	0	0	0	0	0	0	0	0	1
ENSMUSG00000025004	0	0	0	0	0	0	0	0	0	4.25305	0	0	0	0	0	0	0	0	0	0	0	1
ENSMUSG00000025006	2.46069	0	0	0	0.616758	3.74769	0	0	0	0	0	0	0.435157	0	0	2.41817	1.12896	0.634171	0	0	0	0.897351
ENSMUSG00000025014	0	1.26146	5.91239	0	0	0	0	0	0	0.0203465	0	0.0833534	0	0	0	0	0	0	0.18889	0	6.6488	0.943851
ENSMUSG00000025017	0.124041	0	2.01594	0	0	0	0	0	0.57056	1.1901	0	2.7703	0	3.86478	0	0	0	0	1.89017	0	0	0.889242
ENSMUSG00000025019	0	0	0.10381	0.219404	0	0	1.19575	0.117968	0.0973524	0.155314	0.462309	0.112912	0.424951	0.59275	0	2.12315	1.29123	0.608275	0.118921	0.798081	0.767151	0.833592
ENSMUSG00000025020	0	0	0	0.0644395	0	0	0	0	0	0	0	0	0	0	0	0	0	0	0	0	0	1
ENSMUSG00000025038	0	0	0	0	0	0	0	0	0	0	0	0	0	0	0	1.07583	0	0	0	0	0	1
ENSMUSG00000025043	0	0	0	0	0	0	0	0	0	0	0	0	0	0	0	0	0	0	0	4.91225	0	1
ENSMUSG00000025044	0.932922	0	2.82148	0	0	0	0	0.0525745	1.60497	1.01156	0	0	0	5.35475	0	0	0	0	0	0	0	0.94002
ENSMUSG00000025051	0	0	0	0	0	0	0	0	0	0	0	0	0	0	0	0	0	0	0	1.70296	0	1
ENSMUSG00000025056	0	0	0	0	0	0	0	0	0	0	0	0	0	0	2.35823	1.76677	0.78466	0	0	5.67367	0	0.956733
ENSMUSG00000025058	0	0.565102	2.94605	0	0	0	0	0	2.32762	0	0	2.50931	0	3.189	0	0	0	0	2.46083	0	1.34502	0.80944
ENSMUSG00000025064	0	0	0	0	2.91146	0	0	0	0	0	5.59145	0	0	0	0	0	2.28346	6.83072	0	0.17288	0	0.91978
ENSMUSG00000025069	0.295828	0	0	0	0	0	0	0.472262	0	0	0	0	0	0	0	1.71166	0	0	0	4.92764	0	0.974838
ENSMUSG00000025075	0	0	0	0	0	0	0.904939	0	2.68418	4.73776	0	0	0	0	0	0	0	0	0	0	0	0.962122
ENSMUSG00000025081	0	0	0	0	0	0	0	0	0	0	0	0	0	0	0	6.14149	0	0	0	5.0081	0	0.959227
ENSMUSG00000025082	0	0	0	0	0	0	0	0	0.51151	0	0	0	0	0	0	3.34763	0	3.40172	0	0	0	0.943277
ENSMUSG00000025083	0	0.443061	0	0.206693	0	0	0	0	0	0	0	0	0.584772	0	0	4.41167	0	1.14204	0	0	0	0.973065
ENSMUSG00000025089	0	0	0	0.16313	0	0	0	0	0	1.67387	1.51191	0	0.224523	0	0	0	0	0	0	0	0	0.943258
ENSMUSG00000025090	0	0	0	0	0	0	0	0	0	0	0	0	0	0	0	1.81638	0	0	0	1.61824	0	0.955454
ENSMUSG00000025091	0	0	0	0	0	0	5.05051	3.67908	0	0	0	0	0	0	0	0	0	0	0	0	0	0.963577
ENSMUSG00000025092	1.28323	0	0	1.60054	0	0	0.512518	0.275873	0	0	0	0	0.686136	0	1.4331	0.864487	3.38457	0	0	0.40092	0	0.89575
ENSMUSG00000025094	0	0.508095	3.62987	3.55905	2.17629	0.839373	0.154623	0.463946	0.928755	0	0	0	0	1.08396	0	3.39263	1.48634	0.894305	0	0	0.721316	0.776732
ENSMUSG00000025105	0	2.08501	0	0	0	0	0	0	0	0	2.275	0	0	0	0	5.56693	0	4.34226	0	2.49038	0	0.899472
ENSMUSG00000025127	0.87825	0	0	0	0	0	0	3.98921	2.55778	6.87341	0	0	0	0	0	0	0	0	0	0	0	0.945986
ENSMUSG00000025128	0	0.634325	0	4.47105	0.245981	0	0	0	0.750691	0	1.67458	0	0	0	2.59199	0	5.48637	1.86597	0	1.14597	0	0.878056
ENSMUSG00000025129	2.31009	1.45507	0	0	2.00449	0	0	0	0	0	0	0	5.74141	0	0	0.957687	0	3.86963	0	5.18158	1.83898	0.846575
ENSMUSG00000025141	0.725145	0	0.254288	1.17751	0	4.4779	0	0.253259	0	0	0	0.541822	4.19029	0	0.291704	0	3.21062	1.59724	0	0	0	0.863308
ENSMUSG00000025165	0	0	0	0	0.670198	0	0.623255	0	0	0	0	0	0	0	0	0	0	1.33964	0	0	0	0.951724
ENSMUSG00000025170	0.178366	0	0	0	0	0	0	0	0	0	0	0	1.63405	0	0	0	0.433466	0.466811	0	0	0	0.966995
ENSMUSG00000025171	1.09377	0.898243	0.486343	0	0	0	0.0127121	0	0.581675	0	1.30917	0	2.20401	1.8775	0	0.127797	1.16999	1.44798	0	3.41392	0.908301	0.822528
ENSMUSG00000025172	0.0127602	0	0	0	0	0	0	0	0	0	0	0	4.52887	0	0	0	0	1.78221	0	0	0	0.980183
ENSMUSG00000025175	0.289742	0	0	2.79173	0	1.09068	0	1.93763	1.01807	1.93956	0	0	1.74251	0	0.659309	0	3.63855	0	0	0	0.435139	0.836413
ENSMUSG00000025176	0.0403565	0	0	0	0	0	0	0	3.14288	4.58536	0	0	0	0	0	0	0	0.0422282	0	1.48876	0	0.948595
ENSMUSG00000025185	0.582701	3.48956	0	0	0.930257	0	0	0	1.27913	0.0403344	3.2308	0	2.28791	0	0	0	0	2.23341	0	0	0	0.84834
ENSMUSG00000025189	0	0	0	2.03507	0	0	0	0	0	0	0	0	0	0	0	0	1.11164	0	0	0	0	0.972688
ENSMUSG00000025194	0	0	0	0	0	0	1.55272	0	3.21704	5.5171	0	0	0	0	0	0	0	0	0	0	0	0.956773
ENSMUSG00000025195	0	0.734743	0	0	0	0	1.352	0	0	0.297288	1.15845	0	0.66212	0.321794	0	0	1.37765	0.868454	0	1.25864	0.117102	0.75427
ENSMUSG00000025196	0	0	0	0	0	0	0.988767	3.14371	1.91988	5.29778	0	0	0	0	0	0	0	0	0	0.104166	0	0.941895
ENSMUSG00000025197	0	0	0	0	0	0	0	0	0.468746	5.35507	0	0	0	0	0	0	0	0	0	0	0	0.995623
ENSMUSG00000025202	0	0	0	0.0884989	0	0	0	0	0	0	0	0	0	0	0	1.77192	0.3583	1.38551	0	0	0	0.948296
ENSMUSG00000025207	1.20761	0.438999	0	4.08639	0.0280172	0.11709	5.55601	0.585053	2.86453	6.792	2.22898	0	0	0	0.497099	0.252863	4.45139	3.22981	0	2.1192	1.7462	0.783501
ENSMUSG00000025215	0	1.35062	0	0	0	0	0	0	0	0	0	0	0	0	0	0	0	0.439611	1.12761	0	0	0.941981
ENSMUSG00000025216	0	0	0	0.210473	0	0	0	0	0	0	0	0	4.77604	0	0	5.51398	0	0.437701	0	0	0	0.950814
ENSMUSG00000025217	0	0.210811	0	0.730325	0	0	0	1.14369	0	0	0.732955	0	0.0556461	0	0	3.23966	2.49191	0.270097	0	1.63672	1.03276	0.871824
ENSMUSG00000025219	0	0	0	0	0	0	0	0	0	0	0	0	0	0	0	5.61498	0	0	0	0	0	1
ENSMUSG00000025221	0	0	0	1.16215	0	3.63494	0.206341	0	0	0	0	0	0	0	0.919985	0	2.18593	0.0982706	0	1.2746	0.173878	0.917177
ENSMUSG00000025227	0	0	2.55636	0.319978	0	0	1.90338	0.891774	0.0671129	0.320172	0.547443	0	0	1.74989	1.04365	1.11675	1.48754	0	0	1.52129	0.62251	0.773281
ENSMUSG00000025229	0	0	0	0	0	0	0	0	0	0	0	0	1.83016	0	0	0	0	0	0	0	0.0979607	0.997324
ENSMUSG00000025235	0.469989	1.04712	0.866388	3.28143	0.284176	0	1.4895	2.1698	1.36706	0	2.22407	0.359857	0.889633	0.505656	1.96381	6.16947	4.65231	0.999931	0.30708	2.58206	2.43419	0.773935
ENSMUSG00000025243	0	0	0	0	0	0	0	0	2.90633	0	0	0	0	0	0	2.67067	0	0	0	0	0	0.954054
ENSMUSG00000025255	0	1.207	0	0.844843	0.228642	0	0	0	0	0	0	0	1.54661	0	0	0	1.7363	0.863886	0	0	0	0.864915
ENSMUSG00000025257	0.0167763	0	0	0	0	0	0.114904	0.00163141	0	0	1.8783	0	0	0	0	3.81831	0.111107	0	0	3.49343	0	0.926458
ENSMUSG00000025262	0	0	0	0.345081	0	0	0	0.151626	0	0	0	0	0	0	0	0	0.939552	0.445639	0	0	0	0.949851
ENSMUSG00000025265	0	1.62806	0	0.397776	0	0.392433	0	0	0.724253	0	1.52544	0	1.81243	0	0	2.50734	1.56253	1.35522	0	1.86507	0	0.775396
ENSMUSG00000025269	0	0.177742	0.564236	0	0	0	0.163534	0	0.450023	0.156876	0	0.373907	0.453413	0.609661	0	1.99051	1.31081	1.15956	0.887094	0.139889	0.980066	0.813444
ENSMUSG00000025270	2.21464	1.30415	1.33867	0	0	2.96511	0	0	0.690945	4.34163	0.581528	0	1.04572	1.31548	0	0.402179	0.856517	0.430588	4.68699	2.03339	0.401096	0.787479
ENSMUSG00000025271	1.94663	0	0	0	0	0	0	0	0	1.48883	0	0	0	0	0	0.483617	0	0	0	0	0	0.949337
ENSMUSG00000025288	0	0	0	0	0	0	0	0	0	0	0	0	0	0	0	0	0	0	0	5.73365	0	1
ENSMUSG00000025314	0.788714	0.916604	1.82004	0.536877	0.0462758	0	1.23352	0.607233	1.55017	1.40584	2.32052	1.56527	0.31472	4.03776	0	1.81224	0.174967	0.180525	1.90232	0.493677	0.880665	0.770291
ENSMUSG00000025316	0	1.03	0.994916	0.901595	0	0	0.294834	1.65982	0.593167	0	0.950403	1.22524	1.03755	0.770011	0	3.9524	1.46172	1.03962	0.855094	1.24091	1.62295	0.801667
ENSMUSG00000025317	0	0	0	0	0	0	0	0	0	3.25389	0	0	0	0	0	0	0	0	0	0	0	1
ENSMUSG00000025318	0	0	0	2.03333	0	0	1.39235	0	0	0	0	0	0	0	2.06861	0	2.28967	0	0	0	0	0.88002
ENSMUSG00000025321	0	0	0	2.69328	1.28574	0	0	0.828762	2.14865	0	0	0	0.0650089	0	0	0	1.03042	1.38967	0.582085	1.22992	0.782035	0.826563
ENSMUSG00000025323	0	0.132195	0.27958	1.33359	0	0	0	0.673196	0.104286	0	0.844631	1.61543	0.445248	0.339517	0	0	3.16332	0	2.07299	1.63573	1.9032	0.820132
ENSMUSG00000025324	0	0.0270133	0	0	0	0	0	0	0	0	0	0	0	0	0	0	0	0	0.0971264	0.942817	0.774892	0.952322
ENSMUSG00000025328	0	0	0	0	0	0	0	0	0	0	0	0	0	0	0	0	0	5.28894	0	0.962984	0	0.990896
ENSMUSG00000025329	0	0	0	0	0	0	0	0	0	0	4.23164	0	0	0	0	0	0	1.42271	0	0	0.0867526	0.982165
ENSMUSG00000025330	0	0	3.05855	0	0	0	0	0	0	0	0.476475	0	0	3.85495	0	0.279717	0	1.54593	0.162938	0	0.394164	0.923245
ENSMUSG00000025347	3.58305	0	0	0	0	0	6.63909	0	6.47884	9.33032	0	0	0	0	0	0	0	0.505321	0	0.116651	0	0.907168
ENSMUSG00000025348	5.02052	2.05049	0	1.62492	1.19315	4.03912	2.0303	0	0.407553	0.818006	0	0	7.16763	0	1.96309	0	0	2.84724	0	1.79439	0	0.834054
ENSMUSG00000025359	0.159673	0	0	0	0	0	0.455666	0	0	0	0	0.27843	0	0	0	0	3.65634	5.60532	2.51079	1.93012	0.837165	0.912332
ENSMUSG00000025370	0	0	0	0	0	0	0	0	0	0	0	0	0	0	0	0	1.71944	0	0	0	0	1
ENSMUSG00000025375	1.85719	0.0303659	0.503861	4.52551	1.01717	0	0.203398	2.00403	0	0	0	0	0.656104	1.83247	1.00526	0	3.80588	1.67304	0	0	0	0.838816
ENSMUSG00000025380	0	0	0	0	0	0	0	0	0	0	0	0	0	0	0	0	4.27093	0	0	0.121197	0	0.998581
ENSMUSG00000025383	0	2.61914	1.86982	4.58953	2.121	0	1.49981	0	0.663567	0.604075	1.98424	0	0	4.23417	0	4.1182	0	2.47093	0	0	5.36714	0.750571
ENSMUSG00000025386	0	0.68251	1.45534	2.63001	1.00282	0	1.96066	1.59213	0.68365	1.27894	0	0.646298	0.403578	1.63229	1.24578	2.1384	9.04225	1.23263	1.32526	1.38173	1.06668	0.876365
ENSMUSG00000025389	0	0	0	0	0	0	0	0	0	0	0	0.104906	0	0	0	0	3.75682	0	0	0	0	0.998604
ENSMUSG00000025396	0	0	0	0	0	0	0.396313	0	0	5.54251	0	0	0	0	0	0	0	0	0	0	0	0.996425
ENSMUSG00000025400	0	0.233254	0	2.85389	0	0	0	0	0	0	0	0	0	0	0	4.41841	1.02918	0	0	0	0.596209	0.946672
ENSMUSG00000025401	0	0	0	0	0	0	6.976	0	0	0	0	0	0	0	0	0.700429	0	0	0	2.70858	1.75503	0.962987
ENSMUSG00000025405	0	0	0	0	0	0	0	0	0	3.96098	0	0	0	0	0	0	0	0	0	0	0	1
ENSMUSG00000025418	0	0	0	0	0	0	0	0	3.94131	0	0	0	0	0.493834	0	0	0.108496	0	0	0	0	0.992359
ENSMUSG00000025420	0	0	0	0	0	0	0	0	0	0	0	0	0	0	0	1.96266	0.339661	0	0	2.26136	0	0.949094
ENSMUSG00000025425	0	0	0	0.198855	0	0	0	0.188338	0	0	0	0	0	0	0	0	1.5353	0	0	0	0	0.98739
ENSMUSG00000025427	0	0	0	0.681696	0	0	0	0	0	0	0	0	0	0	0.375163	0.310182	1.44129	0	0	0	0	0.952576
ENSMUSG00000025429	0	0	0	0	0	0	0	0	0	0	0.512736	0	0.546554	0.870832	0	0.844779	0	0	0	0	1.8827	0.926305
ENSMUSG00000025431	6.32632	0	0	0	0	0	0	0	0	0	0	0	0	0	0	0	0	0	0	1.55919	0	0.987677
ENSMUSG00000025432	0	4.12739	0	0	0	0	5.16423	0	0	0	3.87967	0	0.059415	0	4.42275	0	0	0	0.358608	0	8.95483	0.899428
ENSMUSG00000025433	0	0	0	0	0	0	0	0	0	0	0	1.15774	0	0	0	0	0	0	0	0	3.06236	0.981097
ENSMUSG00000025436	0	0.330348	1.11262	0	0	0	0.212296	0	0	0	0	0	0	0	0	2.02345	0	0	0	0.732116	1.65946	0.900001
ENSMUSG00000025461	0	0	0	0	0	0	0	0	1.87767	0	0	0	0	0	0	0	0	0	2.46049	0	3.45374	0.937196
ENSMUSG00000025467	1.18058	0.441762	0	1.79427	0	0	8.11312	2.37473	0	0	0.860448	0	0	0	0	0	0	0	0	0	3.38742	0.93813
ENSMUSG00000025468	0	0	0	5.20415	0	0	1.67196	0.731692	0	0	0	0	0	0	2.50413	0	5.52945	0	0	0	0	0.908563
ENSMUSG00000025469	0	0	0	0.32793	0	0	0	0	0	0	0	0	0	0.760066	0	0	0	0	0	0	0	0.978428
ENSMUSG00000025475	0	0	0	2.85264	0	0	0	0	0.294577	0	0	0	0	0	0	0	1.57285	0	0	0	0	0.967268
ENSMUSG00000025477	0.657287	0.240508	0	0.993173	0	1.59854	0	0	0	0	0.405046	0	0.355283	0	0	0.272562	0	0	0	1.05061	0	0.875684
ENSMUSG00000025478	0	0.267926	0	3.93094	0	0.138179	0	0	0.726356	0	1.4019	0	0	0	2.26909	1.38379	5.13205	0.736592	0	4.70494	0	0.848407
ENSMUSG00000025479	9.5125	0.0811648	0.923854	0	4.38188	1.13934	3.05506	1.61633	7.21033	11.049	0	0	3.9148	1.3744	0	1.43983	0	3.23855	0	0.473453	0.88824	0.822383
ENSMUSG00000025480	1.10174	0	0	0	0	0	0	0	0	0	0	0	0	0	0.175955	2.22229	0	0	0	6.93032	0	0.974749
ENSMUSG00000025481	0.2108	3.59624	0	0.579438	6.517	0	4.55499	1.11527	0.631009	7.83119	5.87696	0	0.656176	0.246596	1.60832	0	0	7.83129	0	0.126681	4.80108	0.755138
ENSMUSG00000025482	2.11139	0	0	0	0	0	0	0	0	0	0	0	0	0	0	0	0	0	0	6.9375	0	0.984783
ENSMUSG00000025488	8.50004	0	0	0	3.50527	9.3492	0	0	0.759198	0	0	0	7.17722	0	0	0	1.06346	4.62228	0	0	2.08731	0.85178
ENSMUSG00000025489	1.17321	6.45263	1.98401	0	0	0.219792	1.25693	0	1.62268	0.331941	0	0	2.47305	2.25026	0	0	0	1.74943	0.0793474	0.351415	0.406898	0.8923
ENSMUSG00000025496	0	1.31416	0	0	0	0	0	0	0	0	0	0	0	0	0	0	5.85997	0	0	5.13855	0	0.944942
ENSMUSG00000025497	1.36313	0	0	0.0476551	0	0	7.97432	0	5.05152	4.92777	1.89044	0	0	0	0	0	0	0	0	1.2512	6.6306	0.86731
ENSMUSG00000025500	2.29919	0	0.566436	0	0	0	2.38693	2.68365	1.8961	1.23277	3.1996	2.41264	0	0	0.227778	1.48807	1.03227	1.74747	2.15593	6.38948	4.57766	0.781621
ENSMUSG00000025515	0	0	0	0	0	0	7.78791	0	0	0	0	0	0	0	0	0	0	0	0	0	0	1
ENSMUSG00000025519	0	0	0	0	0	0	0	0	0	0	0	0	0	0	0	4.35063	0	0	0	6.55416	0	0.96681
ENSMUSG00000025527	0	0	0	0	0	0	0	0	0	0	0	0	0	0	0	1.25093	0	0	0	2.40282	0	0.97397
ENSMUSG00000025528	0	0	0	0	0	0	0.445864	0	0	0	0	0	0	0	0	0	0	0	0	0	0	1
ENSMUSG00000025529	0	0	0	1.21526	0	0	0	0	0	0	0.672558	0	0	0	0	0	1.5974	0.107581	0	3.28593	0	0.945331
ENSMUSG00000025545	0.547859	0	0	0	0	0	0	0	0	0	0	0	0	0	0	0.903019	0	0	0	0	0	0.969665
ENSMUSG00000025555	0	1.23807	0	0	0	0	0	0	0	0	1.45588	0	0.835419	0	0	1.06936	0	0.921795	0	0	0	0.860406
ENSMUSG00000025557	0	0	0	0	0	0	2.85452	0	0	0	0	0	0	0	0	0	0	0.811713	0	0	0	0.985782
ENSMUSG00000025558	1.37949	0.348622	0	1.3926	0	0	0	0	0.0328125	0	1.23047	0	0.138296	0	0	1.63412	0.256757	0.954189	0	0.700794	0.15385	0.798427
ENSMUSG00000025573	0	0	0	0	0	0	0	0	0	0	0	0.296174	0	0	0	0	0	0	0	0	0	1
ENSMUSG00000025576	0	0	0	0.292288	0	0	0	0	0	0	0	0	0	0	0	0	0	0	0	0	0	1
ENSMUSG00000025583	0	0	0	0	0	0	0	0	0	0	0.241568	0.00784017	0.979022	0.796071	0	0	0.322664	0.307794	0	0.435072	0.486162	0.867359
ENSMUSG00000025584	0.877648	1.25352	0	0	0	0	0	1.18415	0.154826	0.242504	0	0	0	1.17329	0	2.19427	0.196771	0	0	3.14454	0	0.884292
ENSMUSG00000025586	0.731904	0	0	1.43301	0	0	0.888007	2.15096	0	0	0	0	0.247057	0	1.54637	4.96925	0.462582	0	0	0.636098	0	0.918539
ENSMUSG00000025597	0	0	0	1.06262	0	0	0	0	0	0	0	0	0	0	0	0	0	0	0	0	0	1
ENSMUSG00000025610	0	0	0	0	0	0	0	0	2.21128	0	0	0	0.315331	0	0	0	0	0	0	1.36427	0	0.962022
ENSMUSG00000025650	3.09294	3.51203	0	0	2.22692	0	0	0	0.758106	0	3.26096	0	2.6338	0	0	0	2.71568	4.64525	0	0.4591	0	0.799155
ENSMUSG00000025652	1.46938	0	0	1.24465	0	0	0.738758	0	0	0	0	0	0	0	0	0	0.470781	0	0	6.57133	0	0.970146
ENSMUSG00000025656	0	0	0	2.02842	0	1.50953	0	0	0.738623	0	0	0	0	0	0	2.58471	2.19242	0	0.603781	0	1.8417	0.827553
ENSMUSG00000025665	0	0	0	0	0	0	0	0	0	0	0	0	0	0	0.31529	1.87465	0	0	0	0.593267	0	0.975767
ENSMUSG00000025701	0.880251	0	1.65011	0.107528	0	0	1.72553	0	0.303808	0	2.59337	0	3.12181	2.80249	0	0	0	0	0.383403	0	6.42942	0.894483
ENSMUSG00000025726	0	0	0	0	0	0	0	0	0	0	0	0	0	0	0	0.101679	0	0	0	0	0	1
ENSMUSG00000025727	0	0	0	0.936306	0	0	0	0	1.75323	0	0	0	0	0	0	0	1.44414	0	0	0	0	0.932113
ENSMUSG00000025738	0	1.53213	0	5.51747	0	0.546941	2.95134	5.92341	0	0	1.34264	0	2.90668	0	3.74633	0	5.85274	0.547678	0	1.12596	1.51338	0.767167
ENSMUSG00000025739	0	1.08108	0	5.57563	0.776833	0	2.43692	0	0	0	4.82577	0	0	0.0314822	4.61694	1.66317	8.22751	2.11187	0.666654	2.66326	9.05358	0.808489
ENSMUSG00000025746	3.12376	4.78213	5.1686	0	4.57168	2.03969	1.2423	0	0	0	0	1.64171	3.16964	7.19938	1.12972	0	0	4.13459	1.4248	0	0.595809	0.770644
ENSMUSG00000025762	1.14825	0.000567693	0	0	1.43083	1.16766	0.747694	1.29602	0.50848	1.90685	1.20442	0.42095	1.06967	0.313328	0	2.73829	0	0	0.964297	3.95747	0.205306	0.808936
ENSMUSG00000025766	0.61923	0	0.0320553	1.28276	0	0	0	1.5665	0.545076	0	0.672562	0	0	0	0	0.0108094	1.41158	0	0	0.735175	0.974881	0.799422
ENSMUSG00000025776	0	0.0117015	0.199773	0	0.0403349	0	0	0	0	0	0.416461	0	0	0	0	0	0	2.61751	0	0.223774	0	0.98296
ENSMUSG00000025777	0	0.0600246	0.796515	5.56442	0	0	3.27909	4.75243	0	0	0	0	0.25789	0.207456	3.94157	6.51737	5.22659	0	0	0.954622	0.968921	0.80046
ENSMUSG00000025779	0.0232069	1.33016	1.21394	0	0.563555	0	0.0708681	1.43584	1.19665	0	1.13362	0	0	2.59434	0	1.17603	0	0.585972	0.0654397	0	0.337411	0.823988
ENSMUSG00000025780	4.57059	2.37525	1.31546	1.58048	3.01613	0	2.24096	0	0.058914	0.45941	0	0	2.64425	0	0	1.14725	0	1.70503	0.320366	2.83187	0.545456	0.778575
ENSMUSG00000025782	0	0.372015	0.158146	0.0670961	0	0	0	0	0	0	0	1.43055	0.0343984	0.452336	0	4.34243	0.753193	0.195331	0.425016	0.591122	0.863047	0.938488
ENSMUSG00000025783	1.11774	0	0	0	0.635515	0	0	0	3.08758	0	0	0	0	0	0	0	0	1.27112	0	4.53783	0	0.932656
ENSMUSG00000025784	6.06678	4.08849	0	0.525794	3.65181	3.8041	1.55608	0.37768	0	0	1.33915	0	4.68667	0.734714	0	0	0	4.33485	0	3.61443	1.52196	0.750809
ENSMUSG00000025787	0	0.205787	0	0	0	0	0.34076	0	0	0	0	0	0	0	0	1.24864	0	0	0	0	0	0.978114
ENSMUSG00000025789	0	0	0	1.21171	0	0	0	0	0	0	1.02993	0	1.61523	0	0	0	1.6038	0	0	1.23876	0	0.842617
ENSMUSG00000025790	0	0	0	0	0	0	0	0	0.316581	0	0.363626	0.650111	0	0.316135	0	3.06076	0	0.261014	0	0.239359	0	0.96493
ENSMUSG00000025804	3.92476	0.669516	4.73858	0	0.24665	2.27644	3.5607	1.86308	5.28693	0.0511583	0	2.73745	0.643068	7.2262	0	0	0	1.59419	3.84736	0.703105	0.729986	0.772543
ENSMUSG00000025812	0	0	0	0	0	0	0	0	0	0	0.470422	0	0	0	0	2.15257	0	0.391019	0	0	0	0.97999
ENSMUSG00000025813	0	0	0	0.66712	0	2.74215	1.11468	0	0.5861	1.28785	0.544546	0	0	0	0.496648	3.31724	0.0315019	0.480198	1.33916	0	2.67915	0.819593
[truncated: 11,924 more rows]
