# Supplementary material for: GeneFriends: gene co-expression databases and tools for humans and model organisms
Source: Nucleic Acids Res. 2022 Dec 1;51(D1):D145–58. doi: 10.1093/nar/gkac1031 (PMC9825523; doi:10.1093/nar/gkac1031)
Supplement: gkac1031_Supplemental_Files [file gkac1031_supplemental_files.zip › Supplementary Data S4.xlsx]

## Sheet: Supplementary Data S4a
GTEx and TCGA combined network with Mutual Rank < 15
Nodes = 18,475 protein-coding genes; Edges = 100,650 connections
Gene1	Gene2	Unique_Interaction	Network
ENSG00000000005	ENSG00000113296	ENSG00000000005_ENSG00000113296	TCGA
ENSG00000000005	ENSG00000283329	ENSG00000000005_ENSG00000283329	TCGA
ENSG00000000005	ENSG00000146250	ENSG00000000005_ENSG00000146250	TCGA
ENSG00000000005	ENSG00000148935	ENSG00000000005_ENSG00000148935	TCGA
ENSG00000000005	ENSG00000186191	ENSG00000000005_ENSG00000186191	TCGA
ENSG00000000005	ENSG00000198354	ENSG00000000005_ENSG00000198354	TCGA
ENSG00000000005	ENSG00000170891	ENSG00000000005_ENSG00000170891	TCGA
ENSG00000000005	ENSG00000139330	ENSG00000000005_ENSG00000139330	TCGA
ENSG00000000419	ENSG00000124217	ENSG00000000419_ENSG00000124217	TCGA
ENSG00000000419	ENSG00000101146	ENSG00000000419_ENSG00000101146	TCGA
ENSG00000000419	ENSG00000124207	ENSG00000000419_ENSG00000124207	TCGA
ENSG00000000419	ENSG00000125977	ENSG00000000419_ENSG00000125977	TCGA
ENSG00000000419	ENSG00000124208	ENSG00000000419_ENSG00000124208	TCGA
ENSG00000000419	ENSG00000101132	ENSG00000000419_ENSG00000101132	TCGA
ENSG00000000419	ENSG00000132823	ENSG00000000419_ENSG00000132823	TCGA
ENSG00000000419	ENSG00000244687	ENSG00000000419_ENSG00000244687	TCGA
ENSG00000000419	ENSG00000124228	ENSG00000000419_ENSG00000124228	TCGA
ENSG00000000419	ENSG00000172315	ENSG00000000419_ENSG00000172315	TCGA
ENSG00000000419	ENSG00000101138	ENSG00000000419_ENSG00000101138	TCGA
ENSG00000000419	ENSG00000124226	ENSG00000000419_ENSG00000124226	TCGA
ENSG00000000419	ENSG00000124214	ENSG00000000419_ENSG00000124214	TCGA
ENSG00000000419	ENSG00000166913	ENSG00000000419_ENSG00000166913	TCGA
ENSG00000000419	ENSG00000101182	ENSG00000000419_ENSG00000101182	TCGA
ENSG00000000419	ENSG00000101150	ENSG00000000419_ENSG00000101150	TCGA
ENSG00000000419	ENSG00000101166	ENSG00000000419_ENSG00000101166	TCGA
ENSG00000000419	ENSG00000101084	ENSG00000000419_ENSG00000101084	TCGA
ENSG00000000457	ENSG00000000460	ENSG00000000457_ENSG00000000460	TCGA
ENSG00000000457	ENSG00000171806	ENSG00000000457_ENSG00000171806	TCGA
ENSG00000000457	ENSG00000094975	ENSG00000000457_ENSG00000094975	TCGA
ENSG00000000457	ENSG00000185220	ENSG00000000457_ENSG00000185220	TCGA
ENSG00000000457	ENSG00000152904	ENSG00000000457_ENSG00000152904	TCGA
ENSG00000000457	ENSG00000143748	ENSG00000000457_ENSG00000143748	TCGA
ENSG00000000457	ENSG00000157181	ENSG00000000457_ENSG00000157181	TCGA
ENSG00000000457	ENSG00000174606	ENSG00000000457_ENSG00000174606	TCGA
ENSG00000000457	ENSG00000054267	ENSG00000000457_ENSG00000054267	TCGA
ENSG00000000457	ENSG00000117475	ENSG00000000457_ENSG00000117475	TCGA
ENSG00000000457	ENSG00000120370	ENSG00000000457_ENSG00000120370	TCGA
ENSG00000000457	ENSG00000135775	ENSG00000000457_ENSG00000135775	TCGA
ENSG00000000457	ENSG00000143207	ENSG00000000457_ENSG00000143207	TCGA
ENSG00000000460	ENSG00000120334	ENSG00000000460_ENSG00000120334	TCGA
ENSG00000000460	ENSG00000143207	ENSG00000000460_ENSG00000143207	TCGA
ENSG00000000460	ENSG00000183814	ENSG00000000460_ENSG00000183814	TCGA
ENSG00000000460	ENSG00000143493	ENSG00000000460_ENSG00000143493	TCGA
ENSG00000000460	ENSG00000143155	ENSG00000000460_ENSG00000143155	TCGA
ENSG00000000460	ENSG00000171806	ENSG00000000460_ENSG00000171806	TCGA
ENSG00000000938	ENSG00000160883	ENSG00000000938_ENSG00000160883	TCGA
ENSG00000000938	ENSG00000186074	ENSG00000000938_ENSG00000186074	TCGA
ENSG00000000938	ENSG00000204577	ENSG00000000938_ENSG00000204577	both
ENSG00000000938	ENSG00000167261	ENSG00000000938_ENSG00000167261	TCGA
ENSG00000000938	ENSG00000142347	ENSG00000000938_ENSG00000142347	TCGA
ENSG00000000938	ENSG00000244482	ENSG00000000938_ENSG00000244482	both
ENSG00000000938	ENSG00000140678	ENSG00000000938_ENSG00000140678	TCGA
ENSG00000000938	ENSG00000163563	ENSG00000000938_ENSG00000163563	TCGA
ENSG00000000938	ENSG00000178789	ENSG00000000938_ENSG00000178789	TCGA
ENSG00000000938	ENSG00000085265	ENSG00000000938_ENSG00000085265	TCGA
ENSG00000000938	ENSG00000125900	ENSG00000000938_ENSG00000125900	TCGA
ENSG00000000938	ENSG00000167850	ENSG00000000938_ENSG00000167850	TCGA
ENSG00000000938	ENSG00000116701	ENSG00000000938_ENSG00000116701	both
ENSG00000000938	ENSG00000101307	ENSG00000000938_ENSG00000101307	TCGA
ENSG00000000938	ENSG00000126759	ENSG00000000938_ENSG00000126759	TCGA
ENSG00000000938	ENSG00000135604	ENSG00000000938_ENSG00000135604	TCGA
ENSG00000000938	ENSG00000196209	ENSG00000000938_ENSG00000196209	TCGA
ENSG00000000938	ENSG00000170909	ENSG00000000938_ENSG00000170909	both
ENSG00000000938	ENSG00000235568	ENSG00000000938_ENSG00000235568	TCGA
ENSG00000000938	ENSG00000091106	ENSG00000000938_ENSG00000091106	TCGA
ENSG00000000938	ENSG00000104974	ENSG00000000938_ENSG00000104974	TCGA
ENSG00000000938	ENSG00000187116	ENSG00000000938_ENSG00000187116	TCGA
ENSG00000000938	ENSG00000103313	ENSG00000000938_ENSG00000103313	TCGA
ENSG00000000971	ENSG00000244414	ENSG00000000971_ENSG00000244414	TCGA
ENSG00000000971	ENSG00000080910	ENSG00000000971_ENSG00000080910	TCGA
ENSG00000000971	ENSG00000106804	ENSG00000000971_ENSG00000106804	TCGA
ENSG00000000971	ENSG00000244255	ENSG00000000971_ENSG00000244255	TCGA
ENSG00000000971	ENSG00000125730	ENSG00000000971_ENSG00000125730	TCGA
ENSG00000001036	ENSG00000049860	ENSG00000001036_ENSG00000049860	both
ENSG00000001084	ENSG00000023909	ENSG00000001084_ENSG00000023909	TCGA
ENSG00000001084	ENSG00000271303	ENSG00000001084_ENSG00000271303	TCGA
ENSG00000001084	ENSG00000151632	ENSG00000001084_ENSG00000151632	TCGA
ENSG00000001084	ENSG00000270299	ENSG00000001084_ENSG00000270299	TCGA
ENSG00000001084	ENSG00000187134	ENSG00000001084_ENSG00000187134	TCGA
ENSG00000001084	ENSG00000198431	ENSG00000001084_ENSG00000198431	TCGA
ENSG00000001084	ENSG00000065833	ENSG00000001084_ENSG00000065833	TCGA
ENSG00000001084	ENSG00000108448	ENSG00000001084_ENSG00000108448	TCGA
ENSG00000001084	ENSG00000196139	ENSG00000001084_ENSG00000196139	TCGA
ENSG00000001084	ENSG00000103222	ENSG00000001084_ENSG00000103222	TCGA
ENSG00000001084	ENSG00000142657	ENSG00000001084_ENSG00000142657	TCGA
ENSG00000001167	ENSG00000146223	ENSG00000001167_ENSG00000146223	TCGA
ENSG00000001167	ENSG00000124596	ENSG00000001167_ENSG00000124596	TCGA
ENSG00000001167	ENSG00000124641	ENSG00000001167_ENSG00000124641	TCGA
ENSG00000001167	ENSG00000024048	ENSG00000001167_ENSG00000024048	TCGA
ENSG00000001167	ENSG00000112578	ENSG00000001167_ENSG00000112578	TCGA
ENSG00000001167	ENSG00000164663	ENSG00000001167_ENSG00000164663	TCGA
ENSG00000001167	ENSG00000096401	ENSG00000001167_ENSG00000096401	TCGA
ENSG00000001461	ENSG00000117602	ENSG00000001461_ENSG00000117602	TCGA
ENSG00000001461	ENSG00000069974	ENSG00000001461_ENSG00000069974	TCGA
ENSG00000001461	ENSG00000149218	ENSG00000001461_ENSG00000149218	TCGA
ENSG00000001497	ENSG00000147140	ENSG00000001497_ENSG00000147140	TCGA
ENSG00000001497	ENSG00000147099	ENSG00000001497_ENSG00000147099	TCGA
ENSG00000001497	ENSG00000018610	ENSG00000001497_ENSG00000018610	TCGA
ENSG00000001561	ENSG00000112796	ENSG00000001561_ENSG00000112796	TCGA
ENSG00000001617	ENSG00000068137	ENSG00000001617_ENSG00000068137	TCGA
ENSG00000001617	ENSG00000172819	ENSG00000001617_ENSG00000172819	TCGA
ENSG00000001629	ENSG00000001631	ENSG00000001629_ENSG00000001631	TCGA
ENSG00000001629	ENSG00000127980	ENSG00000001629_ENSG00000127980	TCGA
ENSG00000001629	ENSG00000004766	ENSG00000001629_ENSG00000004766	TCGA
ENSG00000001629	ENSG00000127993	ENSG00000001629_ENSG00000127993	TCGA
ENSG00000001629	ENSG00000157259	ENSG00000001629_ENSG00000157259	TCGA
ENSG00000001629	ENSG00000234545	ENSG00000001629_ENSG00000234545	TCGA
ENSG00000001629	ENSG00000105810	ENSG00000001629_ENSG00000105810	TCGA
ENSG00000001629	ENSG00000127989	ENSG00000001629_ENSG00000127989	TCGA
ENSG00000001629	ENSG00000001630	ENSG00000001629_ENSG00000001630	TCGA
ENSG00000001629	ENSG00000240720	ENSG00000001629_ENSG00000240720	TCGA
ENSG00000001629	ENSG00000127914	ENSG00000001629_ENSG00000127914	TCGA
ENSG00000001630	ENSG00000240720	ENSG00000001630_ENSG00000240720	both
ENSG00000001630	ENSG00000001631	ENSG00000001630_ENSG00000001631	TCGA
ENSG00000001630	ENSG00000157259	ENSG00000001630_ENSG00000157259	TCGA
ENSG00000001630	ENSG00000127980	ENSG00000001630_ENSG00000127980	TCGA
ENSG00000001630	ENSG00000127993	ENSG00000001630_ENSG00000127993	TCGA
ENSG00000001630	ENSG00000105810	ENSG00000001630_ENSG00000105810	TCGA
ENSG00000001630	ENSG00000004766	ENSG00000001630_ENSG00000004766	TCGA
ENSG00000001630	ENSG00000234545	ENSG00000001630_ENSG00000234545	TCGA
ENSG00000001631	ENSG00000157259	ENSG00000001631_ENSG00000157259	TCGA
ENSG00000001631	ENSG00000127993	ENSG00000001631_ENSG00000127993	TCGA
ENSG00000001631	ENSG00000127980	ENSG00000001631_ENSG00000127980	TCGA
ENSG00000001631	ENSG00000234545	ENSG00000001631_ENSG00000234545	TCGA
ENSG00000001631	ENSG00000004766	ENSG00000001631_ENSG00000004766	TCGA
ENSG00000001631	ENSG00000105810	ENSG00000001631_ENSG00000105810	TCGA
ENSG00000001631	ENSG00000240720	ENSG00000001631_ENSG00000240720	TCGA
ENSG00000001631	ENSG00000127989	ENSG00000001631_ENSG00000127989	TCGA
ENSG00000001631	ENSG00000127914	ENSG00000001631_ENSG00000127914	TCGA
ENSG00000002016	ENSG00000126746	ENSG00000002016_ENSG00000126746	TCGA
ENSG00000002016	ENSG00000212127	ENSG00000002016_ENSG00000212127	TCGA
ENSG00000002016	ENSG00000111676	ENSG00000002016_ENSG00000111676	TCGA
ENSG00000002016	ENSG00000151065	ENSG00000002016_ENSG00000151065	TCGA
ENSG00000002330	ENSG00000173264	ENSG00000002330_ENSG00000173264	TCGA
ENSG00000002330	ENSG00000172922	ENSG00000002330_ENSG00000172922	TCGA
ENSG00000002330	ENSG00000149761	ENSG00000002330_ENSG00000149761	TCGA
ENSG00000002330	ENSG00000149743	ENSG00000002330_ENSG00000149743	TCGA
ENSG00000002330	ENSG00000149541	ENSG00000002330_ENSG00000149541	TCGA
ENSG00000002330	ENSG00000174276	ENSG00000002330_ENSG00000174276	TCGA
ENSG00000002330	ENSG00000007520	ENSG00000002330_ENSG00000007520	TCGA
ENSG00000002549	ENSG00000115415	ENSG00000002549_ENSG00000115415	TCGA
ENSG00000002549	ENSG00000156587	ENSG00000002549_ENSG00000156587	TCGA
ENSG00000002549	ENSG00000132109	ENSG00000002549_ENSG00000132109	TCGA
ENSG00000002549	ENSG00000117228	ENSG00000002549_ENSG00000117228	TCGA
ENSG00000002549	ENSG00000204267	ENSG00000002549_ENSG00000204267	both
ENSG00000002549	ENSG00000125347	ENSG00000002549_ENSG00000125347	TCGA
ENSG00000002549	ENSG00000101347	ENSG00000002549_ENSG00000101347	TCGA
ENSG00000002549	ENSG00000250264	ENSG00000002549_ENSG00000250264	TCGA
ENSG00000002549	ENSG00000168394	ENSG00000002549_ENSG00000168394	TCGA
ENSG00000002549	ENSG00000221963	ENSG00000002549_ENSG00000221963	TCGA
ENSG00000002549	ENSG00000133106	ENSG00000002549_ENSG00000133106	TCGA
ENSG00000002586	ENSG00000197093	ENSG00000002586_ENSG00000197093	TCGA
ENSG00000002586	ENSG00000166997	ENSG00000002586_ENSG00000166997	TCGA
ENSG00000002726	ENSG00000180745	ENSG00000002726_ENSG00000180745	both
ENSG00000002726	ENSG00000184434	ENSG00000002726_ENSG00000184434	TCGA
ENSG00000002726	ENSG00000114455	ENSG00000002726_ENSG00000114455	TCGA
ENSG00000002726	ENSG00000006611	ENSG00000002726_ENSG00000006611	TCGA
ENSG00000002745	ENSG00000104371	ENSG00000002745_ENSG00000104371	TCGA
ENSG00000002745	ENSG00000164816	ENSG00000002745_ENSG00000164816	TCGA
ENSG00000002822	ENSG00000106266	ENSG00000002822_ENSG00000106266	TCGA
ENSG00000002822	ENSG00000008256	ENSG00000002822_ENSG00000008256	TCGA
ENSG00000002822	ENSG00000147439	ENSG00000002822_ENSG00000147439	TCGA
ENSG00000002822	ENSG00000242802	ENSG00000002822_ENSG00000242802	TCGA
ENSG00000002834	ENSG00000273559	ENSG00000002834_ENSG00000273559	TCGA
ENSG00000002834	ENSG00000278845	ENSG00000002834_ENSG00000278845	TCGA
ENSG00000002834	ENSG00000277972	ENSG00000002834_ENSG00000277972	TCGA
ENSG00000002834	ENSG00000275023	ENSG00000002834_ENSG00000275023	TCGA
ENSG00000002834	ENSG00000277258	ENSG00000002834_ENSG00000277258	TCGA
ENSG00000002919	ENSG00000159202	ENSG00000002919_ENSG00000159202	TCGA
ENSG00000002919	ENSG00000108439	ENSG00000002919_ENSG00000108439	TCGA
ENSG00000002919	ENSG00000159111	ENSG00000002919_ENSG00000159111	TCGA
ENSG00000002919	ENSG00000159210	ENSG00000002919_ENSG00000159210	TCGA
ENSG00000002933	ENSG00000106565	ENSG00000002933_ENSG00000106565	both
ENSG00000002933	ENSG00000012504	ENSG00000002933_ENSG00000012504	TCGA
ENSG00000002933	ENSG00000242612	ENSG00000002933_ENSG00000242612	TCGA
ENSG00000002933	ENSG00000157399	ENSG00000002933_ENSG00000157399	TCGA
ENSG00000002933	ENSG00000137700	ENSG00000002933_ENSG00000137700	TCGA
ENSG00000002933	ENSG00000135100	ENSG00000002933_ENSG00000135100	TCGA
ENSG00000002933	ENSG00000008517	ENSG00000002933_ENSG00000008517	TCGA
ENSG00000002933	ENSG00000184232	ENSG00000002933_ENSG00000184232	TCGA
ENSG00000003056	ENSG00000111752	ENSG00000003056_ENSG00000111752	TCGA
ENSG00000003056	ENSG00000213782	ENSG00000003056_ENSG00000213782	TCGA
ENSG00000003056	ENSG00000111652	ENSG00000003056_ENSG00000111652	TCGA
ENSG00000003056	ENSG00000047621	ENSG00000003056_ENSG00000047621	TCGA
ENSG00000003056	ENSG00000023734	ENSG00000003056_ENSG00000023734	TCGA
ENSG00000003056	ENSG00000078246	ENSG00000003056_ENSG00000078246	TCGA
ENSG00000003056	ENSG00000111667	ENSG00000003056_ENSG00000111667	TCGA
ENSG00000003056	ENSG00000084463	ENSG00000003056_ENSG00000084463	TCGA
ENSG00000003056	ENSG00000171792	ENSG00000003056_ENSG00000171792	TCGA
ENSG00000003056	ENSG00000139154	ENSG00000003056_ENSG00000139154	TCGA
ENSG00000003096	ENSG00000134775	ENSG00000003096_ENSG00000134775	TCGA
ENSG00000003147	ENSG00000188959	ENSG00000003147_ENSG00000188959	TCGA
ENSG00000003147	ENSG00000167861	ENSG00000003147_ENSG00000167861	TCGA
ENSG00000003249	ENSG00000141013	ENSG00000003249_ENSG00000141013	TCGA
ENSG00000003393	ENSG00000115020	ENSG00000003393_ENSG00000115020	TCGA
ENSG00000003393	ENSG00000162971	ENSG00000003393_ENSG00000162971	TCGA
ENSG00000003400	ENSG00000254087	ENSG00000003400_ENSG00000254087	TCGA
ENSG00000003400	ENSG00000064012	ENSG00000003400_ENSG00000064012	TCGA
ENSG00000003400	ENSG00000168404	ENSG00000003400_ENSG00000168404	TCGA
ENSG00000003400	ENSG00000198113	ENSG00000003400_ENSG00000198113	TCGA
ENSG00000003400	ENSG00000100744	ENSG00000003400_ENSG00000100744	TCGA
ENSG00000003400	ENSG00000111912	ENSG00000003400_ENSG00000111912	TCGA
ENSG00000003400	ENSG00000163082	ENSG00000003400_ENSG00000163082	TCGA
ENSG00000003402	ENSG00000076067	ENSG00000003402_ENSG00000076067	TCGA
ENSG00000003402	ENSG00000198399	ENSG00000003402_ENSG00000198399	TCGA
ENSG00000003402	ENSG00000186088	ENSG00000003402_ENSG00000186088	TCGA
ENSG00000003402	ENSG00000112343	ENSG00000003402_ENSG00000112343	TCGA
ENSG00000003402	ENSG00000164023	ENSG00000003402_ENSG00000164023	TCGA
ENSG00000003402	ENSG00000157107	ENSG00000003402_ENSG00000157107	TCGA
ENSG00000003509	ENSG00000115816	ENSG00000003509_ENSG00000115816	TCGA
ENSG00000003509	ENSG00000218739	ENSG00000003509_ENSG00000218739	TCGA
ENSG00000003509	ENSG00000119760	ENSG00000003509_ENSG00000119760	TCGA
ENSG00000003509	ENSG00000163214	ENSG00000003509_ENSG00000163214	TCGA
ENSG00000003756	ENSG00000004534	ENSG00000003756_ENSG00000004534	both
ENSG00000003756	ENSG00000180376	ENSG00000003756_ENSG00000180376	TCGA
ENSG00000003756	ENSG00000114857	ENSG00000003756_ENSG00000114857	TCGA
ENSG00000003756	ENSG00000010322	ENSG00000003756_ENSG00000010322	TCGA
ENSG00000003756	ENSG00000114735	ENSG00000003756_ENSG00000114735	TCGA
ENSG00000003756	ENSG00000100650	ENSG00000003756_ENSG00000100650	both
ENSG00000003756	ENSG00000064607	ENSG00000003756_ENSG00000064607	TCGA
ENSG00000003756	ENSG00000178252	ENSG00000003756_ENSG00000178252	TCGA
ENSG00000003756	ENSG00000128159	ENSG00000003756_ENSG00000128159	TCGA
ENSG00000003756	ENSG00000162231	ENSG00000003756_ENSG00000162231	TCGA
ENSG00000003756	ENSG00000132424	ENSG00000003756_ENSG00000132424	TCGA
ENSG00000003756	ENSG00000177479	ENSG00000003756_ENSG00000177479	TCGA
ENSG00000003987	ENSG00000173662	ENSG00000003987_ENSG00000173662	TCGA
ENSG00000004059	ENSG00000106328	ENSG00000004059_ENSG00000106328	TCGA
ENSG00000004059	ENSG00000179562	ENSG00000004059_ENSG00000179562	TCGA
ENSG00000004059	ENSG00000128524	ENSG00000004059_ENSG00000128524	TCGA
ENSG00000004059	ENSG00000172336	ENSG00000004059_ENSG00000172336	TCGA
ENSG00000004059	ENSG00000106028	ENSG00000004059_ENSG00000106028	TCGA
ENSG00000004059	ENSG00000243317	ENSG00000004059_ENSG00000243317	TCGA
ENSG00000004059	ENSG00000164896	ENSG00000004059_ENSG00000164896	TCGA
ENSG00000004059	ENSG00000133597	ENSG00000004059_ENSG00000133597	both
ENSG00000004059	ENSG00000127952	ENSG00000004059_ENSG00000127952	TCGA
ENSG00000004059	ENSG00000072506	ENSG00000004059_ENSG00000072506	TCGA
ENSG00000004139	ENSG00000076351	ENSG00000004139_ENSG00000076351	both
ENSG00000004142	ENSG00000132591	ENSG00000004142_ENSG00000132591	TCGA
ENSG00000004142	ENSG00000244045	ENSG00000004142_ENSG00000244045	TCGA
ENSG00000004142	ENSG00000109079	ENSG00000004142_ENSG00000109079	TCGA
ENSG00000004142	ENSG00000136463	ENSG00000004142_ENSG00000136463	both
ENSG00000004142	ENSG00000132589	ENSG00000004142_ENSG00000132589	TCGA
ENSG00000004142	ENSG00000109083	ENSG00000004142_ENSG00000109083	TCGA
ENSG00000004142	ENSG00000132581	ENSG00000004142_ENSG00000132581	TCGA
ENSG00000004142	ENSG00000068120	ENSG00000004142_ENSG00000068120	TCGA
ENSG00000004399	ENSG00000111252	ENSG00000004399_ENSG00000111252	TCGA
ENSG00000004399	ENSG00000106991	ENSG00000004399_ENSG00000106991	TCGA
ENSG00000004455	ENSG00000163866	ENSG00000004455_ENSG00000163866	TCGA
ENSG00000004455	ENSG00000084623	ENSG00000004455_ENSG00000084623	TCGA
ENSG00000004455	ENSG00000117118	ENSG00000004455_ENSG00000117118	TCGA
ENSG00000004487	ENSG00000179051	ENSG00000004487_ENSG00000179051	TCGA
ENSG00000004534	ENSG00000007392	ENSG00000004534_ENSG00000007392	TCGA
ENSG00000004534	ENSG00000130684	ENSG00000004534_ENSG00000130684	TCGA
ENSG00000004534	ENSG00000180376	ENSG00000004534_ENSG00000180376	TCGA
ENSG00000004700	ENSG00000121350	ENSG00000004700_ENSG00000121350	both
ENSG00000004700	ENSG00000111711	ENSG00000004700_ENSG00000111711	TCGA
ENSG00000004700	ENSG00000139154	ENSG00000004700_ENSG00000139154	TCGA
ENSG00000004700	ENSG00000047621	ENSG00000004700_ENSG00000047621	TCGA
ENSG00000004700	ENSG00000023734	ENSG00000004700_ENSG00000023734	TCGA
ENSG00000004766	ENSG00000127980	ENSG00000004766_ENSG00000127980	TCGA
ENSG00000004766	ENSG00000157259	ENSG00000004766_ENSG00000157259	TCGA
ENSG00000004766	ENSG00000127993	ENSG00000004766_ENSG00000127993	TCGA
ENSG00000004766	ENSG00000234545	ENSG00000004766_ENSG00000234545	TCGA
ENSG00000004766	ENSG00000240720	ENSG00000004766_ENSG00000240720	TCGA
ENSG00000004766	ENSG00000127914	ENSG00000004766_ENSG00000127914	TCGA
ENSG00000004766	ENSG00000105810	ENSG00000004766_ENSG00000105810	TCGA
ENSG00000004776	ENSG00000075073	ENSG00000004776_ENSG00000075073	TCGA
ENSG00000004776	ENSG00000163017	ENSG00000004776_ENSG00000163017	TCGA
ENSG00000004776	ENSG00000162614	ENSG00000004776_ENSG00000162614	TCGA
ENSG00000004776	ENSG00000181072	ENSG00000004776_ENSG00000181072	TCGA
ENSG00000004779	ENSG00000112695	ENSG00000004779_ENSG00000112695	TCGA
ENSG00000004779	ENSG00000183336	ENSG00000004779_ENSG00000183336	TCGA
ENSG00000004779	ENSG00000119705	ENSG00000004779_ENSG00000119705	TCGA
ENSG00000004779	ENSG00000179958	ENSG00000004779_ENSG00000179958	TCGA
ENSG00000004779	ENSG00000261740	ENSG00000004779_ENSG00000261740	TCGA
ENSG00000004779	ENSG00000178741	ENSG00000004779_ENSG00000178741	both
ENSG00000004779	ENSG00000119013	ENSG00000004779_ENSG00000119013	TCGA
ENSG00000004799	ENSG00000157514	ENSG00000004799_ENSG00000157514	TCGA
ENSG00000004838	ENSG00000160188	ENSG00000004838_ENSG00000160188	TCGA
ENSG00000004838	ENSG00000215217	ENSG00000004838_ENSG00000215217	TCGA
ENSG00000004838	ENSG00000139537	ENSG00000004838_ENSG00000139537	TCGA
ENSG00000004838	ENSG00000213085	ENSG00000004838_ENSG00000213085	TCGA
ENSG00000004838	ENSG00000101222	ENSG00000004838_ENSG00000101222	TCGA
ENSG00000004838	ENSG00000173013	ENSG00000004838_ENSG00000173013	TCGA
ENSG00000004838	ENSG00000141294	ENSG00000004838_ENSG00000141294	TCGA
ENSG00000004838	ENSG00000158423	ENSG00000004838_ENSG00000158423	TCGA
ENSG00000004838	ENSG00000145491	ENSG00000004838_ENSG00000145491	TCGA
ENSG00000004838	ENSG00000159625	ENSG00000004838_ENSG00000159625	both
ENSG00000004838	ENSG00000188523	ENSG00000004838_ENSG00000188523	TCGA
ENSG00000004838	ENSG00000160345	ENSG00000004838_ENSG00000160345	TCGA
ENSG00000004838	ENSG00000206113	ENSG00000004838_ENSG00000206113	TCGA
ENSG00000004838	ENSG00000168589	ENSG00000004838_ENSG00000168589	TCGA
ENSG00000004838	ENSG00000186973	ENSG00000004838_ENSG00000186973	TCGA
ENSG00000004838	ENSG00000092850	ENSG00000004838_ENSG00000092850	TCGA
ENSG00000004838	ENSG00000122735	ENSG00000004838_ENSG00000122735	TCGA
ENSG00000004838	ENSG00000111834	ENSG00000004838_ENSG00000111834	TCGA
ENSG00000004838	ENSG00000152611	ENSG00000004838_ENSG00000152611	TCGA
ENSG00000004838	ENSG00000136918	ENSG00000004838_ENSG00000136918	TCGA
ENSG00000004838	ENSG00000173947	ENSG00000004838_ENSG00000173947	TCGA
ENSG00000004846	ENSG00000158022	ENSG00000004846_ENSG00000158022	TCGA
ENSG00000004846	ENSG00000101850	ENSG00000004846_ENSG00000101850	TCGA
ENSG00000004846	ENSG00000136235	ENSG00000004846_ENSG00000136235	TCGA
ENSG00000004846	ENSG00000120215	ENSG00000004846_ENSG00000120215	TCGA
ENSG00000004846	ENSG00000258461	ENSG00000004846_ENSG00000258461	TCGA
ENSG00000004846	ENSG00000135903	ENSG00000004846_ENSG00000135903	TCGA
ENSG00000004848	ENSG00000006071	ENSG00000004848_ENSG00000006071	TCGA
ENSG00000004848	ENSG00000147262	ENSG00000004848_ENSG00000147262	TCGA
ENSG00000004848	ENSG00000010310	ENSG00000004848_ENSG00000010310	TCGA
ENSG00000004848	ENSG00000152093	ENSG00000004848_ENSG00000152093	TCGA
ENSG00000004848	ENSG00000136698	ENSG00000004848_ENSG00000136698	TCGA
ENSG00000004864	ENSG00000093217	ENSG00000004864_ENSG00000093217	both
ENSG00000004864	ENSG00000100714	ENSG00000004864_ENSG00000100714	TCGA
ENSG00000004864	ENSG00000100344	ENSG00000004864_ENSG00000100344	TCGA
ENSG00000004864	ENSG00000241685	ENSG00000004864_ENSG00000241685	TCGA
ENSG00000004866	ENSG00000198898	ENSG00000004866_ENSG00000198898	TCGA
ENSG00000004897	ENSG00000028203	ENSG00000004897_ENSG00000028203	TCGA
ENSG00000004897	ENSG00000108433	ENSG00000004897_ENSG00000108433	TCGA
ENSG00000004897	ENSG00000108424	ENSG00000004897_ENSG00000108424	TCGA
ENSG00000004897	ENSG00000165417	ENSG00000004897_ENSG00000165417	TCGA
ENSG00000004939	ENSG00000184908	ENSG00000004939_ENSG00000184908	TCGA
ENSG00000004939	ENSG00000147614	ENSG00000004939_ENSG00000147614	TCGA
ENSG00000004939	ENSG00000173253	ENSG00000004939_ENSG00000173253	TCGA
ENSG00000004939	ENSG00000162399	ENSG00000004939_ENSG00000162399	TCGA
ENSG00000004939	ENSG00000214128	ENSG00000004939_ENSG00000214128	TCGA
ENSG00000004939	ENSG00000168269	ENSG00000004939_ENSG00000168269	TCGA
ENSG00000004939	ENSG00000176387	ENSG00000004939_ENSG00000176387	TCGA
ENSG00000004939	ENSG00000109684	ENSG00000004939_ENSG00000109684	TCGA
ENSG00000004939	ENSG00000149599	ENSG00000004939_ENSG00000149599	TCGA
ENSG00000004961	ENSG00000005022	ENSG00000004961_ENSG00000005022	TCGA
ENSG00000004961	ENSG00000131828	ENSG00000004961_ENSG00000131828	TCGA
ENSG00000004961	ENSG00000172115	ENSG00000004961_ENSG00000172115	TCGA
ENSG00000004975	ENSG00000161956	ENSG00000004975_ENSG00000161956	TCGA
ENSG00000004975	ENSG00000132383	ENSG00000004975_ENSG00000132383	TCGA
ENSG00000004975	ENSG00000129245	ENSG00000004975_ENSG00000129245	TCGA
ENSG00000004975	ENSG00000141456	ENSG00000004975_ENSG00000141456	TCGA
ENSG00000004975	ENSG00000170037	ENSG00000004975_ENSG00000170037	TCGA
ENSG00000004975	ENSG00000040633	ENSG00000004975_ENSG00000040633	TCGA
ENSG00000004975	ENSG00000175826	ENSG00000004975_ENSG00000175826	TCGA
ENSG00000004975	ENSG00000132382	ENSG00000004975_ENSG00000132382	TCGA
ENSG00000004975	ENSG00000170291	ENSG00000004975_ENSG00000170291	TCGA
ENSG00000005001	ENSG00000142627	ENSG00000005001_ENSG00000142627	both
ENSG00000005001	ENSG00000162069	ENSG00000005001_ENSG00000162069	TCGA
ENSG00000005007	ENSG00000129933	ENSG00000005007_ENSG00000129933	TCGA
ENSG00000005007	ENSG00000105656	ENSG00000005007_ENSG00000105656	TCGA
ENSG00000005007	ENSG00000105726	ENSG00000005007_ENSG00000105726	TCGA
ENSG00000005007	ENSG00000167487	ENSG00000005007_ENSG00000167487	TCGA
ENSG00000005007	ENSG00000167491	ENSG00000005007_ENSG00000167491	TCGA
ENSG00000005020	ENSG00000105997	ENSG00000005020_ENSG00000105997	TCGA
ENSG00000005022	ENSG00000173153	ENSG00000005022_ENSG00000173153	TCGA
ENSG00000005022	ENSG00000172115	ENSG00000005022_ENSG00000172115	TCGA
ENSG00000005022	ENSG00000232119	ENSG00000005022_ENSG00000232119	TCGA
ENSG00000005073	ENSG00000253293	ENSG00000005073_ENSG00000253293	both
ENSG00000005073	ENSG00000164920	ENSG00000005073_ENSG00000164920	TCGA
ENSG00000005073	ENSG00000257184	ENSG00000005073_ENSG00000257184	TCGA
ENSG00000005073	ENSG00000106483	ENSG00000005073_ENSG00000106483	TCGA
ENSG00000005073	ENSG00000078399	ENSG00000005073_ENSG00000078399	TCGA
ENSG00000005075	ENSG00000106400	ENSG00000005075_ENSG00000106400	TCGA
ENSG00000005075	ENSG00000106330	ENSG00000005075_ENSG00000106330	TCGA
ENSG00000005075	ENSG00000241468	ENSG00000005075_ENSG00000241468	TCGA
ENSG00000005075	ENSG00000160813	ENSG00000005075_ENSG00000160813	TCGA
ENSG00000005075	ENSG00000106245	ENSG00000005075_ENSG00000106245	TCGA
ENSG00000005075	ENSG00000232112	ENSG00000005075_ENSG00000232112	TCGA
ENSG00000005075	ENSG00000106615	ENSG00000005075_ENSG00000106615	TCGA
ENSG00000005075	ENSG00000248919	ENSG00000005075_ENSG00000248919	TCGA
ENSG00000005075	ENSG00000228049	ENSG00000005075_ENSG00000228049	TCGA
ENSG00000005075	ENSG00000168090	ENSG00000005075_ENSG00000168090	TCGA
ENSG00000005075	ENSG00000164897	ENSG00000005075_ENSG00000164897	TCGA
ENSG00000005075	ENSG00000228474	ENSG00000005075_ENSG00000228474	TCGA
ENSG00000005075	ENSG00000172336	ENSG00000005075_ENSG00000172336	TCGA
ENSG00000005075	ENSG00000170906	ENSG00000005075_ENSG00000170906	TCGA
ENSG00000005075	ENSG00000105258	ENSG00000005075_ENSG00000105258	TCGA
ENSG00000005100	ENSG00000178921	ENSG00000005100_ENSG00000178921	TCGA
ENSG00000005100	ENSG00000167721	ENSG00000005100_ENSG00000167721	TCGA
ENSG00000005100	ENSG00000132382	ENSG00000005100_ENSG00000132382	TCGA
ENSG00000005108	ENSG00000114573	ENSG00000005108_ENSG00000114573	TCGA
ENSG00000005108	ENSG00000118596	ENSG00000005108_ENSG00000118596	TCGA
ENSG00000005108	ENSG00000155052	ENSG00000005108_ENSG00000155052	TCGA
ENSG00000005108	ENSG00000214128	ENSG00000005108_ENSG00000214128	TCGA
ENSG00000005108	ENSG00000139112	ENSG00000005108_ENSG00000139112	TCGA
ENSG00000005108	ENSG00000105929	ENSG00000005108_ENSG00000105929	TCGA
ENSG00000005156	ENSG00000092871	ENSG00000005156_ENSG00000092871	TCGA
ENSG00000005156	ENSG00000198783	ENSG00000005156_ENSG00000198783	TCGA
ENSG00000005156	ENSG00000109118	ENSG00000005156_ENSG00000109118	TCGA
ENSG00000005156	ENSG00000185379	ENSG00000005156_ENSG00000185379	TCGA
ENSG00000005156	ENSG00000073536	ENSG00000005156_ENSG00000073536	TCGA
ENSG00000005156	ENSG00000267618	ENSG00000005156_ENSG00000267618	TCGA
ENSG00000005156	ENSG00000278540	ENSG00000005156_ENSG00000278540	TCGA
ENSG00000005175	ENSG00000079387	ENSG00000005175_ENSG00000079387	TCGA
ENSG00000005175	ENSG00000139726	ENSG00000005175_ENSG00000139726	TCGA
ENSG00000005175	ENSG00000134283	ENSG00000005175_ENSG00000134283	TCGA
ENSG00000005175	ENSG00000110958	ENSG00000005175_ENSG00000110958	TCGA
ENSG00000005194	ENSG00000102978	ENSG00000005194_ENSG00000102978	TCGA
ENSG00000005194	ENSG00000131148	ENSG00000005194_ENSG00000131148	TCGA
ENSG00000005194	ENSG00000182810	ENSG00000005194_ENSG00000182810	TCGA
ENSG00000005194	ENSG00000140854	ENSG00000005194_ENSG00000140854	TCGA
ENSG00000005194	ENSG00000087263	ENSG00000005194_ENSG00000087263	TCGA
ENSG00000005194	ENSG00000230989	ENSG00000005194_ENSG00000230989	TCGA
ENSG00000005194	ENSG00000141076	ENSG00000005194_ENSG00000141076	TCGA
ENSG00000005194	ENSG00000168286	ENSG00000005194_ENSG00000168286	TCGA
ENSG00000005194	ENSG00000065427	ENSG00000005194_ENSG00000065427	TCGA
ENSG00000005194	ENSG00000132603	ENSG00000005194_ENSG00000132603	TCGA
ENSG00000005206	ENSG00000182087	ENSG00000005206_ENSG00000182087	TCGA
ENSG00000005206	ENSG00000129968	ENSG00000005206_ENSG00000129968	TCGA
ENSG00000005206	ENSG00000142330	ENSG00000005206_ENSG00000142330	TCGA
ENSG00000005238	ENSG00000165280	ENSG00000005238_ENSG00000165280	TCGA
ENSG00000005243	ENSG00000177469	ENSG00000005243_ENSG00000177469	both
ENSG00000005243	ENSG00000100097	ENSG00000005243_ENSG00000100097	TCGA
ENSG00000005249	ENSG00000166819	ENSG00000005249_ENSG00000166819	both
ENSG00000005249	ENSG00000079435	ENSG00000005249_ENSG00000079435	TCGA
ENSG00000005249	ENSG00000181092	ENSG00000005249_ENSG00000181092	TCGA
ENSG00000005249	ENSG00000187288	ENSG00000005249_ENSG00000187288	TCGA
ENSG00000005249	ENSG00000184811	ENSG00000005249_ENSG00000184811	TCGA
ENSG00000005249	ENSG00000165028	ENSG00000005249_ENSG00000165028	TCGA
ENSG00000005249	ENSG00000167676	ENSG00000005249_ENSG00000167676	TCGA
ENSG00000005249	ENSG00000076555	ENSG00000005249_ENSG00000076555	TCGA
ENSG00000005249	ENSG00000135218	ENSG00000005249_ENSG00000135218	TCGA
ENSG00000005339	ENSG00000167978	ENSG00000005339_ENSG00000167978	TCGA
ENSG00000005339	ENSG00000261732	ENSG00000005339_ENSG00000261732	TCGA
ENSG00000005339	ENSG00000080603	ENSG00000005339_ENSG00000080603	TCGA
ENSG00000005339	ENSG00000007545	ENSG00000005339_ENSG00000007545	TCGA
ENSG00000005339	ENSG00000282034	ENSG00000005339_ENSG00000282034	TCGA
ENSG00000005339	ENSG00000065526	ENSG00000005339_ENSG00000065526	TCGA
ENSG00000005339	ENSG00000118900	ENSG00000005339_ENSG00000118900	TCGA
ENSG00000005339	ENSG00000117713	ENSG00000005339_ENSG00000117713	TCGA
ENSG00000005339	ENSG00000099381	ENSG00000005339_ENSG00000099381	TCGA
ENSG00000005339	ENSG00000130749	ENSG00000005339_ENSG00000130749	TCGA
ENSG00000005339	ENSG00000183495	ENSG00000005339_ENSG00000183495	TCGA
ENSG00000005339	ENSG00000049618	ENSG00000005339_ENSG00000049618	TCGA
ENSG00000005339	ENSG00000134644	ENSG00000005339_ENSG00000134644	TCGA
ENSG00000005339	ENSG00000186566	ENSG00000005339_ENSG00000186566	TCGA
ENSG00000005339	ENSG00000120071	ENSG00000005339_ENSG00000120071	both
ENSG00000005339	ENSG00000139718	ENSG00000005339_ENSG00000139718	TCGA
ENSG00000005381	ENSG00000172232	ENSG00000005381_ENSG00000172232	both
ENSG00000005381	ENSG00000185198	ENSG00000005381_ENSG00000185198	both
ENSG00000005381	ENSG00000196460	ENSG00000005381_ENSG00000196460	TCGA
ENSG00000005381	ENSG00000119535	ENSG00000005381_ENSG00000119535	TCGA
ENSG00000005381	ENSG00000255587	ENSG00000005381_ENSG00000255587	TCGA
ENSG00000005381	ENSG00000149516	ENSG00000005381_ENSG00000149516	both
ENSG00000005381	ENSG00000197561	ENSG00000005381_ENSG00000197561	both
ENSG00000005381	ENSG00000196358	ENSG00000005381_ENSG00000196358	TCGA
ENSG00000005381	ENSG00000188897	ENSG00000005381_ENSG00000188897	TCGA
ENSG00000005381	ENSG00000172543	ENSG00000005381_ENSG00000172543	TCGA
ENSG00000005381	ENSG00000077984	ENSG00000005381_ENSG00000077984	TCGA
ENSG00000005421	ENSG00000101323	ENSG00000005421_ENSG00000101323	both
ENSG00000005421	ENSG00000157131	ENSG00000005421_ENSG00000157131	TCGA
ENSG00000005421	ENSG00000021852	ENSG00000005421_ENSG00000021852	TCGA
ENSG00000005421	ENSG00000083807	ENSG00000005421_ENSG00000083807	TCGA
ENSG00000005421	ENSG00000164344	ENSG00000005421_ENSG00000164344	TCGA
ENSG00000005421	ENSG00000110245	ENSG00000005421_ENSG00000110245	TCGA
ENSG00000005421	ENSG00000138207	ENSG00000005421_ENSG00000138207	TCGA
ENSG00000005421	ENSG00000109181	ENSG00000005421_ENSG00000109181	TCGA
ENSG00000005436	ENSG00000143952	ENSG00000005436_ENSG00000143952	TCGA
ENSG00000005436	ENSG00000115364	ENSG00000005436_ENSG00000115364	TCGA
ENSG00000005436	ENSG00000087338	ENSG00000005436_ENSG00000087338	TCGA
ENSG00000005436	ENSG00000275052	ENSG00000005436_ENSG00000275052	TCGA
ENSG00000005448	ENSG00000159239	ENSG00000005448_ENSG00000159239	TCGA
ENSG00000005448	ENSG00000166171	ENSG00000005448_ENSG00000166171	TCGA
ENSG00000005469	ENSG00000135111	ENSG00000005469_ENSG00000135111	TCGA
ENSG00000005471	ENSG00000100652	ENSG00000005471_ENSG00000100652	TCGA
ENSG00000005471	ENSG00000180432	ENSG00000005471_ENSG00000180432	TCGA
ENSG00000005471	ENSG00000138207	ENSG00000005471_ENSG00000138207	TCGA
ENSG00000005471	ENSG00000163959	ENSG00000005471_ENSG00000163959	TCGA
ENSG00000005483	ENSG00000186566	ENSG00000005483_ENSG00000186566	TCGA
ENSG00000005483	ENSG00000032219	ENSG00000005483_ENSG00000032219	both
ENSG00000005483	ENSG00000048405	ENSG00000005483_ENSG00000048405	TCGA
ENSG00000005483	ENSG00000170653	ENSG00000005483_ENSG00000170653	TCGA
ENSG00000005483	ENSG00000146776	ENSG00000005483_ENSG00000146776	TCGA
ENSG00000005483	ENSG00000055609	ENSG00000005483_ENSG00000055609	TCGA
ENSG00000005483	ENSG00000100393	ENSG00000005483_ENSG00000100393	TCGA
ENSG00000005483	ENSG00000118058	ENSG00000005483_ENSG00000118058	both
ENSG00000005486	ENSG00000178467	ENSG00000005486_ENSG00000178467	TCGA
ENSG00000005486	ENSG00000176410	ENSG00000005486_ENSG00000176410	TCGA
ENSG00000005513	ENSG00000205927	ENSG00000005513_ENSG00000205927	TCGA
ENSG00000005513	ENSG00000105251	ENSG00000005513_ENSG00000105251	TCGA
ENSG00000005513	ENSG00000184221	ENSG00000005513_ENSG00000184221	TCGA
ENSG00000005513	ENSG00000171587	ENSG00000005513_ENSG00000171587	TCGA
ENSG00000005513	ENSG00000110881	ENSG00000005513_ENSG00000110881	TCGA
ENSG00000005513	ENSG00000132692	ENSG00000005513_ENSG00000132692	TCGA
ENSG00000005513	ENSG00000177108	ENSG00000005513_ENSG00000177108	TCGA
ENSG00000005513	ENSG00000198732	ENSG00000005513_ENSG00000198732	TCGA
ENSG00000005513	ENSG00000137726	ENSG00000005513_ENSG00000137726	TCGA
ENSG00000005513	ENSG00000090932	ENSG00000005513_ENSG00000090932	TCGA
ENSG00000005513	ENSG00000204099	ENSG00000005513_ENSG00000204099	TCGA
ENSG00000005513	ENSG00000152578	ENSG00000005513_ENSG00000152578	TCGA
ENSG00000005513	ENSG00000188011	ENSG00000005513_ENSG00000188011	TCGA
ENSG00000005513	ENSG00000177103	ENSG00000005513_ENSG00000177103	TCGA
ENSG00000005513	ENSG00000144278	ENSG00000005513_ENSG00000144278	TCGA
ENSG00000005513	ENSG00000148123	ENSG00000005513_ENSG00000148123	TCGA
ENSG00000005513	ENSG00000166091	ENSG00000005513_ENSG00000166091	TCGA
ENSG00000005513	ENSG00000072182	ENSG00000005513_ENSG00000072182	TCGA
ENSG00000005513	ENSG00000205810	ENSG00000005513_ENSG00000205810	TCGA
ENSG00000005700	ENSG00000113615	ENSG00000005700_ENSG00000113615	TCGA
ENSG00000005700	ENSG00000014123	ENSG00000005700_ENSG00000014123	both
ENSG00000005700	ENSG00000135317	ENSG00000005700_ENSG00000135317	TCGA
ENSG00000005700	ENSG00000162695	ENSG00000005700_ENSG00000162695	TCGA
ENSG00000005700	ENSG00000116406	ENSG00000005700_ENSG00000116406	TCGA
ENSG00000005700	ENSG00000135968	ENSG00000005700_ENSG00000135968	TCGA
ENSG00000005700	ENSG00000144747	ENSG00000005700_ENSG00000144747	TCGA
ENSG00000005700	ENSG00000144674	ENSG00000005700_ENSG00000144674	TCGA
ENSG00000005700	ENSG00000107651	ENSG00000005700_ENSG00000107651	TCGA
ENSG00000005810	ENSG00000283208	ENSG00000005810_ENSG00000283208	both
ENSG00000005812	ENSG00000102805	ENSG00000005812_ENSG00000102805	both
ENSG00000005812	ENSG00000283208	ENSG00000005812_ENSG00000283208	TCGA
ENSG00000005812	ENSG00000105856	ENSG00000005812_ENSG00000105856	TCGA
ENSG00000005812	ENSG00000165487	ENSG00000005812_ENSG00000165487	TCGA
ENSG00000005812	ENSG00000072415	ENSG00000005812_ENSG00000072415	TCGA
ENSG00000005812	ENSG00000110429	ENSG00000005812_ENSG00000110429	TCGA
ENSG00000005812	ENSG00000144840	ENSG00000005812_ENSG00000144840	TCGA
ENSG00000005844	ENSG00000167208	ENSG00000005844_ENSG00000167208	TCGA
ENSG00000005844	ENSG00000186517	ENSG00000005844_ENSG00000186517	TCGA
ENSG00000005844	ENSG00000081237	ENSG00000005844_ENSG00000081237	TCGA
ENSG00000005844	ENSG00000123329	ENSG00000005844_ENSG00000123329	TCGA
ENSG00000005844	ENSG00000185811	ENSG00000005844_ENSG00000185811	both
ENSG00000005844	ENSG00000134516	ENSG00000005844_ENSG00000134516	TCGA
ENSG00000005844	ENSG00000105122	ENSG00000005844_ENSG00000105122	both
ENSG00000005844	ENSG00000043462	ENSG00000005844_ENSG00000043462	TCGA
ENSG00000005844	ENSG00000106948	ENSG00000005844_ENSG00000106948	both
ENSG00000005844	ENSG00000110934	ENSG00000005844_ENSG00000110934	TCGA
ENSG00000005844	ENSG00000184922	ENSG00000005844_ENSG00000184922	TCGA
ENSG00000005844	ENSG00000167984	ENSG00000005844_ENSG00000167984	TCGA
ENSG00000005844	ENSG00000123338	ENSG00000005844_ENSG00000123338	TCGA
ENSG00000005844	ENSG00000180448	ENSG00000005844_ENSG00000180448	TCGA
ENSG00000005844	ENSG00000126882	ENSG00000005844_ENSG00000126882	TCGA
ENSG00000005844	ENSG00000082074	ENSG00000005844_ENSG00000082074	TCGA
ENSG00000005844	ENSG00000185862	ENSG00000005844_ENSG00000185862	TCGA
ENSG00000005882	ENSG00000167100	ENSG00000005882_ENSG00000167100	both
ENSG00000005882	ENSG00000130517	ENSG00000005882_ENSG00000130517	TCGA
ENSG00000005882	ENSG00000125648	ENSG00000005882_ENSG00000125648	TCGA
ENSG00000005882	ENSG00000174483	ENSG00000005882_ENSG00000174483	TCGA
ENSG00000005884	ENSG00000006327	ENSG00000005884_ENSG00000006327	TCGA
ENSG00000005884	ENSG00000057019	ENSG00000005884_ENSG00000057019	TCGA
ENSG00000005884	ENSG00000105976	ENSG00000005884_ENSG00000105976	TCGA
ENSG00000005884	ENSG00000135318	ENSG00000005884_ENSG00000135318	TCGA
ENSG00000005884	ENSG00000095383	ENSG00000005884_ENSG00000095383	TCGA
ENSG00000005884	ENSG00000147065	ENSG00000005884_ENSG00000147065	TCGA
ENSG00000005889	ENSG00000147050	ENSG00000005889_ENSG00000147050	TCGA
ENSG00000005889	ENSG00000124486	ENSG00000005889_ENSG00000124486	TCGA
ENSG00000005893	ENSG00000124333	ENSG00000005893_ENSG00000124333	TCGA
ENSG00000005961	ENSG00000204420	ENSG00000005961_ENSG00000204420	both
ENSG00000005961	ENSG00000130427	ENSG00000005961_ENSG00000130427	TCGA
ENSG00000005961	ENSG00000179639	ENSG00000005961_ENSG00000179639	TCGA
ENSG00000005961	ENSG00000112077	ENSG00000005961_ENSG00000112077	TCGA
ENSG00000005981	ENSG00000136931	ENSG00000005981_ENSG00000136931	TCGA
ENSG00000005981	ENSG00000163377	ENSG00000005981_ENSG00000163377	TCGA
ENSG00000006007	ENSG00000103342	ENSG00000006007_ENSG00000103342	TCGA
ENSG00000006015	ENSG00000107872	ENSG00000006015_ENSG00000107872	both
ENSG00000006015	ENSG00000258674	ENSG00000006015_ENSG00000258674	TCGA
ENSG00000006015	ENSG00000186010	ENSG00000006015_ENSG00000186010	TCGA
ENSG00000006015	ENSG00000105669	ENSG00000006015_ENSG00000105669	TCGA
ENSG00000006016	ENSG00000182759	ENSG00000006016_ENSG00000182759	TCGA
ENSG00000006025	ENSG00000136059	ENSG00000006025_ENSG00000136059	both
ENSG00000006025	ENSG00000134398	ENSG00000006025_ENSG00000134398	TCGA
ENSG00000006025	ENSG00000149260	ENSG00000006025_ENSG00000149260	TCGA
ENSG00000006025	ENSG00000103089	ENSG00000006025_ENSG00000103089	TCGA
ENSG00000006059	ENSG00000183773	ENSG00000006059_ENSG00000183773	TCGA
ENSG00000006071	ENSG00000095981	ENSG00000006071_ENSG00000095981	TCGA
ENSG00000006071	ENSG00000254647	ENSG00000006071_ENSG00000254647	TCGA
ENSG00000006071	ENSG00000010310	ENSG00000006071_ENSG00000010310	TCGA
ENSG00000006071	ENSG00000121351	ENSG00000006071_ENSG00000121351	TCGA
ENSG00000006071	ENSG00000152093	ENSG00000006071_ENSG00000152093	TCGA
ENSG00000006071	ENSG00000162552	ENSG00000006071_ENSG00000162552	TCGA
ENSG00000006071	ENSG00000136698	ENSG00000006071_ENSG00000136698	TCGA
ENSG00000006071	ENSG00000086619	ENSG00000006071_ENSG00000086619	TCGA
ENSG00000006071	ENSG00000126266	ENSG00000006071_ENSG00000126266	TCGA
ENSG00000006071	ENSG00000152254	ENSG00000006071_ENSG00000152254	TCGA
ENSG00000006071	ENSG00000157005	ENSG00000006071_ENSG00000157005	TCGA
ENSG00000006071	ENSG00000147262	ENSG00000006071_ENSG00000147262	TCGA
ENSG00000006071	ENSG00000079689	ENSG00000006071_ENSG00000079689	TCGA
ENSG00000006071	ENSG00000163499	ENSG00000006071_ENSG00000163499	TCGA
ENSG00000006116	ENSG00000070808	ENSG00000006116_ENSG00000070808	both
ENSG00000006116	ENSG00000104888	ENSG00000006116_ENSG00000104888	TCGA
ENSG00000006116	ENSG00000124507	ENSG00000006116_ENSG00000124507	TCGA
ENSG00000006116	ENSG00000132639	ENSG00000006116_ENSG00000132639	TCGA
ENSG00000006125	ENSG00000188554	ENSG00000006125_ENSG00000188554	TCGA
ENSG00000006194	ENSG00000140987	ENSG00000006194_ENSG00000140987	both
ENSG00000006194	ENSG00000140993	ENSG00000006194_ENSG00000140993	TCGA
ENSG00000006194	ENSG00000103343	ENSG00000006194_ENSG00000103343	TCGA
ENSG00000006194	ENSG00000162086	ENSG00000006194_ENSG00000162086	TCGA
ENSG00000006194	ENSG00000103353	ENSG00000006194_ENSG00000103353	TCGA
ENSG00000006194	ENSG00000103199	ENSG00000006194_ENSG00000103199	TCGA
ENSG00000006194	ENSG00000085721	ENSG00000006194_ENSG00000085721	TCGA
ENSG00000006194	ENSG00000010539	ENSG00000006194_ENSG00000010539	TCGA
ENSG00000006194	ENSG00000167186	ENSG00000006194_ENSG00000167186	TCGA
ENSG00000006282	ENSG00000136444	ENSG00000006282_ENSG00000136444	TCGA
ENSG00000006282	ENSG00000181523	ENSG00000006282_ENSG00000181523	TCGA
ENSG00000006283	ENSG00000183798	ENSG00000006283_ENSG00000183798	TCGA
ENSG00000006283	ENSG00000128045	ENSG00000006283_ENSG00000128045	TCGA
ENSG00000006327	ENSG00000145247	ENSG00000006327_ENSG00000145247	TCGA
ENSG00000006327	ENSG00000124145	ENSG00000006327_ENSG00000124145	TCGA
ENSG00000006327	ENSG00000175505	ENSG00000006327_ENSG00000175505	TCGA
ENSG00000006327	ENSG00000109861	ENSG00000006327_ENSG00000109861	TCGA
ENSG00000006377	ENSG00000105880	ENSG00000006377_ENSG00000105880	TCGA
ENSG00000006377	ENSG00000163132	ENSG00000006377_ENSG00000163132	TCGA
ENSG00000006377	ENSG00000138829	ENSG00000006377_ENSG00000138829	TCGA
ENSG00000006377	ENSG00000217236	ENSG00000006377_ENSG00000217236	TCGA
ENSG00000006377	ENSG00000164488	ENSG00000006377_ENSG00000164488	TCGA
ENSG00000006432	ENSG00000133985	ENSG00000006432_ENSG00000133985	TCGA
ENSG00000006432	ENSG00000164142	ENSG00000006432_ENSG00000164142	TCGA
ENSG00000006451	ENSG00000136238	ENSG00000006451_ENSG00000136238	TCGA
ENSG00000006451	ENSG00000146574	ENSG00000006451_ENSG00000146574	TCGA
ENSG00000006451	ENSG00000122674	ENSG00000006451_ENSG00000122674	TCGA
ENSG00000006451	ENSG00000106636	ENSG00000006451_ENSG00000106636	TCGA
ENSG00000006453	ENSG00000198742	ENSG00000006453_ENSG00000198742	TCGA
ENSG00000006453	ENSG00000164713	ENSG00000006453_ENSG00000164713	TCGA
ENSG00000006453	ENSG00000185467	ENSG00000006453_ENSG00000185467	TCGA
ENSG00000006453	ENSG00000164715	ENSG00000006453_ENSG00000164715	TCGA
ENSG00000006530	ENSG00000080802	ENSG00000006530_ENSG00000080802	TCGA
ENSG00000006530	ENSG00000269955	ENSG00000006530_ENSG00000269955	TCGA
ENSG00000006530	ENSG00000165055	ENSG00000006530_ENSG00000165055	TCGA
ENSG00000006530	ENSG00000055130	ENSG00000006530_ENSG00000055130	TCGA
ENSG00000006530	ENSG00000146963	ENSG00000006530_ENSG00000146963	TCGA
ENSG00000006530	ENSG00000033050	ENSG00000006530_ENSG00000033050	TCGA
ENSG00000006530	ENSG00000181220	ENSG00000006530_ENSG00000181220	TCGA
ENSG00000006530	ENSG00000128513	ENSG00000006530_ENSG00000128513	TCGA
ENSG00000006530	ENSG00000105948	ENSG00000006530_ENSG00000105948	TCGA
ENSG00000006530	ENSG00000105865	ENSG00000006530_ENSG00000105865	TCGA
ENSG00000006530	ENSG00000106344	ENSG00000006530_ENSG00000106344	TCGA
ENSG00000006530	ENSG00000105819	ENSG00000006530_ENSG00000105819	TCGA
ENSG00000006530	ENSG00000131558	ENSG00000006530_ENSG00000131558	TCGA
ENSG00000006530	ENSG00000186591	ENSG00000006530_ENSG00000186591	TCGA
ENSG00000006530	ENSG00000157800	ENSG00000006530_ENSG00000157800	TCGA
ENSG00000006534	ENSG00000196260	ENSG00000006534_ENSG00000196260	TCGA
ENSG00000006555	ENSG00000176092	ENSG00000006555_ENSG00000176092	both
ENSG00000006555	ENSG00000059728	ENSG00000006555_ENSG00000059728	TCGA
ENSG00000006555	ENSG00000188112	ENSG00000006555_ENSG00000188112	TCGA
ENSG00000006555	ENSG00000167880	ENSG00000006555_ENSG00000167880	TCGA
ENSG00000006555	ENSG00000069011	ENSG00000006555_ENSG00000069011	TCGA
ENSG00000006555	ENSG00000184363	ENSG00000006555_ENSG00000184363	TCGA
ENSG00000006555	ENSG00000021355	ENSG00000006555_ENSG00000021355	TCGA
ENSG00000006555	ENSG00000156463	ENSG00000006555_ENSG00000156463	TCGA
ENSG00000006555	ENSG00000162398	ENSG00000006555_ENSG00000162398	TCGA
ENSG00000006555	ENSG00000136830	ENSG00000006555_ENSG00000136830	TCGA
ENSG00000006555	ENSG00000147394	ENSG00000006555_ENSG00000147394	both
ENSG00000006555	ENSG00000102554	ENSG00000006555_ENSG00000102554	TCGA
ENSG00000006555	ENSG00000251537	ENSG00000006555_ENSG00000251537	TCGA
ENSG00000006576	ENSG00000127947	ENSG00000006576_ENSG00000127947	TCGA
ENSG00000006576	ENSG00000180008	ENSG00000006576_ENSG00000180008	TCGA
ENSG00000006576	ENSG00000133606	ENSG00000006576_ENSG00000133606	TCGA
ENSG00000006576	ENSG00000101974	ENSG00000006576_ENSG00000101974	TCGA
ENSG00000006606	ENSG00000172156	ENSG00000006606_ENSG00000172156	TCGA
ENSG00000006607	ENSG00000085449	ENSG00000006607_ENSG00000085449	TCGA
ENSG00000006607	ENSG00000152127	ENSG00000006607_ENSG00000152127	TCGA
ENSG00000006607	ENSG00000123200	ENSG00000006607_ENSG00000123200	TCGA
ENSG00000006607	ENSG00000145555	ENSG00000006607_ENSG00000145555	TCGA
ENSG00000006607	ENSG00000065361	ENSG00000006607_ENSG00000065361	TCGA
ENSG00000006607	ENSG00000248905	ENSG00000006607_ENSG00000248905	TCGA
ENSG00000006607	ENSG00000100099	ENSG00000006607_ENSG00000100099	both
ENSG00000006607	ENSG00000140406	ENSG00000006607_ENSG00000140406	TCGA
ENSG00000006607	ENSG00000106397	ENSG00000006607_ENSG00000106397	TCGA
ENSG00000006607	ENSG00000132694	ENSG00000006607_ENSG00000132694	TCGA
ENSG00000006607	ENSG00000147439	ENSG00000006607_ENSG00000147439	TCGA
ENSG00000006611	ENSG00000180745	ENSG00000006611_ENSG00000180745	TCGA
ENSG00000006611	ENSG00000137960	ENSG00000006611_ENSG00000137960	TCGA
ENSG00000006611	ENSG00000135100	ENSG00000006611_ENSG00000135100	TCGA
ENSG00000006611	ENSG00000196975	ENSG00000006611_ENSG00000196975	TCGA
ENSG00000006611	ENSG00000125170	ENSG00000006611_ENSG00000125170	TCGA
ENSG00000006611	ENSG00000172367	ENSG00000006611_ENSG00000172367	both
ENSG00000006611	ENSG00000204613	ENSG00000006611_ENSG00000204613	TCGA
ENSG00000006611	ENSG00000175311	ENSG00000006611_ENSG00000175311	TCGA
ENSG00000006611	ENSG00000157895	ENSG00000006611_ENSG00000157895	TCGA
ENSG00000006611	ENSG00000143036	ENSG00000006611_ENSG00000143036	TCGA
ENSG00000006611	ENSG00000166126	ENSG00000006611_ENSG00000166126	TCGA
ENSG00000006611	ENSG00000114455	ENSG00000006611_ENSG00000114455	TCGA
ENSG00000006611	ENSG00000156413	ENSG00000006611_ENSG00000156413	TCGA
ENSG00000006611	ENSG00000266714	ENSG00000006611_ENSG00000266714	TCGA
ENSG00000006611	ENSG00000164484	ENSG00000006611_ENSG00000164484	TCGA
ENSG00000006611	ENSG00000014914	ENSG00000006611_ENSG00000014914	TCGA
ENSG00000006611	ENSG00000178828	ENSG00000006611_ENSG00000178828	TCGA
ENSG00000006611	ENSG00000165376	ENSG00000006611_ENSG00000165376	TCGA
ENSG00000006625	ENSG00000281039	ENSG00000006625_ENSG00000281039	both
ENSG00000006634	ENSG00000075303	ENSG00000006634_ENSG00000075303	TCGA
ENSG00000006634	ENSG00000105793	ENSG00000006634_ENSG00000105793	TCGA
ENSG00000006634	ENSG00000105821	ENSG00000006634_ENSG00000105821	TCGA
ENSG00000006638	ENSG00000179855	ENSG00000006638_ENSG00000179855	TCGA
ENSG00000006638	ENSG00000076706	ENSG00000006638_ENSG00000076706	TCGA
ENSG00000006659	ENSG00000126259	ENSG00000006659_ENSG00000126259	TCGA
ENSG00000006659	ENSG00000011478	ENSG00000006659_ENSG00000011478	TCGA
ENSG00000006659	ENSG00000124232	ENSG00000006659_ENSG00000124232	TCGA
ENSG00000006659	ENSG00000143954	ENSG00000006659_ENSG00000143954	TCGA
ENSG00000006659	ENSG00000124159	ENSG00000006659_ENSG00000124159	TCGA
ENSG00000006695	ENSG00000006744	ENSG00000006695_ENSG00000006744	TCGA
ENSG00000006695	ENSG00000133028	ENSG00000006695_ENSG00000133028	TCGA
ENSG00000006695	ENSG00000132361	ENSG00000006695_ENSG00000132361	TCGA
ENSG00000006695	ENSG00000132305	ENSG00000006695_ENSG00000132305	both
ENSG00000006695	ENSG00000062485	ENSG00000006695_ENSG00000062485	TCGA
ENSG00000006695	ENSG00000108559	ENSG00000006695_ENSG00000108559	TCGA
ENSG00000006712	ENSG00000063322	ENSG00000006712_ENSG00000063322	TCGA
ENSG00000006712	ENSG00000176396	ENSG00000006712_ENSG00000176396	TCGA
ENSG00000006712	ENSG00000196235	ENSG00000006712_ENSG00000196235	both
ENSG00000006712	ENSG00000179134	ENSG00000006712_ENSG00000179134	TCGA
ENSG00000006712	ENSG00000105197	ENSG00000006712_ENSG00000105197	TCGA
ENSG00000006712	ENSG00000171570	ENSG00000006712_ENSG00000171570	TCGA
ENSG00000006712	ENSG00000268083	ENSG00000006712_ENSG00000268083	TCGA
ENSG00000006712	ENSG00000013275	ENSG00000006712_ENSG00000013275	TCGA
ENSG00000006712	ENSG00000269858	ENSG00000006712_ENSG00000269858	TCGA
ENSG00000006712	ENSG00000130669	ENSG00000006712_ENSG00000130669	TCGA
ENSG00000006712	ENSG00000160392	ENSG00000006712_ENSG00000160392	TCGA
ENSG00000006712	ENSG00000123815	ENSG00000006712_ENSG00000123815	TCGA
ENSG00000006712	ENSG00000105221	ENSG00000006712_ENSG00000105221	TCGA
ENSG00000006715	ENSG00000015676	ENSG00000006715_ENSG00000015676	TCGA
ENSG00000006715	ENSG00000122512	ENSG00000006715_ENSG00000122512	TCGA
ENSG00000006715	ENSG00000106052	ENSG00000006715_ENSG00000106052	TCGA
ENSG00000006715	ENSG00000071189	ENSG00000006715_ENSG00000071189	TCGA
ENSG00000006715	ENSG00000106460	ENSG00000006715_ENSG00000106460	TCGA
ENSG00000006715	ENSG00000122557	ENSG00000006715_ENSG00000122557	TCGA
ENSG00000006715	ENSG00000106524	ENSG00000006715_ENSG00000106524	TCGA
ENSG00000006715	ENSG00000122507	ENSG00000006715_ENSG00000122507	TCGA
ENSG00000006715	ENSG00000170852	ENSG00000006715_ENSG00000170852	TCGA
ENSG00000006715	ENSG00000131558	ENSG00000006715_ENSG00000131558	TCGA
ENSG00000006715	ENSG00000106608	ENSG00000006715_ENSG00000106608	TCGA
ENSG00000006744	ENSG00000133028	ENSG00000006744_ENSG00000133028	TCGA
ENSG00000006744	ENSG00000177731	ENSG00000006744_ENSG00000177731	TCGA
ENSG00000006744	ENSG00000177302	ENSG00000006744_ENSG00000177302	TCGA
ENSG00000006744	ENSG00000108591	ENSG00000006744_ENSG00000108591	TCGA
ENSG00000006744	ENSG00000178921	ENSG00000006744_ENSG00000178921	TCGA
ENSG00000006744	ENSG00000154957	ENSG00000006744_ENSG00000154957	TCGA
ENSG00000006744	ENSG00000141030	ENSG00000006744_ENSG00000141030	TCGA
ENSG00000006744	ENSG00000167721	ENSG00000006744_ENSG00000167721	TCGA
ENSG00000006744	ENSG00000171953	ENSG00000006744_ENSG00000171953	TCGA
ENSG00000006744	ENSG00000091542	ENSG00000006744_ENSG00000091542	TCGA
ENSG00000006747	ENSG00000197444	ENSG00000006747_ENSG00000197444	TCGA
ENSG00000006747	ENSG00000109819	ENSG00000006747_ENSG00000109819	TCGA
ENSG00000006756	ENSG00000006757	ENSG00000006756_ENSG00000006757	TCGA
ENSG00000006756	ENSG00000046647	ENSG00000006756_ENSG00000046647	TCGA
ENSG00000006757	ENSG00000046647	ENSG00000006757_ENSG00000046647	TCGA
ENSG00000006788	ENSG00000125414	ENSG00000006788_ENSG00000125414	both
ENSG00000006788	ENSG00000196296	ENSG00000006788_ENSG00000196296	both
ENSG00000006788	ENSG00000104879	ENSG00000006788_ENSG00000104879	TCGA
ENSG00000006788	ENSG00000184544	ENSG00000006788_ENSG00000184544	TCGA
ENSG00000006788	ENSG00000155657	ENSG00000006788_ENSG00000155657	TCGA
ENSG00000006837	ENSG00000182093	ENSG00000006837_ENSG00000182093	TCGA
ENSG00000006837	ENSG00000203778	ENSG00000006837_ENSG00000203778	both
ENSG00000006837	ENSG00000276087	ENSG00000006837_ENSG00000276087	TCGA
ENSG00000006837	ENSG00000198939	ENSG00000006837_ENSG00000198939	TCGA
ENSG00000006837	ENSG00000183513	ENSG00000006837_ENSG00000183513	TCGA
ENSG00000006837	ENSG00000125124	ENSG00000006837_ENSG00000125124	TCGA
ENSG00000006837	ENSG00000034713	ENSG00000006837_ENSG00000034713	TCGA
ENSG00000006837	ENSG00000138175	ENSG00000006837_ENSG00000138175	TCGA
ENSG00000006837	ENSG00000170464	ENSG00000006837_ENSG00000170464	TCGA
ENSG00000007047	ENSG00000185800	ENSG00000007047_ENSG00000185800	TCGA
ENSG00000007047	ENSG00000012061	ENSG00000007047_ENSG00000012061	TCGA
ENSG00000007047	ENSG00000104884	ENSG00000007047_ENSG00000104884	TCGA
ENSG00000007047	ENSG00000104853	ENSG00000007047_ENSG00000104853	TCGA
ENSG00000007047	ENSG00000189114	ENSG00000007047_ENSG00000189114	TCGA
ENSG00000007047	ENSG00000181027	ENSG00000007047_ENSG00000181027	TCGA
ENSG00000007047	ENSG00000196961	ENSG00000007047_ENSG00000196961	TCGA
ENSG00000007047	ENSG00000090372	ENSG00000007047_ENSG00000090372	TCGA
ENSG00000007047	ENSG00000105723	ENSG00000007047_ENSG00000105723	TCGA
ENSG00000007047	ENSG00000126461	ENSG00000007047_ENSG00000126461	TCGA
ENSG00000007080	ENSG00000105669	ENSG00000007080_ENSG00000105669	TCGA
ENSG00000007080	ENSG00000130520	ENSG00000007080_ENSG00000130520	TCGA
ENSG00000007080	ENSG00000268193	ENSG00000007080_ENSG00000268193	TCGA
ENSG00000007080	ENSG00000105701	ENSG00000007080_ENSG00000105701	TCGA
ENSG00000007080	ENSG00000105671	ENSG00000007080_ENSG00000105671	TCGA
ENSG00000007080	ENSG00000105700	ENSG00000007080_ENSG00000105700	TCGA
ENSG00000007080	ENSG00000064490	ENSG00000007080_ENSG00000064490	TCGA
ENSG00000007080	ENSG00000130165	ENSG00000007080_ENSG00000130165	TCGA
ENSG00000007080	ENSG00000064545	ENSG00000007080_ENSG00000064545	TCGA
ENSG00000007080	ENSG00000184162	ENSG00000007080_ENSG00000184162	TCGA
ENSG00000007080	ENSG00000254858	ENSG00000007080_ENSG00000254858	TCGA
ENSG00000007080	ENSG00000221983	ENSG00000007080_ENSG00000221983	TCGA
ENSG00000007080	ENSG00000105705	ENSG00000007080_ENSG00000105705	TCGA
ENSG00000007080	ENSG00000179271	ENSG00000007080_ENSG00000179271	TCGA
ENSG00000007080	ENSG00000123144	ENSG00000007080_ENSG00000123144	TCGA
ENSG00000007080	ENSG00000130511	ENSG00000007080_ENSG00000130511	TCGA
ENSG00000007080	ENSG00000053501	ENSG00000007080_ENSG00000053501	TCGA
ENSG00000007168	ENSG00000185722	ENSG00000007168_ENSG00000185722	TCGA
ENSG00000007168	ENSG00000134313	ENSG00000007168_ENSG00000134313	TCGA
ENSG00000007168	ENSG00000070366	ENSG00000007168_ENSG00000070366	TCGA
ENSG00000007168	ENSG00000072803	ENSG00000007168_ENSG00000072803	TCGA
ENSG00000007168	ENSG00000118200	ENSG00000007168_ENSG00000118200	TCGA
ENSG00000007168	ENSG00000129245	ENSG00000007168_ENSG00000129245	TCGA
ENSG00000007168	ENSG00000152102	ENSG00000007168_ENSG00000152102	TCGA
ENSG00000007168	ENSG00000179295	ENSG00000007168_ENSG00000179295	TCGA
ENSG00000007168	ENSG00000087274	ENSG00000007168_ENSG00000087274	TCGA
ENSG00000007168	ENSG00000085433	ENSG00000007168_ENSG00000085433	TCGA
ENSG00000007168	ENSG00000135720	ENSG00000007168_ENSG00000135720	TCGA
ENSG00000007168	ENSG00000008294	ENSG00000007168_ENSG00000008294	TCGA
ENSG00000007168	ENSG00000140386	ENSG00000007168_ENSG00000140386	TCGA
ENSG00000007168	ENSG00000065559	ENSG00000007168_ENSG00000065559	TCGA
ENSG00000007168	ENSG00000204130	ENSG00000007168_ENSG00000204130	TCGA
ENSG00000007168	ENSG00000100030	ENSG00000007168_ENSG00000100030	TCGA
ENSG00000007168	ENSG00000167720	ENSG00000007168_ENSG00000167720	TCGA
ENSG00000007168	ENSG00000107771	ENSG00000007168_ENSG00000107771	TCGA
ENSG00000007168	ENSG00000167193	ENSG00000007168_ENSG00000167193	TCGA
ENSG00000007174	ENSG00000166596	ENSG00000007174_ENSG00000166596	both
ENSG00000007174	ENSG00000176601	ENSG00000007174_ENSG00000176601	TCGA
ENSG00000007174	ENSG00000167858	ENSG00000007174_ENSG00000167858	TCGA
ENSG00000007202	ENSG00000109111	ENSG00000007202_ENSG00000109111	TCGA
ENSG00000007202	ENSG00000087111	ENSG00000007202_ENSG00000087111	TCGA
ENSG00000007216	ENSG00000204978	ENSG00000007216_ENSG00000204978	TCGA
ENSG00000007216	ENSG00000174358	ENSG00000007216_ENSG00000174358	both
ENSG00000007237	ENSG00000187140	ENSG00000007237_ENSG00000187140	TCGA
ENSG00000007237	ENSG00000143341	ENSG00000007237_ENSG00000143341	TCGA
ENSG00000007237	ENSG00000135919	ENSG00000007237_ENSG00000135919	TCGA
ENSG00000007237	ENSG00000071991	ENSG00000007237_ENSG00000071991	TCGA
ENSG00000007237	ENSG00000134532	ENSG00000007237_ENSG00000134532	TCGA
ENSG00000007237	ENSG00000160307	ENSG00000007237_ENSG00000160307	TCGA
ENSG00000007237	ENSG00000198133	ENSG00000007237_ENSG00000198133	TCGA
ENSG00000007237	ENSG00000143786	ENSG00000007237_ENSG00000143786	TCGA
ENSG00000007237	ENSG00000188859	ENSG00000007237_ENSG00000188859	TCGA
ENSG00000007255	ENSG00000169189	ENSG00000007255_ENSG00000169189	TCGA
ENSG00000007264	ENSG00000100985	ENSG00000007264_ENSG00000100985	TCGA
ENSG00000007264	ENSG00000102575	ENSG00000007264_ENSG00000102575	TCGA
ENSG00000007306	ENSG00000091138	ENSG00000007306_ENSG00000091138	both
ENSG00000007306	ENSG00000103375	ENSG00000007306_ENSG00000103375	TCGA
ENSG00000007306	ENSG00000259823	ENSG00000007306_ENSG00000259823	both
ENSG00000007306	ENSG00000071203	ENSG00000007306_ENSG00000071203	both
ENSG00000007306	ENSG00000183034	ENSG00000007306_ENSG00000183034	TCGA
ENSG00000007306	ENSG00000155850	ENSG00000007306_ENSG00000155850	both
ENSG00000007306	ENSG00000119121	ENSG00000007306_ENSG00000119121	TCGA
ENSG00000007306	ENSG00000197273	ENSG00000007306_ENSG00000197273	TCGA
ENSG00000007306	ENSG00000182271	ENSG00000007306_ENSG00000182271	TCGA
ENSG00000007306	ENSG00000137634	ENSG00000007306_ENSG00000137634	TCGA
ENSG00000007306	ENSG00000167434	ENSG00000007306_ENSG00000167434	TCGA
ENSG00000007306	ENSG00000142959	ENSG00000007306_ENSG00000142959	TCGA
ENSG00000007306	ENSG00000197888	ENSG00000007306_ENSG00000197888	TCGA
ENSG00000007306	ENSG00000148483	ENSG00000007306_ENSG00000148483	TCGA
ENSG00000007306	ENSG00000079385	ENSG00000007306_ENSG00000079385	both
ENSG00000007306	ENSG00000168748	ENSG00000007306_ENSG00000168748	TCGA
ENSG00000007306	ENSG00000174992	ENSG00000007306_ENSG00000174992	TCGA
ENSG00000007306	ENSG00000044012	ENSG00000007306_ENSG00000044012	TCGA
ENSG00000007312	ENSG00000164500	ENSG00000007312_ENSG00000164500	TCGA
ENSG00000007312	ENSG00000105369	ENSG00000007312_ENSG00000105369	both
ENSG00000007312	ENSG00000112149	ENSG00000007312_ENSG00000112149	TCGA
ENSG00000007312	ENSG00000048462	ENSG00000007312_ENSG00000048462	TCGA
ENSG00000007312	ENSG00000213402	ENSG00000007312_ENSG00000213402	TCGA
ENSG00000007312	ENSG00000179873	ENSG00000007312_ENSG00000179873	TCGA
ENSG00000007312	ENSG00000177455	ENSG00000007312_ENSG00000177455	TCGA
ENSG00000007312	ENSG00000135144	ENSG00000007312_ENSG00000135144	TCGA
ENSG00000007341	ENSG00000134245	ENSG00000007341_ENSG00000134245	TCGA
ENSG00000007350	ENSG00000278057	ENSG00000007350_ENSG00000278057	TCGA
ENSG00000007376	ENSG00000184207	ENSG00000007376_ENSG00000184207	TCGA
ENSG00000007376	ENSG00000183751	ENSG00000007376_ENSG00000183751	TCGA
ENSG00000007376	ENSG00000074071	ENSG00000007376_ENSG00000074071	both
ENSG00000007376	ENSG00000130731	ENSG00000007376_ENSG00000130731	TCGA
ENSG00000007376	ENSG00000167965	ENSG00000007376_ENSG00000167965	TCGA
ENSG00000007376	ENSG00000153443	ENSG00000007376_ENSG00000153443	TCGA
ENSG00000007376	ENSG00000205937	ENSG00000007376_ENSG00000205937	TCGA
ENSG00000007376	ENSG00000103148	ENSG00000007376_ENSG00000103148	TCGA
ENSG00000007376	ENSG00000149923	ENSG00000007376_ENSG00000149923	TCGA
ENSG00000007376	ENSG00000131653	ENSG00000007376_ENSG00000131653	TCGA
ENSG00000007392	ENSG00000254852	ENSG00000007392_ENSG00000254852	TCGA
ENSG00000007392	ENSG00000196123	ENSG00000007392_ENSG00000196123	TCGA
ENSG00000007392	ENSG00000214940	ENSG00000007392_ENSG00000214940	TCGA
ENSG00000007392	ENSG00000214021	ENSG00000007392_ENSG00000214021	TCGA
ENSG00000007392	ENSG00000182685	ENSG00000007392_ENSG00000182685	TCGA
ENSG00000007392	ENSG00000168096	ENSG00000007392_ENSG00000168096	TCGA
ENSG00000007392	ENSG00000183793	ENSG00000007392_ENSG00000183793	TCGA
ENSG00000007392	ENSG00000104852	ENSG00000007392_ENSG00000104852	TCGA
ENSG00000007392	ENSG00000233024	ENSG00000007392_ENSG00000233024	TCGA
ENSG00000007402	ENSG00000133661	ENSG00000007402_ENSG00000133661	both
ENSG00000007402	ENSG00000167972	ENSG00000007402_ENSG00000167972	both
ENSG00000007402	ENSG00000168878	ENSG00000007402_ENSG00000168878	both
ENSG00000007402	ENSG00000168484	ENSG00000007402_ENSG00000168484	both
ENSG00000007402	ENSG00000153093	ENSG00000007402_ENSG00000153093	TCGA
ENSG00000007402	ENSG00000122852	ENSG00000007402_ENSG00000122852	both
ENSG00000007402	ENSG00000099994	ENSG00000007402_ENSG00000099994	TCGA
ENSG00000007402	ENSG00000185303	ENSG00000007402_ENSG00000185303	both
ENSG00000007520	ENSG00000095906	ENSG00000007520_ENSG00000095906	TCGA
ENSG00000007520	ENSG00000103266	ENSG00000007520_ENSG00000103266	both
ENSG00000007520	ENSG00000086504	ENSG00000007520_ENSG00000086504	TCGA
ENSG00000007520	ENSG00000161999	ENSG00000007520_ENSG00000161999	TCGA
ENSG00000007520	ENSG00000167965	ENSG00000007520_ENSG00000167965	TCGA
ENSG00000007520	ENSG00000140990	ENSG00000007520_ENSG00000140990	TCGA
ENSG00000007520	ENSG00000122386	ENSG00000007520_ENSG00000122386	TCGA
ENSG00000007520	ENSG00000074071	ENSG00000007520_ENSG00000074071	TCGA
ENSG00000007520	ENSG00000184281	ENSG00000007520_ENSG00000184281	TCGA
ENSG00000007520	ENSG00000127554	ENSG00000007520_ENSG00000127554	TCGA
ENSG00000007520	ENSG00000103148	ENSG00000007520_ENSG00000103148	TCGA
ENSG00000007520	ENSG00000229809	ENSG00000007520_ENSG00000229809	TCGA
ENSG00000007520	ENSG00000103245	ENSG00000007520_ENSG00000103245	TCGA
ENSG00000007520	ENSG00000103152	ENSG00000007520_ENSG00000103152	TCGA
ENSG00000007520	ENSG00000103363	ENSG00000007520_ENSG00000103363	TCGA
ENSG00000007520	ENSG00000162032	ENSG00000007520_ENSG00000162032	TCGA
ENSG00000007520	ENSG00000183751	ENSG00000007520_ENSG00000183751	TCGA
ENSG00000007520	ENSG00000169189	ENSG00000007520_ENSG00000169189	TCGA
ENSG00000007520	ENSG00000103254	ENSG00000007520_ENSG00000103254	TCGA
ENSG00000007520	ENSG00000182196	ENSG00000007520_ENSG00000182196	TCGA
ENSG00000007541	ENSG00000161999	ENSG00000007541_ENSG00000161999	TCGA
ENSG00000007541	ENSG00000103266	ENSG00000007541_ENSG00000103266	TCGA
ENSG00000007541	ENSG00000187535	ENSG00000007541_ENSG00000187535	both
ENSG00000007541	ENSG00000103245	ENSG00000007541_ENSG00000103245	TCGA
ENSG00000007541	ENSG00000127580	ENSG00000007541_ENSG00000127580	TCGA
ENSG00000007541	ENSG00000103227	ENSG00000007541_ENSG00000103227	TCGA
ENSG00000007541	ENSG00000090581	ENSG00000007541_ENSG00000090581	TCGA
ENSG00000007541	ENSG00000127554	ENSG00000007541_ENSG00000127554	TCGA
ENSG00000007545	ENSG00000261732	ENSG00000007545_ENSG00000261732	both
ENSG00000007545	ENSG00000167978	ENSG00000007545_ENSG00000167978	TCGA
ENSG00000007545	ENSG00000167395	ENSG00000007545_ENSG00000167395	TCGA
ENSG00000007545	ENSG00000188827	ENSG00000007545_ENSG00000188827	TCGA
ENSG00000007866	ENSG00000112658	ENSG00000007866_ENSG00000112658	both
ENSG00000007866	ENSG00000035403	ENSG00000007866_ENSG00000035403	TCGA
ENSG00000007908	ENSG00000136244	ENSG00000007908_ENSG00000136244	both
ENSG00000007908	ENSG00000184557	ENSG00000007908_ENSG00000184557	TCGA
ENSG00000007923	ENSG00000041988	ENSG00000007923_ENSG00000041988	both
ENSG00000007923	ENSG00000130764	ENSG00000007923_ENSG00000130764	TCGA
ENSG00000007923	ENSG00000188807	ENSG00000007923_ENSG00000188807	TCGA
ENSG00000007923	ENSG00000142655	ENSG00000007923_ENSG00000142655	TCGA
ENSG00000007923	ENSG00000160049	ENSG00000007923_ENSG00000160049	TCGA
ENSG00000007923	ENSG00000120942	ENSG00000007923_ENSG00000120942	TCGA
ENSG00000007923	ENSG00000127423	ENSG00000007923_ENSG00000127423	TCGA
ENSG00000007923	ENSG00000055070	ENSG00000007923_ENSG00000055070	TCGA
ENSG00000007923	ENSG00000117118	ENSG00000007923_ENSG00000117118	TCGA
ENSG00000007933	ENSG00000163581	ENSG00000007933_ENSG00000163581	TCGA
ENSG00000007952	ENSG00000102445	ENSG00000007952_ENSG00000102445	TCGA
ENSG00000007952	ENSG00000186854	ENSG00000007952_ENSG00000186854	TCGA
ENSG00000007952	ENSG00000196900	ENSG00000007952_ENSG00000196900	TCGA
ENSG00000007952	ENSG00000101333	ENSG00000007952_ENSG00000101333	TCGA
ENSG00000007952	ENSG00000165556	ENSG00000007952_ENSG00000165556	both
ENSG00000007952	ENSG00000113722	ENSG00000007952_ENSG00000113722	TCGA
ENSG00000007952	ENSG00000119042	ENSG00000007952_ENSG00000119042	TCGA
ENSG00000007952	ENSG00000206069	ENSG00000007952_ENSG00000206069	TCGA
ENSG00000007952	ENSG00000101074	ENSG00000007952_ENSG00000101074	TCGA
ENSG00000007968	ENSG00000164104	ENSG00000007968_ENSG00000164104	TCGA
ENSG00000007968	ENSG00000117632	ENSG00000007968_ENSG00000117632	TCGA
ENSG00000007968	ENSG00000100629	ENSG00000007968_ENSG00000100629	TCGA
ENSG00000007968	ENSG00000276043	ENSG00000007968_ENSG00000276043	TCGA
ENSG00000007968	ENSG00000109674	ENSG00000007968_ENSG00000109674	TCGA
ENSG00000008018	ENSG00000071994	ENSG00000008018_ENSG00000071994	TCGA
ENSG00000008018	ENSG00000169976	ENSG00000008018_ENSG00000169976	TCGA
ENSG00000008018	ENSG00000112110	ENSG00000008018_ENSG00000112110	TCGA
ENSG00000008018	ENSG00000185627	ENSG00000008018_ENSG00000185627	both
ENSG00000008018	ENSG00000146425	ENSG00000008018_ENSG00000146425	TCGA
ENSG00000008018	ENSG00000198818	ENSG00000008018_ENSG00000198818	TCGA
ENSG00000008018	ENSG00000041357	ENSG00000008018_ENSG00000041357	TCGA
ENSG00000008056	ENSG00000164061	ENSG00000008056_ENSG00000164061	TCGA
ENSG00000008056	ENSG00000074317	ENSG00000008056_ENSG00000074317	both
ENSG00000008056	ENSG00000132639	ENSG00000008056_ENSG00000132639	TCGA
ENSG00000008056	ENSG00000125814	ENSG00000008056_ENSG00000125814	TCGA
ENSG00000008056	ENSG00000186487	ENSG00000008056_ENSG00000186487	TCGA
ENSG00000008056	ENSG00000157152	ENSG00000008056_ENSG00000157152	TCGA
ENSG00000008056	ENSG00000105649	ENSG00000008056_ENSG00000105649	both
ENSG00000008056	ENSG00000099365	ENSG00000008056_ENSG00000099365	TCGA
ENSG00000008056	ENSG00000127585	ENSG00000008056_ENSG00000127585	TCGA
ENSG00000008056	ENSG00000065609	ENSG00000008056_ENSG00000065609	TCGA
ENSG00000008056	ENSG00000130540	ENSG00000008056_ENSG00000130540	TCGA
ENSG00000008056	ENSG00000132535	ENSG00000008056_ENSG00000132535	TCGA
ENSG00000008056	ENSG00000166111	ENSG00000008056_ENSG00000166111	TCGA
ENSG00000008056	ENSG00000116254	ENSG00000008056_ENSG00000116254	TCGA
ENSG00000008056	ENSG00000113327	ENSG00000008056_ENSG00000113327	TCGA
ENSG00000008056	ENSG00000168490	ENSG00000008056_ENSG00000168490	TCGA
ENSG00000008056	ENSG00000135709	ENSG00000008056_ENSG00000135709	TCGA
ENSG00000008056	ENSG00000104888	ENSG00000008056_ENSG00000104888	both
ENSG00000008056	ENSG00000116983	ENSG00000008056_ENSG00000116983	TCGA
ENSG00000008056	ENSG00000130558	ENSG00000008056_ENSG00000130558	TCGA
ENSG00000008128	ENSG00000248333	ENSG00000008128_ENSG00000248333	both
ENSG00000008128	ENSG00000008130	ENSG00000008128_ENSG00000008130	TCGA
ENSG00000008128	ENSG00000127054	ENSG00000008128_ENSG00000127054	TCGA
ENSG00000008128	ENSG00000197530	ENSG00000008128_ENSG00000197530	TCGA
ENSG00000008130	ENSG00000248333	ENSG00000008130_ENSG00000248333	TCGA
ENSG00000008130	ENSG00000078808	ENSG00000008130_ENSG00000078808	TCGA
ENSG00000008130	ENSG00000127054	ENSG00000008130_ENSG00000127054	TCGA
ENSG00000008130	ENSG00000157916	ENSG00000008130_ENSG00000157916	TCGA
ENSG00000008130	ENSG00000116685	ENSG00000008130_ENSG00000116685	TCGA
ENSG00000008130	ENSG00000157870	ENSG00000008130_ENSG00000157870	TCGA
ENSG00000008130	ENSG00000169598	ENSG00000008130_ENSG00000169598	TCGA
ENSG00000008197	ENSG00000164393	ENSG00000008197_ENSG00000164393	TCGA
ENSG00000008197	ENSG00000283654	ENSG00000008197_ENSG00000283654	TCGA
ENSG00000008197	ENSG00000124116	ENSG00000008197_ENSG00000124116	TCGA
ENSG00000008226	ENSG00000060971	ENSG00000008226_ENSG00000060971	TCGA
ENSG00000008226	ENSG00000127884	ENSG00000008226_ENSG00000127884	TCGA
ENSG00000008226	ENSG00000117305	ENSG00000008226_ENSG00000117305	TCGA
ENSG00000008256	ENSG00000248905	ENSG00000008256_ENSG00000248905	TCGA
ENSG00000008256	ENSG00000100099	ENSG00000008256_ENSG00000100099	TCGA
ENSG00000008256	ENSG00000188467	ENSG00000008256_ENSG00000188467	TCGA
ENSG00000008277	ENSG00000135298	ENSG00000008277_ENSG00000135298	TCGA
ENSG00000008277	ENSG00000149294	ENSG00000008277_ENSG00000149294	TCGA
ENSG00000008277	ENSG00000165443	ENSG00000008277_ENSG00000165443	TCGA
ENSG00000008277	ENSG00000078018	ENSG00000008277_ENSG00000078018	TCGA
ENSG00000008277	ENSG00000040731	ENSG00000008277_ENSG00000040731	TCGA
ENSG00000008277	ENSG00000179915	ENSG00000008277_ENSG00000179915	TCGA
ENSG00000008277	ENSG00000198739	ENSG00000008277_ENSG00000198739	TCGA
ENSG00000008277	ENSG00000152578	ENSG00000008277_ENSG00000152578	TCGA
ENSG00000008277	ENSG00000163539	ENSG00000008277_ENSG00000163539	TCGA
ENSG00000008282	ENSG00000164815	ENSG00000008282_ENSG00000164815	TCGA
ENSG00000008283	ENSG00000149295	ENSG00000008283_ENSG00000149295	TCGA
ENSG00000008283	ENSG00000103546	ENSG00000008283_ENSG00000103546	TCGA
ENSG00000008283	ENSG00000080644	ENSG00000008283_ENSG00000080644	TCGA
ENSG00000008283	ENSG00000180176	ENSG00000008283_ENSG00000180176	TCGA
ENSG00000008283	ENSG00000165731	ENSG00000008283_ENSG00000165731	TCGA
ENSG00000008283	ENSG00000168000	ENSG00000008283_ENSG00000168000	TCGA
ENSG00000008283	ENSG00000135324	ENSG00000008283_ENSG00000135324	TCGA
ENSG00000008283	ENSG00000109132	ENSG00000008283_ENSG00000109132	TCGA
ENSG00000008283	ENSG00000198400	ENSG00000008283_ENSG00000198400	TCGA
ENSG00000008283	ENSG00000089199	ENSG00000008283_ENSG00000089199	TCGA
ENSG00000008283	ENSG00000100604	ENSG00000008283_ENSG00000100604	TCGA
ENSG00000008283	ENSG00000123454	ENSG00000008283_ENSG00000123454	TCGA
ENSG00000008283	ENSG00000027644	ENSG00000008283_ENSG00000027644	TCGA
ENSG00000008283	ENSG00000157445	ENSG00000008283_ENSG00000157445	TCGA
ENSG00000008283	ENSG00000060709	ENSG00000008283_ENSG00000060709	TCGA
ENSG00000008294	ENSG00000135720	ENSG00000008294_ENSG00000135720	TCGA
ENSG00000008294	ENSG00000154945	ENSG00000008294_ENSG00000154945	TCGA
ENSG00000008294	ENSG00000134982	ENSG00000008294_ENSG00000134982	TCGA
ENSG00000008294	ENSG00000157827	ENSG00000008294_ENSG00000157827	TCGA
ENSG00000008294	ENSG00000109458	ENSG00000008294_ENSG00000109458	TCGA
ENSG00000008294	ENSG00000134278	ENSG00000008294_ENSG00000134278	TCGA
ENSG00000008294	ENSG00000179295	ENSG00000008294_ENSG00000179295	TCGA
ENSG00000008294	ENSG00000118200	ENSG00000008294_ENSG00000118200	TCGA
ENSG00000008294	ENSG00000163625	ENSG00000008294_ENSG00000163625	TCGA
ENSG00000008323	ENSG00000105357	ENSG00000008323_ENSG00000105357	TCGA
ENSG00000008324	ENSG00000232112	ENSG00000008324_ENSG00000232112	TCGA
ENSG00000008324	ENSG00000114388	ENSG00000008324_ENSG00000114388	TCGA
ENSG00000008382	ENSG00000178078	ENSG00000008382_ENSG00000178078	TCGA
ENSG00000008382	ENSG00000148832	ENSG00000008382_ENSG00000148832	TCGA
ENSG00000008394	ENSG00000272414	ENSG00000008394_ENSG00000272414	TCGA
ENSG00000008394	ENSG00000072210	ENSG00000008394_ENSG00000072210	TCGA
ENSG00000008394	ENSG00000118804	ENSG00000008394_ENSG00000118804	TCGA
ENSG00000008438	ENSG00000101425	ENSG00000008438_ENSG00000101425	TCGA
ENSG00000008438	ENSG00000164821	ENSG00000008438_ENSG00000164821	TCGA
ENSG00000008438	ENSG00000240247	ENSG00000008438_ENSG00000240247	TCGA
ENSG00000008438	ENSG00000206047	ENSG00000008438_ENSG00000206047	TCGA
ENSG00000008438	ENSG00000239839	ENSG00000008438_ENSG00000239839	TCGA
ENSG00000008438	ENSG00000197561	ENSG00000008438_ENSG00000197561	TCGA
ENSG00000008438	ENSG00000118113	ENSG00000008438_ENSG00000118113	TCGA
ENSG00000008438	ENSG00000124469	ENSG00000008438_ENSG00000124469	TCGA
ENSG00000008438	ENSG00000182885	ENSG00000008438_ENSG00000182885	TCGA
ENSG00000008441	ENSG00000204947	ENSG00000008441_ENSG00000204947	TCGA
ENSG00000008441	ENSG00000144741	ENSG00000008441_ENSG00000144741	TCGA
ENSG00000008441	ENSG00000151502	ENSG00000008441_ENSG00000151502	TCGA
ENSG00000008441	ENSG00000144749	ENSG00000008441_ENSG00000144749	TCGA
ENSG00000008513	ENSG00000185133	ENSG00000008513_ENSG00000185133	TCGA
ENSG00000008516	ENSG00000205846	ENSG00000008516_ENSG00000205846	TCGA
ENSG00000008516	ENSG00000182308	ENSG00000008516_ENSG00000182308	TCGA
ENSG00000008517	ENSG00000099377	ENSG00000008517_ENSG00000099377	TCGA
ENSG00000008517	ENSG00000213886	ENSG00000008517_ENSG00000213886	TCGA
ENSG00000008517	ENSG00000237988	ENSG00000008517_ENSG00000237988	TCGA
ENSG00000008517	ENSG00000169220	ENSG00000008517_ENSG00000169220	TCGA
ENSG00000008710	ENSG00000232434	ENSG00000008710_ENSG00000232434	TCGA
ENSG00000008710	ENSG00000186111	ENSG00000008710_ENSG00000186111	TCGA
ENSG00000008710	ENSG00000268434	ENSG00000008710_ENSG00000268434	TCGA
ENSG00000008710	ENSG00000183889	ENSG00000008710_ENSG00000183889	both
ENSG00000008710	ENSG00000183426	ENSG00000008710_ENSG00000183426	both
ENSG00000008710	ENSG00000125503	ENSG00000008710_ENSG00000125503	TCGA
ENSG00000008735	ENSG00000108309	ENSG00000008735_ENSG00000108309	both
ENSG00000008838	ENSG00000108344	ENSG00000008838_ENSG00000108344	TCGA
ENSG00000008838	ENSG00000108349	ENSG00000008838_ENSG00000108349	TCGA
ENSG00000008838	ENSG00000188895	ENSG00000008838_ENSG00000188895	TCGA
ENSG00000008838	ENSG00000094804	ENSG00000008838_ENSG00000094804	TCGA
ENSG00000008838	ENSG00000141738	ENSG00000008838_ENSG00000141738	TCGA
ENSG00000008838	ENSG00000172057	ENSG00000008838_ENSG00000172057	TCGA
ENSG00000008838	ENSG00000140319	ENSG00000008838_ENSG00000140319	TCGA
ENSG00000008838	ENSG00000131748	ENSG00000008838_ENSG00000131748	TCGA
ENSG00000008838	ENSG00000171475	ENSG00000008838_ENSG00000171475	TCGA
ENSG00000008838	ENSG00000141736	ENSG00000008838_ENSG00000141736	TCGA
ENSG00000008853	ENSG00000168878	ENSG00000008853_ENSG00000168878	TCGA
ENSG00000008853	ENSG00000259803	ENSG00000008853_ENSG00000259803	TCGA
ENSG00000008853	ENSG00000167972	ENSG00000008853_ENSG00000167972	both
ENSG00000008853	ENSG00000158220	ENSG00000008853_ENSG00000158220	TCGA
ENSG00000008853	ENSG00000131400	ENSG00000008853_ENSG00000131400	both
ENSG00000008869	ENSG00000115760	ENSG00000008869_ENSG00000115760	TCGA
ENSG00000008869	ENSG00000075292	ENSG00000008869_ENSG00000075292	TCGA
ENSG00000008869	ENSG00000115020	ENSG00000008869_ENSG00000115020	TCGA
ENSG00000008869	ENSG00000115464	ENSG00000008869_ENSG00000115464	TCGA
ENSG00000008869	ENSG00000104133	ENSG00000008869_ENSG00000104133	TCGA
ENSG00000008869	ENSG00000068784	ENSG00000008869_ENSG00000068784	TCGA
ENSG00000008869	ENSG00000055917	ENSG00000008869_ENSG00000055917	TCGA
ENSG00000008952	ENSG00000173889	ENSG00000008952_ENSG00000173889	TCGA
ENSG00000008952	ENSG00000085274	ENSG00000008952_ENSG00000085274	TCGA
ENSG00000008988	ENSG00000130950	ENSG00000008988_ENSG00000130950	TCGA
ENSG00000008988	ENSG00000170791	ENSG00000008988_ENSG00000170791	TCGA
ENSG00000009307	ENSG00000177932	ENSG00000009307_ENSG00000177932	TCGA
ENSG00000009307	ENSG00000215717	ENSG00000009307_ENSG00000215717	TCGA
ENSG00000009307	ENSG00000198162	ENSG00000009307_ENSG00000198162	TCGA
ENSG00000009307	ENSG00000162623	ENSG00000009307_ENSG00000162623	TCGA
ENSG00000009307	ENSG00000052723	ENSG00000009307_ENSG00000052723	TCGA
ENSG00000009335	ENSG00000146909	ENSG00000009335_ENSG00000146909	TCGA
ENSG00000009335	ENSG00000155561	ENSG00000009335_ENSG00000155561	TCGA
ENSG00000009335	ENSG00000055130	ENSG00000009335_ENSG00000055130	TCGA
ENSG00000009335	ENSG00000105983	ENSG00000009335_ENSG00000105983	TCGA
ENSG00000009335	ENSG00000197024	ENSG00000009335_ENSG00000197024	TCGA
ENSG00000009335	ENSG00000048405	ENSG00000009335_ENSG00000048405	TCGA
ENSG00000009335	ENSG00000064419	ENSG00000009335_ENSG00000064419	TCGA
ENSG00000009335	ENSG00000157212	ENSG00000009335_ENSG00000157212	TCGA
ENSG00000009335	ENSG00000033050	ENSG00000009335_ENSG00000033050	TCGA
ENSG00000009694	ENSG00000215252	ENSG00000009694_ENSG00000215252	TCGA
ENSG00000009694	ENSG00000175265	ENSG00000009694_ENSG00000175265	TCGA
ENSG00000009709	ENSG00000110680	ENSG00000009709_ENSG00000110680	TCGA
ENSG00000009709	ENSG00000136110	ENSG00000009709_ENSG00000136110	TCGA
ENSG00000009724	ENSG00000080910	ENSG00000009724_ENSG00000080910	TCGA
ENSG00000009724	ENSG00000138207	ENSG00000009724_ENSG00000138207	TCGA
ENSG00000009724	ENSG00000117601	ENSG00000009724_ENSG00000117601	TCGA
ENSG00000009724	ENSG00000267467	ENSG00000009724_ENSG00000267467	TCGA
ENSG00000009724	ENSG00000224916	ENSG00000009724_ENSG00000224916	TCGA
ENSG00000009724	ENSG00000110169	ENSG00000009724_ENSG00000110169	TCGA
ENSG00000009724	ENSG00000132703	ENSG00000009724_ENSG00000132703	TCGA
ENSG00000009765	ENSG00000091137	ENSG00000009765_ENSG00000091137	both
ENSG00000009765	ENSG00000042832	ENSG00000009765_ENSG00000042832	TCGA
ENSG00000009765	ENSG00000115705	ENSG00000009765_ENSG00000115705	TCGA
ENSG00000009765	ENSG00000165409	ENSG00000009765_ENSG00000165409	TCGA
ENSG00000009765	ENSG00000182348	ENSG00000009765_ENSG00000182348	both
ENSG00000009765	ENSG00000178919	ENSG00000009765_ENSG00000178919	both
ENSG00000009765	ENSG00000211448	ENSG00000009765_ENSG00000211448	TCGA
ENSG00000009765	ENSG00000101670	ENSG00000009765_ENSG00000101670	both
ENSG00000009765	ENSG00000147606	ENSG00000009765_ENSG00000147606	both
ENSG00000009765	ENSG00000250305	ENSG00000009765_ENSG00000250305	TCGA
ENSG00000009765	ENSG00000135824	ENSG00000009765_ENSG00000135824	TCGA
ENSG00000009765	ENSG00000163827	ENSG00000009765_ENSG00000163827	TCGA
ENSG00000009765	ENSG00000164674	ENSG00000009765_ENSG00000164674	TCGA
ENSG00000009780	ENSG00000117751	ENSG00000009780_ENSG00000117751	TCGA
ENSG00000009780	ENSG00000126698	ENSG00000009780_ENSG00000126698	TCGA
ENSG00000009780	ENSG00000127483	ENSG00000009780_ENSG00000127483	TCGA
ENSG00000009780	ENSG00000070831	ENSG00000009780_ENSG00000070831	TCGA
ENSG00000009790	ENSG00000072818	ENSG00000009790_ENSG00000072818	TCGA
ENSG00000009790	ENSG00000175463	ENSG00000009790_ENSG00000175463	TCGA
ENSG00000009790	ENSG00000185811	ENSG00000009790_ENSG00000185811	both
ENSG00000009790	ENSG00000023892	ENSG00000009790_ENSG00000023892	TCGA
ENSG00000009790	ENSG00000167895	ENSG00000009790_ENSG00000167895	TCGA
ENSG00000009790	ENSG00000123329	ENSG00000009790_ENSG00000123329	TCGA
ENSG00000009790	ENSG00000105122	ENSG00000009790_ENSG00000105122	both
ENSG00000009830	ENSG00000257365	ENSG00000009830_ENSG00000257365	TCGA
ENSG00000009830	ENSG00000132670	ENSG00000009830_ENSG00000132670	TCGA
ENSG00000009830	ENSG00000215041	ENSG00000009830_ENSG00000215041	TCGA
ENSG00000009830	ENSG00000196663	ENSG00000009830_ENSG00000196663	TCGA
ENSG00000009844	ENSG00000135597	ENSG00000009844_ENSG00000135597	TCGA
ENSG00000009844	ENSG00000120253	ENSG00000009844_ENSG00000120253	TCGA
ENSG00000009844	ENSG00000135316	ENSG00000009844_ENSG00000135316	TCGA
ENSG00000009844	ENSG00000112592	ENSG00000009844_ENSG00000112592	TCGA
ENSG00000009844	ENSG00000112031	ENSG00000009844_ENSG00000112031	TCGA
ENSG00000009844	ENSG00000135521	ENSG00000009844_ENSG00000135521	TCGA
ENSG00000009844	ENSG00000153989	ENSG00000009844_ENSG00000153989	TCGA
ENSG00000009844	ENSG00000196591	ENSG00000009844_ENSG00000196591	TCGA
ENSG00000009844	ENSG00000153975	ENSG00000009844_ENSG00000153975	TCGA
ENSG00000009950	ENSG00000168237	ENSG00000009950_ENSG00000168237	TCGA
ENSG00000009950	ENSG00000115718	ENSG00000009950_ENSG00000115718	TCGA
ENSG00000009954	ENSG00000187257	ENSG00000009954_ENSG00000187257	TCGA
ENSG00000009954	ENSG00000263001	ENSG00000009954_ENSG00000263001	TCGA
ENSG00000009954	ENSG00000108424	ENSG00000009954_ENSG00000108424	TCGA
ENSG00000009954	ENSG00000105879	ENSG00000009954_ENSG00000105879	TCGA
ENSG00000009954	ENSG00000064419	ENSG00000009954_ENSG00000064419	TCGA
ENSG00000009954	ENSG00000135829	ENSG00000009954_ENSG00000135829	TCGA
ENSG00000009954	ENSG00000106682	ENSG00000009954_ENSG00000106682	TCGA
ENSG00000009954	ENSG00000127947	ENSG00000009954_ENSG00000127947	TCGA
ENSG00000009954	ENSG00000108055	ENSG00000009954_ENSG00000108055	TCGA
ENSG00000010017	ENSG00000050393	ENSG00000010017_ENSG00000050393	TCGA
ENSG00000010017	ENSG00000225921	ENSG00000010017_ENSG00000225921	TCGA
ENSG00000010017	ENSG00000153046	ENSG00000010017_ENSG00000153046	TCGA
ENSG00000010030	ENSG00000125347	ENSG00000010030_ENSG00000125347	TCGA
ENSG00000010030	ENSG00000168394	ENSG00000010030_ENSG00000168394	TCGA
ENSG00000010030	ENSG00000133106	ENSG00000010030_ENSG00000133106	TCGA
ENSG00000010030	ENSG00000240065	ENSG00000010030_ENSG00000240065	TCGA
ENSG00000010030	ENSG00000168062	ENSG00000010030_ENSG00000168062	TCGA
ENSG00000010030	ENSG00000134470	ENSG00000010030_ENSG00000134470	TCGA
ENSG00000010030	ENSG00000204267	ENSG00000010030_ENSG00000204267	TCGA
ENSG00000010030	ENSG00000250264	ENSG00000010030_ENSG00000250264	TCGA
ENSG00000010030	ENSG00000204264	ENSG00000010030_ENSG00000204264	TCGA
ENSG00000010030	ENSG00000140853	ENSG00000010030_ENSG00000140853	TCGA
ENSG00000010072	ENSG00000135801	ENSG00000010072_ENSG00000135801	TCGA
ENSG00000010072	ENSG00000143751	ENSG00000010072_ENSG00000143751	TCGA
ENSG00000010072	ENSG00000116903	ENSG00000010072_ENSG00000116903	TCGA
ENSG00000010072	ENSG00000119285	ENSG00000010072_ENSG00000119285	TCGA
ENSG00000010072	ENSG00000143633	ENSG00000010072_ENSG00000143633	TCGA
ENSG00000010072	ENSG00000153207	ENSG00000010072_ENSG00000153207	TCGA
ENSG00000010072	ENSG00000135763	ENSG00000010072_ENSG00000135763	TCGA
ENSG00000010072	ENSG00000069248	ENSG00000010072_ENSG00000069248	TCGA
ENSG00000010072	ENSG00000054267	ENSG00000010072_ENSG00000054267	TCGA
ENSG00000010072	ENSG00000121644	ENSG00000010072_ENSG00000121644	TCGA
ENSG00000010072	ENSG00000143498	ENSG00000010072_ENSG00000143498	TCGA
ENSG00000010072	ENSG00000116698	ENSG00000010072_ENSG00000116698	TCGA
ENSG00000010072	ENSG00000162819	ENSG00000010072_ENSG00000162819	TCGA
ENSG00000010072	ENSG00000118873	ENSG00000010072_ENSG00000118873	TCGA
ENSG00000010072	ENSG00000162885	ENSG00000010072_ENSG00000162885	TCGA
ENSG00000010072	ENSG00000067533	ENSG00000010072_ENSG00000067533	TCGA
ENSG00000010072	ENSG00000116906	ENSG00000010072_ENSG00000116906	TCGA
ENSG00000010072	ENSG00000183814	ENSG00000010072_ENSG00000183814	TCGA
ENSG00000010072	ENSG00000188295	ENSG00000010072_ENSG00000188295	TCGA
ENSG00000010072	ENSG00000117597	ENSG00000010072_ENSG00000117597	TCGA
ENSG00000010072	ENSG00000182827	ENSG00000010072_ENSG00000182827	TCGA
ENSG00000010072	ENSG00000135829	ENSG00000010072_ENSG00000135829	TCGA
ENSG00000010072	ENSG00000116918	ENSG00000010072_ENSG00000116918	TCGA
ENSG00000010072	ENSG00000134371	ENSG00000010072_ENSG00000134371	TCGA
ENSG00000010072	ENSG00000135776	ENSG00000010072_ENSG00000135776	TCGA
ENSG00000010165	ENSG00000135845	ENSG00000010165_ENSG00000135845	TCGA
ENSG00000010165	ENSG00000143319	ENSG00000010165_ENSG00000143319	TCGA
ENSG00000010165	ENSG00000143294	ENSG00000010165_ENSG00000143294	TCGA
ENSG00000010219	ENSG00000089693	ENSG00000010219_ENSG00000089693	TCGA
ENSG00000010219	ENSG00000151065	ENSG00000010219_ENSG00000151065	TCGA
ENSG00000010219	ENSG00000111653	ENSG00000010219_ENSG00000111653	TCGA
ENSG00000010219	ENSG00000256537	ENSG00000010219_ENSG00000256537	TCGA
ENSG00000010219	ENSG00000111639	ENSG00000010219_ENSG00000111639	TCGA
ENSG00000010244	ENSG00000113649	ENSG00000010244_ENSG00000113649	TCGA
ENSG00000010244	ENSG00000196504	ENSG00000010244_ENSG00000196504	TCGA
ENSG00000010244	ENSG00000178691	ENSG00000010244_ENSG00000178691	TCGA
ENSG00000010244	ENSG00000082898	ENSG00000010244_ENSG00000082898	TCGA
ENSG00000010244	ENSG00000145833	ENSG00000010244_ENSG00000145833	TCGA
ENSG00000010244	ENSG00000166478	ENSG00000010244_ENSG00000166478	TCGA
ENSG00000010244	ENSG00000092931	ENSG00000010244_ENSG00000092931	TCGA
ENSG00000010244	ENSG00000114978	ENSG00000010244_ENSG00000114978	TCGA
ENSG00000010244	ENSG00000109606	ENSG00000010244_ENSG00000109606	both
ENSG00000010244	ENSG00000065883	ENSG00000010244_ENSG00000065883	TCGA
ENSG00000010244	ENSG00000172171	ENSG00000010244_ENSG00000172171	TCGA
ENSG00000010256	ENSG00000164062	ENSG00000010256_ENSG00000164062	TCGA
ENSG00000010256	ENSG00000110955	ENSG00000010256_ENSG00000110955	both
ENSG00000010256	ENSG00000167792	ENSG00000010256_ENSG00000167792	TCGA
ENSG00000010256	ENSG00000164051	ENSG00000010256_ENSG00000164051	TCGA
ENSG00000010256	ENSG00000178741	ENSG00000010256_ENSG00000178741	both
ENSG00000010256	ENSG00000111780	ENSG00000010256_ENSG00000111780	TCGA
ENSG00000010256	ENSG00000154518	ENSG00000010256_ENSG00000154518	TCGA
ENSG00000010256	ENSG00000117118	ENSG00000010256_ENSG00000117118	TCGA
ENSG00000010256	ENSG00000204564	ENSG00000010256_ENSG00000204564	TCGA
ENSG00000010256	ENSG00000164081	ENSG00000010256_ENSG00000164081	TCGA
ENSG00000010256	ENSG00000178952	ENSG00000010256_ENSG00000178952	TCGA
ENSG00000010270	ENSG00000078967	ENSG00000010270_ENSG00000078967	TCGA
ENSG00000010270	ENSG00000100532	ENSG00000010270_ENSG00000100532	TCGA
ENSG00000010282	ENSG00000244607	ENSG00000010282_ENSG00000244607	both
ENSG00000010292	ENSG00000111206	ENSG00000010292_ENSG00000111206	TCGA
ENSG00000010292	ENSG00000111247	ENSG00000010292_ENSG00000111247	TCGA
ENSG00000010292	ENSG00000111665	ENSG00000010292_ENSG00000111665	TCGA
ENSG00000010292	ENSG00000111641	ENSG00000010292_ENSG00000111641	TCGA
ENSG00000010292	ENSG00000126746	ENSG00000010292_ENSG00000126746	TCGA
ENSG00000010292	ENSG00000111203	ENSG00000010292_ENSG00000111203	TCGA
ENSG00000010292	ENSG00000171792	ENSG00000010292_ENSG00000171792	TCGA
ENSG00000010295	ENSG00000111450	ENSG00000010295_ENSG00000111450	TCGA
ENSG00000010310	ENSG00000136698	ENSG00000010310_ENSG00000136698	TCGA
ENSG00000010310	ENSG00000152093	ENSG00000010310_ENSG00000152093	TCGA
ENSG00000010310	ENSG00000163499	ENSG00000010310_ENSG00000163499	TCGA
ENSG00000010310	ENSG00000095981	ENSG00000010310_ENSG00000095981	TCGA
ENSG00000010310	ENSG00000162552	ENSG00000010310_ENSG00000162552	TCGA
ENSG00000010318	ENSG00000228075	ENSG00000010318_ENSG00000228075	both
ENSG00000010318	ENSG00000155875	ENSG00000010318_ENSG00000155875	TCGA
ENSG00000010318	ENSG00000148156	ENSG00000010318_ENSG00000148156	TCGA
ENSG00000010318	ENSG00000186118	ENSG00000010318_ENSG00000186118	TCGA
ENSG00000010318	ENSG00000170950	ENSG00000010318_ENSG00000170950	TCGA
ENSG00000010318	ENSG00000187003	ENSG00000010318_ENSG00000187003	TCGA
ENSG00000010319	ENSG00000161649	ENSG00000010319_ENSG00000161649	both
ENSG00000010319	ENSG00000167676	ENSG00000010319_ENSG00000167676	TCGA
ENSG00000010319	ENSG00000164849	ENSG00000010319_ENSG00000164849	TCGA
ENSG00000010319	ENSG00000120156	ENSG00000010319_ENSG00000120156	TCGA
ENSG00000010319	ENSG00000165269	ENSG00000010319_ENSG00000165269	both
ENSG00000010319	ENSG00000184811	ENSG00000010319_ENSG00000184811	TCGA
ENSG00000010322	ENSG00000178252	ENSG00000010322_ENSG00000178252	TCGA
ENSG00000010322	ENSG00000136878	ENSG00000010322_ENSG00000136878	TCGA
ENSG00000010322	ENSG00000105662	ENSG00000010322_ENSG00000105662	TCGA
ENSG00000010361	ENSG00000173581	ENSG00000010361_ENSG00000173581	TCGA
ENSG00000010361	ENSG00000104960	ENSG00000010361_ENSG00000104960	TCGA
ENSG00000010361	ENSG00000104946	ENSG00000010361_ENSG00000104946	TCGA
ENSG00000010361	ENSG00000171703	ENSG00000010361_ENSG00000171703	TCGA
ENSG00000010361	ENSG00000125841	ENSG00000010361_ENSG00000125841	TCGA
ENSG00000010361	ENSG00000274049	ENSG00000010361_ENSG00000274049	TCGA
ENSG00000010361	ENSG00000128581	ENSG00000010361_ENSG00000128581	TCGA
ENSG00000010361	ENSG00000039650	ENSG00000010361_ENSG00000039650	TCGA
ENSG00000010379	ENSG00000156222	ENSG00000010379_ENSG00000156222	TCGA
ENSG00000010379	ENSG00000142494	ENSG00000010379_ENSG00000142494	TCGA
ENSG00000010379	ENSG00000138079	ENSG00000010379_ENSG00000138079	TCGA
ENSG00000010379	ENSG00000240303	ENSG00000010379_ENSG00000240303	TCGA
ENSG00000010379	ENSG00000157322	ENSG00000010379_ENSG00000157322	TCGA
ENSG00000010379	ENSG00000168065	ENSG00000010379_ENSG00000168065	TCGA
ENSG00000010379	ENSG00000274810	ENSG00000010379_ENSG00000274810	TCGA
ENSG00000010379	ENSG00000157335	ENSG00000010379_ENSG00000157335	TCGA
ENSG00000010379	ENSG00000154025	ENSG00000010379_ENSG00000154025	TCGA
ENSG00000010379	ENSG00000140839	ENSG00000010379_ENSG00000140839	TCGA
ENSG00000010379	ENSG00000144035	ENSG00000010379_ENSG00000144035	TCGA
ENSG00000010379	ENSG00000158089	ENSG00000010379_ENSG00000158089	TCGA
ENSG00000010379	ENSG00000133313	ENSG00000010379_ENSG00000133313	TCGA
ENSG00000010379	ENSG00000171227	ENSG00000010379_ENSG00000171227	TCGA
ENSG00000010379	ENSG00000112499	ENSG00000010379_ENSG00000112499	TCGA
ENSG00000010404	ENSG00000241489	ENSG00000010404_ENSG00000241489	both
ENSG00000010404	ENSG00000198668	ENSG00000010404_ENSG00000198668	TCGA
ENSG00000010404	ENSG00000159082	ENSG00000010404_ENSG00000159082	TCGA
ENSG00000010404	ENSG00000198932	ENSG00000010404_ENSG00000198932	TCGA
ENSG00000010438	ENSG00000243480	ENSG00000010438_ENSG00000243480	TCGA
ENSG00000010438	ENSG00000240038	ENSG00000010438_ENSG00000240038	TCGA
ENSG00000010438	ENSG00000179751	ENSG00000010438_ENSG00000179751	TCGA
ENSG00000010539	ENSG00000140987	ENSG00000010539_ENSG00000140987	TCGA
ENSG00000010610	ENSG00000167613	ENSG00000010610_ENSG00000167613	TCGA
ENSG00000010610	ENSG00000043462	ENSG00000010610_ENSG00000043462	TCGA
ENSG00000010610	ENSG00000155926	ENSG00000010610_ENSG00000155926	TCGA
ENSG00000010610	ENSG00000110876	ENSG00000010610_ENSG00000110876	TCGA
ENSG00000010610	ENSG00000160255	ENSG00000010610_ENSG00000160255	TCGA
ENSG00000010610	ENSG00000163154	ENSG00000010610_ENSG00000163154	TCGA
ENSG00000010610	ENSG00000147443	ENSG00000010610_ENSG00000147443	TCGA
ENSG00000010610	ENSG00000167208	ENSG00000010610_ENSG00000167208	TCGA
ENSG00000010610	ENSG00000204472	ENSG00000010610_ENSG00000204472	TCGA
ENSG00000010610	ENSG00000106560	ENSG00000010610_ENSG00000106560	TCGA
ENSG00000010610	ENSG00000213654	ENSG00000010610_ENSG00000213654	TCGA
ENSG00000010626	ENSG00000204815	ENSG00000010626_ENSG00000204815	TCGA
ENSG00000010626	ENSG00000158423	ENSG00000010626_ENSG00000158423	TCGA
ENSG00000010626	ENSG00000139537	ENSG00000010626_ENSG00000139537	TCGA
ENSG00000010626	ENSG00000171962	ENSG00000010626_ENSG00000171962	TCGA
ENSG00000010626	ENSG00000101222	ENSG00000010626_ENSG00000101222	TCGA
ENSG00000010671	ENSG00000146094	ENSG00000010671_ENSG00000146094	TCGA
ENSG00000010671	ENSG00000123338	ENSG00000010671_ENSG00000123338	TCGA
ENSG00000010671	ENSG00000086730	ENSG00000010671_ENSG00000086730	TCGA
ENSG00000010671	ENSG00000134516	ENSG00000010671_ENSG00000134516	both
ENSG00000010671	ENSG00000143119	ENSG00000010671_ENSG00000143119	TCGA
ENSG00000010671	ENSG00000134061	ENSG00000010671_ENSG00000134061	TCGA
ENSG00000010671	ENSG00000104903	ENSG00000010671_ENSG00000104903	TCGA
ENSG00000010671	ENSG00000115956	ENSG00000010671_ENSG00000115956	TCGA
ENSG00000010671	ENSG00000128815	ENSG00000010671_ENSG00000128815	TCGA
ENSG00000010671	ENSG00000163219	ENSG00000010671_ENSG00000163219	TCGA
ENSG00000010671	ENSG00000015285	ENSG00000010671_ENSG00000015285	TCGA
ENSG00000010704	ENSG00000153029	ENSG00000010704_ENSG00000153029	TCGA
ENSG00000010818	ENSG00000120278	ENSG00000010818_ENSG00000120278	TCGA
ENSG00000010932	ENSG00000155465	ENSG00000010932_ENSG00000155465	TCGA
ENSG00000010932	ENSG00000113492	ENSG00000010932_ENSG00000113492	TCGA
ENSG00000010932	ENSG00000124568	ENSG00000010932_ENSG00000124568	TCGA
ENSG00000011007	ENSG00000127463	ENSG00000011007_ENSG00000127463	TCGA
ENSG00000011007	ENSG00000198492	ENSG00000011007_ENSG00000198492	both
ENSG00000011007	ENSG00000090686	ENSG00000011007_ENSG00000090686	TCGA
ENSG00000011007	ENSG00000171824	ENSG00000011007_ENSG00000171824	TCGA
ENSG00000011009	ENSG00000117308	ENSG00000011009_ENSG00000117308	TCGA
ENSG00000011009	ENSG00000090273	ENSG00000011009_ENSG00000090273	TCGA
ENSG00000011009	ENSG00000040487	ENSG00000011009_ENSG00000040487	TCGA
ENSG00000011021	ENSG00000054523	ENSG00000011021_ENSG00000054523	TCGA
ENSG00000011021	ENSG00000272325	ENSG00000011021_ENSG00000272325	TCGA
ENSG00000011021	ENSG00000160953	ENSG00000011021_ENSG00000160953	TCGA
ENSG00000011028	ENSG00000168487	ENSG00000011028_ENSG00000168487	TCGA
ENSG00000011028	ENSG00000162576	ENSG00000011028_ENSG00000162576	TCGA
ENSG00000011028	ENSG00000140931	ENSG00000011028_ENSG00000140931	TCGA
ENSG00000011028	ENSG00000110811	ENSG00000011028_ENSG00000110811	TCGA
ENSG00000011028	ENSG00000130635	ENSG00000011028_ENSG00000130635	both
ENSG00000011028	ENSG00000142156	ENSG00000011028_ENSG00000142156	TCGA
ENSG00000011028	ENSG00000084636	ENSG00000011028_ENSG00000084636	TCGA
ENSG00000011028	ENSG00000108821	ENSG00000011028_ENSG00000108821	TCGA
ENSG00000011028	ENSG00000129009	ENSG00000011028_ENSG00000129009	TCGA
ENSG00000011028	ENSG00000142173	ENSG00000011028_ENSG00000142173	TCGA
ENSG00000011052	ENSG00000243678	ENSG00000011052_ENSG00000243678	both
ENSG00000011052	ENSG00000011260	ENSG00000011052_ENSG00000011260	TCGA
ENSG00000011052	ENSG00000011258	ENSG00000011052_ENSG00000011258	TCGA
ENSG00000011052	ENSG00000141741	ENSG00000011052_ENSG00000141741	TCGA
ENSG00000011083	ENSG00000070808	ENSG00000011083_ENSG00000070808	TCGA
ENSG00000011083	ENSG00000176884	ENSG00000011083_ENSG00000176884	TCGA
ENSG00000011083	ENSG00000124507	ENSG00000011083_ENSG00000124507	TCGA
ENSG00000011083	ENSG00000124140	ENSG00000011083_ENSG00000124140	TCGA
ENSG00000011083	ENSG00000128656	ENSG00000011083_ENSG00000128656	TCGA
ENSG00000011083	ENSG00000175874	ENSG00000011083_ENSG00000175874	TCGA
ENSG00000011083	ENSG00000164076	ENSG00000011083_ENSG00000164076	TCGA
ENSG00000011083	ENSG00000104888	ENSG00000011083_ENSG00000104888	TCGA
ENSG00000011083	ENSG00000078328	ENSG00000011083_ENSG00000078328	TCGA
ENSG00000011083	ENSG00000132639	ENSG00000011083_ENSG00000132639	TCGA
ENSG00000011083	ENSG00000154146	ENSG00000011083_ENSG00000154146	TCGA
ENSG00000011083	ENSG00000163032	ENSG00000011083_ENSG00000163032	TCGA
ENSG00000011083	ENSG00000130540	ENSG00000011083_ENSG00000130540	TCGA
ENSG00000011083	ENSG00000122733	ENSG00000011083_ENSG00000122733	TCGA
ENSG00000011083	ENSG00000168490	ENSG00000011083_ENSG00000168490	TCGA
ENSG00000011083	ENSG00000273079	ENSG00000011083_ENSG00000273079	TCGA
ENSG00000011083	ENSG00000164600	ENSG00000011083_ENSG00000164600	TCGA
ENSG00000011114	ENSG00000133961	ENSG00000011114_ENSG00000133961	TCGA
ENSG00000011114	ENSG00000100815	ENSG00000011114_ENSG00000100815	both
ENSG00000011114	ENSG00000198752	ENSG00000011114_ENSG00000198752	TCGA
ENSG00000011114	ENSG00000066739	ENSG00000011114_ENSG00000066739	TCGA
ENSG00000011114	ENSG00000166170	ENSG00000011114_ENSG00000166170	TCGA
ENSG00000011114	ENSG00000224470	ENSG00000011114_ENSG00000224470	TCGA
ENSG00000011114	ENSG00000100697	ENSG00000011114_ENSG00000100697	TCGA
ENSG00000011114	ENSG00000100796	ENSG00000011114_ENSG00000100796	TCGA
ENSG00000011114	ENSG00000139990	ENSG00000011114_ENSG00000139990	TCGA
ENSG00000011114	ENSG00000066427	ENSG00000011114_ENSG00000066427	TCGA
ENSG00000011132	ENSG00000129968	ENSG00000011132_ENSG00000129968	TCGA
ENSG00000011132	ENSG00000105298	ENSG00000011132_ENSG00000105298	TCGA
ENSG00000011132	ENSG00000126934	ENSG00000011132_ENSG00000126934	TCGA
ENSG00000011132	ENSG00000077463	ENSG00000011132_ENSG00000077463	TCGA
ENSG00000011132	ENSG00000133275	ENSG00000011132_ENSG00000133275	TCGA
ENSG00000011132	ENSG00000105325	ENSG00000011132_ENSG00000105325	TCGA
ENSG00000011132	ENSG00000273734	ENSG00000011132_ENSG00000273734	TCGA
ENSG00000011132	ENSG00000182087	ENSG00000011132_ENSG00000182087	TCGA
ENSG00000011132	ENSG00000175221	ENSG00000011132_ENSG00000175221	TCGA
ENSG00000011132	ENSG00000105229	ENSG00000011132_ENSG00000105229	TCGA
ENSG00000011143	ENSG00000213246	ENSG00000011143_ENSG00000213246	TCGA
ENSG00000011143	ENSG00000187959	ENSG00000011143_ENSG00000187959	TCGA
ENSG00000011143	ENSG00000108406	ENSG00000011143_ENSG00000108406	TCGA
ENSG00000011143	ENSG00000121058	ENSG00000011143_ENSG00000121058	TCGA
ENSG00000011143	ENSG00000266173	ENSG00000011143_ENSG00000266173	TCGA
ENSG00000011143	ENSG00000108384	ENSG00000011143_ENSG00000108384	TCGA
ENSG00000011143	ENSG00000125695	ENSG00000011143_ENSG00000125695	TCGA
ENSG00000011143	ENSG00000181610	ENSG00000011143_ENSG00000181610	TCGA
ENSG00000011143	ENSG00000141219	ENSG00000011143_ENSG00000141219	TCGA
ENSG00000011198	ENSG00000134108	ENSG00000011198_ENSG00000134108	TCGA
ENSG00000011243	ENSG00000162650	ENSG00000011243_ENSG00000162650	TCGA
ENSG00000011243	ENSG00000132017	ENSG00000011243_ENSG00000132017	TCGA
ENSG00000011243	ENSG00000249715	ENSG00000011243_ENSG00000249715	TCGA
ENSG00000011243	ENSG00000214946	ENSG00000011243_ENSG00000214946	TCGA
ENSG00000011243	ENSG00000072071	ENSG00000011243_ENSG00000072071	TCGA
ENSG00000011258	ENSG00000011260	ENSG00000011258_ENSG00000011260	TCGA
ENSG00000011258	ENSG00000243678	ENSG00000011258_ENSG00000243678	TCGA
ENSG00000011258	ENSG00000141741	ENSG00000011258_ENSG00000141741	TCGA
ENSG00000011260	ENSG00000243678	ENSG00000011260_ENSG00000243678	TCGA
ENSG00000011260	ENSG00000141741	ENSG00000011260_ENSG00000141741	TCGA
ENSG00000011260	ENSG00000161395	ENSG00000011260_ENSG00000161395	TCGA
ENSG00000011260	ENSG00000141736	ENSG00000011260_ENSG00000141736	TCGA
ENSG00000011275	ENSG00000122512	ENSG00000011275_ENSG00000122512	TCGA
ENSG00000011275	ENSG00000146576	ENSG00000011275_ENSG00000146576	TCGA
ENSG00000011275	ENSG00000146535	ENSG00000011275_ENSG00000146535	TCGA
ENSG00000011275	ENSG00000157954	ENSG00000011275_ENSG00000157954	TCGA
ENSG00000011275	ENSG00000015676	ENSG00000011275_ENSG00000015676	TCGA
ENSG00000011275	ENSG00000272968	ENSG00000011275_ENSG00000272968	TCGA
ENSG00000011275	ENSG00000122687	ENSG00000011275_ENSG00000122687	TCGA
ENSG00000011295	ENSG00000214941	ENSG00000011295_ENSG00000214941	TCGA
ENSG00000011295	ENSG00000065559	ENSG00000011295_ENSG00000065559	TCGA
ENSG00000011295	ENSG00000167699	ENSG00000011295_ENSG00000167699	TCGA
ENSG00000011295	ENSG00000133028	ENSG00000011295_ENSG00000133028	TCGA
ENSG00000011304	ENSG00000239306	ENSG00000011304_ENSG00000239306	TCGA
ENSG00000011304	ENSG00000071626	ENSG00000011304_ENSG00000071626	TCGA
ENSG00000011304	ENSG00000088247	ENSG00000011304_ENSG00000088247	TCGA
ENSG00000011304	ENSG00000092931	ENSG00000011304_ENSG00000092931	both
ENSG00000011304	ENSG00000148840	ENSG00000011304_ENSG00000148840	TCGA
ENSG00000011304	ENSG00000133275	ENSG00000011304_ENSG00000133275	TCGA
ENSG00000011304	ENSG00000166889	ENSG00000011304_ENSG00000166889	TCGA
ENSG00000011304	ENSG00000161547	ENSG00000011304_ENSG00000161547	TCGA
ENSG00000011304	ENSG00000257411	ENSG00000011304_ENSG00000257411	TCGA
ENSG00000011304	ENSG00000070423	ENSG00000011304_ENSG00000070423	TCGA
ENSG00000011304	ENSG00000205250	ENSG00000011304_ENSG00000205250	TCGA
ENSG00000011304	ENSG00000070814	ENSG00000011304_ENSG00000070814	TCGA
ENSG00000011304	ENSG00000136699	ENSG00000011304_ENSG00000136699	TCGA
ENSG00000011304	ENSG00000156304	ENSG00000011304_ENSG00000156304	TCGA
ENSG00000011304	ENSG00000197451	ENSG00000011304_ENSG00000197451	TCGA
ENSG00000011304	ENSG00000172534	ENSG00000011304_ENSG00000172534	TCGA
ENSG00000011304	ENSG00000164818	ENSG00000011304_ENSG00000164818	TCGA
ENSG00000011304	ENSG00000090061	ENSG00000011304_ENSG00000090061	TCGA
ENSG00000011304	ENSG00000079313	ENSG00000011304_ENSG00000079313	TCGA
ENSG00000011304	ENSG00000129911	ENSG00000011304_ENSG00000129911	TCGA
ENSG00000011304	ENSG00000167491	ENSG00000011304_ENSG00000167491	TCGA
ENSG00000011304	ENSG00000168488	ENSG00000011304_ENSG00000168488	TCGA
ENSG00000011304	ENSG00000104824	ENSG00000011304_ENSG00000104824	TCGA
ENSG00000011304	ENSG00000130749	ENSG00000011304_ENSG00000130749	TCGA
ENSG00000011304	ENSG00000181588	ENSG00000011304_ENSG00000181588	TCGA
ENSG00000011304	ENSG00000071564	ENSG00000011304_ENSG00000071564	TCGA
ENSG00000011304	ENSG00000150990	ENSG00000011304_ENSG00000150990	TCGA
ENSG00000011304	ENSG00000142864	ENSG00000011304_ENSG00000142864	TCGA
ENSG00000011332	ENSG00000105255	ENSG00000011332_ENSG00000105255	TCGA
ENSG00000011376	ENSG00000113812	ENSG00000011376_ENSG00000113812	TCGA
ENSG00000011376	ENSG00000154814	ENSG00000011376_ENSG00000154814	TCGA
ENSG00000011376	ENSG00000132153	ENSG00000011376_ENSG00000132153	TCGA
ENSG00000011376	ENSG00000172046	ENSG00000011376_ENSG00000172046	TCGA
ENSG00000011376	ENSG00000163930	ENSG00000011376_ENSG00000163930	TCGA
ENSG00000011376	ENSG00000164068	ENSG00000011376_ENSG00000164068	TCGA
ENSG00000011405	ENSG00000133812	ENSG00000011405_ENSG00000133812	TCGA
ENSG00000011405	ENSG00000247595	ENSG00000011405_ENSG00000247595	TCGA
ENSG00000011405	ENSG00000115145	ENSG00000011405_ENSG00000115145	TCGA
ENSG00000011405	ENSG00000144357	ENSG00000011405_ENSG00000144357	TCGA
ENSG00000011405	ENSG00000151116	ENSG00000011405_ENSG00000151116	TCGA
ENSG00000011405	ENSG00000085224	ENSG00000011405_ENSG00000085224	TCGA
ENSG00000011405	ENSG00000175104	ENSG00000011405_ENSG00000175104	TCGA
ENSG00000011405	ENSG00000074603	ENSG00000011405_ENSG00000074603	TCGA
ENSG00000011405	ENSG00000110422	ENSG00000011405_ENSG00000110422	TCGA
ENSG00000011405	ENSG00000110344	ENSG00000011405_ENSG00000110344	TCGA
ENSG00000011405	ENSG00000196865	ENSG00000011405_ENSG00000196865	TCGA
ENSG00000011405	ENSG00000196914	ENSG00000011405_ENSG00000196914	TCGA
ENSG00000011405	ENSG00000166266	ENSG00000011405_ENSG00000166266	TCGA
ENSG00000011405	ENSG00000067208	ENSG00000011405_ENSG00000067208	TCGA
ENSG00000011405	ENSG00000159658	ENSG00000011405_ENSG00000159658	TCGA
ENSG00000011405	ENSG00000159140	ENSG00000011405_ENSG00000159140	TCGA
ENSG00000011422	ENSG00000173846	ENSG00000011422_ENSG00000173846	TCGA
ENSG00000011422	ENSG00000182718	ENSG00000011422_ENSG00000182718	TCGA
ENSG00000011422	ENSG00000151651	ENSG00000011422_ENSG00000151651	TCGA
ENSG00000011426	ENSG00000169607	ENSG00000011426_ENSG00000169607	TCGA
ENSG00000011451	ENSG00000141867	ENSG00000011451_ENSG00000141867	TCGA
ENSG00000011451	ENSG00000141979	ENSG00000011451_ENSG00000141979	TCGA
ENSG00000011451	ENSG00000085872	ENSG00000011451_ENSG00000085872	TCGA
ENSG00000011451	ENSG00000132005	ENSG00000011451_ENSG00000132005	TCGA
ENSG00000011451	ENSG00000127511	ENSG00000011451_ENSG00000127511	TCGA
ENSG00000011451	ENSG00000105085	ENSG00000011451_ENSG00000105085	TCGA
ENSG00000011451	ENSG00000127527	ENSG00000011451_ENSG00000127527	TCGA
ENSG00000011451	ENSG00000105127	ENSG00000011451_ENSG00000105127	TCGA
ENSG00000011451	ENSG00000130479	ENSG00000011451_ENSG00000130479	TCGA
ENSG00000011451	ENSG00000167461	ENSG00000011451_ENSG00000167461	TCGA
ENSG00000011451	ENSG00000161847	ENSG00000011451_ENSG00000161847	TCGA
ENSG00000011451	ENSG00000105647	ENSG00000011451_ENSG00000105647	TCGA
ENSG00000011451	ENSG00000129933	ENSG00000011451_ENSG00000129933	TCGA
ENSG00000011454	ENSG00000197724	ENSG00000011454_ENSG00000197724	TCGA
ENSG00000011454	ENSG00000107164	ENSG00000011454_ENSG00000107164	TCGA
ENSG00000011454	ENSG00000081386	ENSG00000011454_ENSG00000081386	TCGA
ENSG00000011454	ENSG00000155827	ENSG00000011454_ENSG00000155827	TCGA
ENSG00000011454	ENSG00000171448	ENSG00000011454_ENSG00000171448	TCGA
ENSG00000011454	ENSG00000015171	ENSG00000011454_ENSG00000015171	both
ENSG00000011454	ENSG00000119396	ENSG00000011454_ENSG00000119396	TCGA
ENSG00000011454	ENSG00000152409	ENSG00000011454_ENSG00000152409	TCGA
ENSG00000011465	ENSG00000166147	ENSG00000011465_ENSG00000166147	TCGA
ENSG00000011465	ENSG00000139329	ENSG00000011465_ENSG00000139329	TCGA
ENSG00000011465	ENSG00000122707	ENSG00000011465_ENSG00000122707	TCGA
ENSG00000011465	ENSG00000196569	ENSG00000011465_ENSG00000196569	both
ENSG00000011465	ENSG00000091986	ENSG00000011465_ENSG00000091986	TCGA
ENSG00000011465	ENSG00000174348	ENSG00000011465_ENSG00000174348	both
ENSG00000011465	ENSG00000163430	ENSG00000011465_ENSG00000163430	TCGA
ENSG00000011465	ENSG00000163520	ENSG00000011465_ENSG00000163520	both
ENSG00000011465	ENSG00000154258	ENSG00000011465_ENSG00000154258	both
ENSG00000011465	ENSG00000165124	ENSG00000011465_ENSG00000165124	TCGA
ENSG00000011465	ENSG00000127083	ENSG00000011465_ENSG00000127083	TCGA
ENSG00000011465	ENSG00000102802	ENSG00000011465_ENSG00000102802	TCGA
ENSG00000011465	ENSG00000174807	ENSG00000011465_ENSG00000174807	TCGA
ENSG00000011465	ENSG00000107562	ENSG00000011465_ENSG00000107562	TCGA
ENSG00000011465	ENSG00000197614	ENSG00000011465_ENSG00000197614	TCGA
ENSG00000011478	ENSG00000126259	ENSG00000011478_ENSG00000126259	TCGA
ENSG00000011478	ENSG00000125743	ENSG00000011478_ENSG00000125743	TCGA
ENSG00000011485	ENSG00000090372	ENSG00000011485_ENSG00000090372	TCGA
ENSG00000011485	ENSG00000105723	ENSG00000011485_ENSG00000105723	TCGA
ENSG00000011485	ENSG00000181027	ENSG00000011485_ENSG00000181027	TCGA
ENSG00000011485	ENSG00000088038	ENSG00000011485_ENSG00000088038	TCGA
ENSG00000011485	ENSG00000063244	ENSG00000011485_ENSG00000063244	TCGA
ENSG00000011485	ENSG00000126457	ENSG00000011485_ENSG00000126457	TCGA
ENSG00000011485	ENSG00000105341	ENSG00000011485_ENSG00000105341	TCGA
ENSG00000011485	ENSG00000185800	ENSG00000011485_ENSG00000185800	TCGA
ENSG00000011485	ENSG00000176182	ENSG00000011485_ENSG00000176182	TCGA
ENSG00000011523	ENSG00000115137	ENSG00000011523_ENSG00000115137	TCGA
ENSG00000011523	ENSG00000143951	ENSG00000011523_ENSG00000143951	TCGA
ENSG00000011566	ENSG00000119820	ENSG00000011566_ENSG00000119820	TCGA
ENSG00000011566	ENSG00000055917	ENSG00000011566_ENSG00000055917	TCGA
ENSG00000011590	ENSG00000102962	ENSG00000011590_ENSG00000102962	TCGA
ENSG00000011590	ENSG00000079263	ENSG00000011590_ENSG00000079263	TCGA
ENSG00000011600	ENSG00000066336	ENSG00000011600_ENSG00000066336	both
ENSG00000011600	ENSG00000143110	ENSG00000011600_ENSG00000143110	TCGA
ENSG00000011600	ENSG00000159189	ENSG00000011600_ENSG00000159189	TCGA
ENSG00000011600	ENSG00000158869	ENSG00000011600_ENSG00000158869	both
ENSG00000011600	ENSG00000173369	ENSG00000011600_ENSG00000173369	TCGA
ENSG00000011600	ENSG00000085514	ENSG00000011600_ENSG00000085514	TCGA
ENSG00000011600	ENSG00000204482	ENSG00000011600_ENSG00000204482	TCGA
ENSG00000011600	ENSG00000168995	ENSG00000011600_ENSG00000168995	TCGA
ENSG00000011600	ENSG00000173372	ENSG00000011600_ENSG00000173372	TCGA
ENSG00000011600	ENSG00000216490	ENSG00000011600_ENSG00000216490	TCGA
ENSG00000011600	ENSG00000169413	ENSG00000011600_ENSG00000169413	TCGA
ENSG00000011600	ENSG00000268173	ENSG00000011600_ENSG00000268173	TCGA
ENSG00000011600	ENSG00000162511	ENSG00000011600_ENSG00000162511	TCGA
ENSG00000011600	ENSG00000129450	ENSG00000011600_ENSG00000129450	TCGA
ENSG00000011600	ENSG00000108798	ENSG00000011600_ENSG00000108798	TCGA
ENSG00000011638	ENSG00000170745	ENSG00000011638_ENSG00000170745	TCGA
ENSG00000012048	ENSG00000176208	ENSG00000012048_ENSG00000176208	TCGA
ENSG00000012048	ENSG00000184445	ENSG00000012048_ENSG00000184445	TCGA
ENSG00000012048	ENSG00000137812	ENSG00000012048_ENSG00000137812	TCGA
ENSG00000012048	ENSG00000080839	ENSG00000012048_ENSG00000080839	TCGA
ENSG00000012048	ENSG00000278259	ENSG00000012048_ENSG00000278259	TCGA
ENSG00000012048	ENSG00000092853	ENSG00000012048_ENSG00000092853	both
ENSG00000012048	ENSG00000051341	ENSG00000012048_ENSG00000051341	TCGA
ENSG00000012048	ENSG00000138182	ENSG00000012048_ENSG00000138182	TCGA
ENSG00000012061	ENSG00000117877	ENSG00000012061_ENSG00000117877	both
ENSG00000012061	ENSG00000104884	ENSG00000012061_ENSG00000104884	TCGA
ENSG00000012061	ENSG00000124444	ENSG00000012061_ENSG00000124444	TCGA
ENSG00000012061	ENSG00000185800	ENSG00000012061_ENSG00000185800	TCGA
ENSG00000012061	ENSG00000189114	ENSG00000012061_ENSG00000189114	TCGA
ENSG00000012124	ENSG00000156738	ENSG00000012124_ENSG00000156738	TCGA
ENSG00000012124	ENSG00000159958	ENSG00000012124_ENSG00000159958	both
ENSG00000012124	ENSG00000136573	ENSG00000012124_ENSG00000136573	TCGA
ENSG00000012124	ENSG00000117322	ENSG00000012124_ENSG00000117322	TCGA
ENSG00000012171	ENSG00000139549	ENSG00000012171_ENSG00000139549	TCGA
ENSG00000012174	ENSG00000230797	ENSG00000012174_ENSG00000230797	TCGA
ENSG00000012174	ENSG00000130150	ENSG00000012174_ENSG00000130150	TCGA
ENSG00000012174	ENSG00000181704	ENSG00000012174_ENSG00000181704	TCGA
ENSG00000012211	ENSG00000147144	ENSG00000012211_ENSG00000147144	TCGA
ENSG00000012211	ENSG00000130985	ENSG00000012211_ENSG00000130985	TCGA
ENSG00000012211	ENSG00000068438	ENSG00000012211_ENSG00000068438	TCGA
ENSG00000012211	ENSG00000102225	ENSG00000012211_ENSG00000102225	TCGA
ENSG00000012211	ENSG00000102100	ENSG00000012211_ENSG00000102100	TCGA
ENSG00000012211	ENSG00000102007	ENSG00000012211_ENSG00000102007	TCGA
ENSG00000012211	ENSG00000068354	ENSG00000012211_ENSG00000068354	TCGA
ENSG00000012211	ENSG00000126767	ENSG00000012211_ENSG00000126767	TCGA
ENSG00000012211	ENSG00000078061	ENSG00000012211_ENSG00000078061	TCGA
ENSG00000012211	ENSG00000101945	ENSG00000012211_ENSG00000101945	TCGA
ENSG00000012211	ENSG00000126768	ENSG00000012211_ENSG00000126768	TCGA
ENSG00000012211	ENSG00000068308	ENSG00000012211_ENSG00000068308	TCGA
ENSG00000012223	ENSG00000158125	ENSG00000012223_ENSG00000158125	TCGA
ENSG00000012223	ENSG00000124557	ENSG00000012223_ENSG00000124557	TCGA
ENSG00000012223	ENSG00000171195	ENSG00000012223_ENSG00000171195	TCGA
ENSG00000012223	ENSG00000126545	ENSG00000012223_ENSG00000126545	TCGA
ENSG00000012232	ENSG00000146535	ENSG00000012232_ENSG00000146535	TCGA
ENSG00000012232	ENSG00000168495	ENSG00000012232_ENSG00000168495	TCGA
ENSG00000012232	ENSG00000158941	ENSG00000012232_ENSG00000158941	TCGA
ENSG00000012504	ENSG00000106565	ENSG00000012504_ENSG00000106565	TCGA
ENSG00000012504	ENSG00000132840	ENSG00000012504_ENSG00000132840	TCGA
ENSG00000012504	ENSG00000137700	ENSG00000012504_ENSG00000137700	TCGA
ENSG00000012504	ENSG00000157399	ENSG00000012504_ENSG00000157399	TCGA
ENSG00000012504	ENSG00000147573	ENSG00000012504_ENSG00000147573	TCGA
ENSG00000012504	ENSG00000117834	ENSG00000012504_ENSG00000117834	TCGA
ENSG00000012504	ENSG00000153086	ENSG00000012504_ENSG00000153086	TCGA
ENSG00000012660	ENSG00000196932	ENSG00000012660_ENSG00000196932	TCGA
ENSG00000012660	ENSG00000169083	ENSG00000012660_ENSG00000169083	TCGA
ENSG00000012660	ENSG00000116667	ENSG00000012660_ENSG00000116667	TCGA
ENSG00000012660	ENSG00000100219	ENSG00000012660_ENSG00000100219	TCGA
ENSG00000012660	ENSG00000169710	ENSG00000012660_ENSG00000169710	TCGA
ENSG00000012660	ENSG00000129514	ENSG00000012660_ENSG00000129514	TCGA
ENSG00000012660	ENSG00000029725	ENSG00000012660_ENSG00000029725	TCGA
ENSG00000012779	ENSG00000157765	ENSG00000012779_ENSG00000157765	TCGA
ENSG00000012817	ENSG00000183878	ENSG00000012817_ENSG00000183878	both
ENSG00000012817	ENSG00000067048	ENSG00000012817_ENSG00000067048	both
ENSG00000012817	ENSG00000198692	ENSG00000012817_ENSG00000198692	TCGA
ENSG00000012817	ENSG00000114374	ENSG00000012817_ENSG00000114374	both
ENSG00000012817	ENSG00000067646	ENSG00000012817_ENSG00000067646	both
ENSG00000012817	ENSG00000154620	ENSG00000012817_ENSG00000154620	TCGA
ENSG00000012817	ENSG00000165246	ENSG00000012817_ENSG00000165246	TCGA
ENSG00000012817	ENSG00000129824	ENSG00000012817_ENSG00000129824	both
ENSG00000012817	ENSG00000099725	ENSG00000012817_ENSG00000099725	TCGA
ENSG00000012822	ENSG00000108799	ENSG00000012822_ENSG00000108799	TCGA
ENSG00000012822	ENSG00000174282	ENSG00000012822_ENSG00000174282	TCGA
ENSG00000012822	ENSG00000174483	ENSG00000012822_ENSG00000174483	TCGA
ENSG00000012822	ENSG00000111077	ENSG00000012822_ENSG00000111077	TCGA
ENSG00000012822	ENSG00000256349	ENSG00000012822_ENSG00000256349	TCGA
ENSG00000012822	ENSG00000087274	ENSG00000012822_ENSG00000087274	TCGA
ENSG00000012822	ENSG00000197776	ENSG00000012822_ENSG00000197776	TCGA
ENSG00000012822	ENSG00000118518	ENSG00000012822_ENSG00000118518	TCGA
ENSG00000012822	ENSG00000100307	ENSG00000012822_ENSG00000100307	TCGA
ENSG00000012822	ENSG00000123411	ENSG00000012822_ENSG00000123411	TCGA
ENSG00000012963	ENSG00000259066	ENSG00000012963_ENSG00000259066	both
ENSG00000012963	ENSG00000258653	ENSG00000012963_ENSG00000258653	TCGA
ENSG00000012963	ENSG00000119725	ENSG00000012963_ENSG00000119725	TCGA
ENSG00000012963	ENSG00000156050	ENSG00000012963_ENSG00000156050	TCGA
ENSG00000012963	ENSG00000205659	ENSG00000012963_ENSG00000205659	TCGA
ENSG00000012963	ENSG00000081177	ENSG00000012963_ENSG00000081177	TCGA
ENSG00000012983	ENSG00000179454	ENSG00000012983_ENSG00000179454	TCGA
ENSG00000012983	ENSG00000070367	ENSG00000012983_ENSG00000070367	TCGA
ENSG00000012983	ENSG00000100485	ENSG00000012983_ENSG00000100485	TCGA
ENSG00000012983	ENSG00000165525	ENSG00000012983_ENSG00000165525	TCGA
ENSG00000013275	ENSG00000160392	ENSG00000013275_ENSG00000160392	TCGA
ENSG00000013275	ENSG00000105202	ENSG00000013275_ENSG00000105202	TCGA
ENSG00000013275	ENSG00000160410	ENSG00000013275_ENSG00000160410	TCGA
ENSG00000013275	ENSG00000196235	ENSG00000013275_ENSG00000196235	TCGA
ENSG00000013275	ENSG00000176396	ENSG00000013275_ENSG00000176396	TCGA
ENSG00000013275	ENSG00000099341	ENSG00000013275_ENSG00000099341	TCGA
ENSG00000013275	ENSG00000104835	ENSG00000013275_ENSG00000104835	TCGA
ENSG00000013275	ENSG00000105197	ENSG00000013275_ENSG00000105197	TCGA
ENSG00000013275	ENSG00000167645	ENSG00000013275_ENSG00000167645	TCGA
ENSG00000013275	ENSG00000269547	ENSG00000013275_ENSG00000269547	TCGA
ENSG00000013275	ENSG00000105221	ENSG00000013275_ENSG00000105221	TCGA
ENSG00000013275	ENSG00000123815	ENSG00000013275_ENSG00000123815	TCGA
ENSG00000013275	ENSG00000128626	ENSG00000013275_ENSG00000128626	TCGA
ENSG00000013275	ENSG00000104825	ENSG00000013275_ENSG00000104825	TCGA
ENSG00000013275	ENSG00000130669	ENSG00000013275_ENSG00000130669	TCGA
ENSG00000013275	ENSG00000179134	ENSG00000013275_ENSG00000179134	TCGA
ENSG00000013288	ENSG00000173011	ENSG00000013288_ENSG00000173011	TCGA
ENSG00000013288	ENSG00000174227	ENSG00000013288_ENSG00000174227	TCGA
ENSG00000013293	ENSG00000144406	ENSG00000013293_ENSG00000144406	TCGA
ENSG00000013293	ENSG00000135472	ENSG00000013293_ENSG00000135472	TCGA
ENSG00000013293	ENSG00000170091	ENSG00000013293_ENSG00000170091	TCGA
ENSG00000013297	ENSG00000105695	ENSG00000013297_ENSG00000105695	TCGA
ENSG00000013297	ENSG00000184144	ENSG00000013297_ENSG00000184144	TCGA
ENSG00000013297	ENSG00000204655	ENSG00000013297_ENSG00000204655	TCGA
ENSG00000013297	ENSG00000173786	ENSG00000013297_ENSG00000173786	TCGA
ENSG00000013306	ENSG00000131475	ENSG00000013306_ENSG00000131475	TCGA
ENSG00000013306	ENSG00000262660	ENSG00000013306_ENSG00000262660	TCGA
ENSG00000013364	ENSG00000125170	ENSG00000013364_ENSG00000125170	TCGA
ENSG00000013364	ENSG00000103496	ENSG00000013364_ENSG00000103496	TCGA
ENSG00000013364	ENSG00000102871	ENSG00000013364_ENSG00000102871	TCGA
ENSG00000013364	ENSG00000092820	ENSG00000013364_ENSG00000092820	TCGA
ENSG00000013364	ENSG00000145247	ENSG00000013364_ENSG00000145247	TCGA
ENSG00000013364	ENSG00000117308	ENSG00000013364_ENSG00000117308	TCGA
ENSG00000013364	ENSG00000248871	ENSG00000013364_ENSG00000248871	TCGA
ENSG00000013364	ENSG00000161955	ENSG00000013364_ENSG00000161955	TCGA
ENSG00000013374	ENSG00000055130	ENSG00000013374_ENSG00000055130	TCGA
ENSG00000013374	ENSG00000168310	ENSG00000013374_ENSG00000168310	TCGA
ENSG00000013374	ENSG00000059378	ENSG00000013374_ENSG00000059378	TCGA
ENSG00000013374	ENSG00000185753	ENSG00000013374_ENSG00000185753	TCGA
ENSG00000013375	ENSG00000013392	ENSG00000013375_ENSG00000013392	TCGA
ENSG00000013375	ENSG00000242247	ENSG00000013375_ENSG00000242247	TCGA
ENSG00000013375	ENSG00000198833	ENSG00000013375_ENSG00000198833	TCGA
ENSG00000013375	ENSG00000154305	ENSG00000013375_ENSG00000154305	TCGA
ENSG00000013375	ENSG00000146281	ENSG00000013375_ENSG00000146281	TCGA
ENSG00000013375	ENSG00000083223	ENSG00000013375_ENSG00000083223	TCGA
ENSG00000013375	ENSG00000083097	ENSG00000013375_ENSG00000083097	TCGA
ENSG00000013375	ENSG00000101079	ENSG00000013375_ENSG00000101079	TCGA
ENSG00000013375	ENSG00000136152	ENSG00000013375_ENSG00000136152	TCGA
ENSG00000013392	ENSG00000101079	ENSG00000013392_ENSG00000101079	TCGA
ENSG00000013392	ENSG00000093183	ENSG00000013392_ENSG00000093183	TCGA
ENSG00000013392	ENSG00000176024	ENSG00000013392_ENSG00000176024	TCGA
ENSG00000013392	ENSG00000167333	ENSG00000013392_ENSG00000167333	TCGA
ENSG00000013392	ENSG00000256683	ENSG00000013392_ENSG00000256683	TCGA
ENSG00000013392	ENSG00000102547	ENSG00000013392_ENSG00000102547	TCGA
ENSG00000013392	ENSG00000087301	ENSG00000013392_ENSG00000087301	TCGA
ENSG00000013392	ENSG00000147364	ENSG00000013392_ENSG00000147364	TCGA
ENSG00000013392	ENSG00000181852	ENSG00000013392_ENSG00000181852	TCGA
ENSG00000013392	ENSG00000138814	ENSG00000013392_ENSG00000138814	TCGA
ENSG00000013392	ENSG00000170222	ENSG00000013392_ENSG00000170222	TCGA
ENSG00000013392	ENSG00000100564	ENSG00000013392_ENSG00000100564	TCGA
ENSG00000013392	ENSG00000113719	ENSG00000013392_ENSG00000113719	TCGA
ENSG00000013392	ENSG00000197619	ENSG00000013392_ENSG00000197619	TCGA
ENSG00000013392	ENSG00000146281	ENSG00000013392_ENSG00000146281	TCGA
ENSG00000013441	ENSG00000113240	ENSG00000013441_ENSG00000113240	TCGA
ENSG00000013441	ENSG00000113971	ENSG00000013441_ENSG00000113971	TCGA
ENSG00000013441	ENSG00000100650	ENSG00000013441_ENSG00000100650	both
ENSG00000013441	ENSG00000117616	ENSG00000013441_ENSG00000117616	TCGA
ENSG00000013441	ENSG00000132424	ENSG00000013441_ENSG00000132424	TCGA
ENSG00000013503	ENSG00000120837	ENSG00000013503_ENSG00000120837	TCGA
ENSG00000013503	ENSG00000151131	ENSG00000013503_ENSG00000151131	TCGA
ENSG00000013503	ENSG00000133773	ENSG00000013503_ENSG00000133773	TCGA
ENSG00000013523	ENSG00000151445	ENSG00000013523_ENSG00000151445	TCGA
ENSG00000013523	ENSG00000119682	ENSG00000013523_ENSG00000119682	TCGA
ENSG00000013561	ENSG00000055147	ENSG00000013561_ENSG00000055147	TCGA
ENSG00000013561	ENSG00000113013	ENSG00000013561_ENSG00000113013	TCGA
ENSG00000013561	ENSG00000145781	ENSG00000013561_ENSG00000145781	TCGA
ENSG00000013561	ENSG00000113558	ENSG00000013561_ENSG00000113558	TCGA
ENSG00000013561	ENSG00000272772	ENSG00000013561_ENSG00000272772	TCGA
ENSG00000013563	ENSG00000071553	ENSG00000013563_ENSG00000071553	TCGA
ENSG00000013563	ENSG00000102178	ENSG00000013563_ENSG00000102178	TCGA
ENSG00000013563	ENSG00000126903	ENSG00000013563_ENSG00000126903	TCGA
ENSG00000013563	ENSG00000071889	ENSG00000013563_ENSG00000071889	TCGA
ENSG00000013573	ENSG00000139146	ENSG00000013573_ENSG00000139146	TCGA
ENSG00000013583	ENSG00000084444	ENSG00000013583_ENSG00000084444	TCGA
ENSG00000013583	ENSG00000173335	ENSG00000013583_ENSG00000173335	TCGA
ENSG00000013583	ENSG00000155906	ENSG00000013583_ENSG00000155906	TCGA
ENSG00000013583	ENSG00000150873	ENSG00000013583_ENSG00000150873	TCGA
ENSG00000013588	ENSG00000136153	ENSG00000013588_ENSG00000136153	TCGA
ENSG00000013588	ENSG00000163898	ENSG00000013588_ENSG00000163898	TCGA
ENSG00000013588	ENSG00000196352	ENSG00000013588_ENSG00000196352	TCGA
ENSG00000013588	ENSG00000164078	ENSG00000013588_ENSG00000164078	TCGA
ENSG00000013588	ENSG00000103534	ENSG00000013588_ENSG00000103534	TCGA
ENSG00000013725	ENSG00000089012	ENSG00000013725_ENSG00000089012	TCGA
ENSG00000013725	ENSG00000105122	ENSG00000013725_ENSG00000105122	TCGA
ENSG00000013725	ENSG00000116824	ENSG00000013725_ENSG00000116824	both
ENSG00000013725	ENSG00000110448	ENSG00000013725_ENSG00000110448	both
ENSG00000013725	ENSG00000113263	ENSG00000013725_ENSG00000113263	both
ENSG00000013725	ENSG00000163600	ENSG00000013725_ENSG00000163600	TCGA
ENSG00000013725	ENSG00000167208	ENSG00000013725_ENSG00000167208	TCGA
ENSG00000013725	ENSG00000122224	ENSG00000013725_ENSG00000122224	TCGA
ENSG00000013725	ENSG00000197540	ENSG00000013725_ENSG00000197540	TCGA
ENSG00000013725	ENSG00000178562	ENSG00000013725_ENSG00000178562	TCGA
ENSG00000013725	ENSG00000117091	ENSG00000013725_ENSG00000117091	TCGA
ENSG00000013810	ENSG00000135407	ENSG00000013810_ENSG00000135407	TCGA
ENSG00000014123	ENSG00000112234	ENSG00000014123_ENSG00000112234	TCGA
ENSG00000014123	ENSG00000172469	ENSG00000014123_ENSG00000172469	TCGA
ENSG00000014123	ENSG00000123552	ENSG00000014123_ENSG00000123552	TCGA
ENSG00000014123	ENSG00000135317	ENSG00000014123_ENSG00000135317	TCGA
ENSG00000014123	ENSG00000112701	ENSG00000014123_ENSG00000112701	TCGA
ENSG00000014123	ENSG00000115145	ENSG00000014123_ENSG00000115145	TCGA
ENSG00000014123	ENSG00000029363	ENSG00000014123_ENSG00000029363	TCGA
ENSG00000014123	ENSG00000144224	ENSG00000014123_ENSG00000144224	TCGA
ENSG00000014123	ENSG00000112282	ENSG00000014123_ENSG00000112282	TCGA
ENSG00000014123	ENSG00000168438	ENSG00000014123_ENSG00000168438	TCGA
ENSG00000014123	ENSG00000083097	ENSG00000014123_ENSG00000083097	TCGA
ENSG00000014123	ENSG00000130363	ENSG00000014123_ENSG00000130363	TCGA
ENSG00000014123	ENSG00000153989	ENSG00000014123_ENSG00000153989	TCGA
ENSG00000014138	ENSG00000146670	ENSG00000014138_ENSG00000146670	TCGA
ENSG00000014138	ENSG00000073111	ENSG00000014138_ENSG00000073111	TCGA
ENSG00000014138	ENSG00000149554	ENSG00000014138_ENSG00000149554	TCGA
ENSG00000014138	ENSG00000168496	ENSG00000014138_ENSG00000168496	TCGA
ENSG00000014138	ENSG00000166851	ENSG00000014138_ENSG00000166851	TCGA
ENSG00000014138	ENSG00000076003	ENSG00000014138_ENSG00000076003	TCGA
ENSG00000014138	ENSG00000157456	ENSG00000014138_ENSG00000157456	TCGA
ENSG00000014138	ENSG00000085999	ENSG00000014138_ENSG00000085999	TCGA
ENSG00000014138	ENSG00000049541	ENSG00000014138_ENSG00000049541	TCGA
ENSG00000014138	ENSG00000168061	ENSG00000014138_ENSG00000168061	TCGA
ENSG00000014164	ENSG00000180900	ENSG00000014164_ENSG00000180900	TCGA
ENSG00000014164	ENSG00000071894	ENSG00000014164_ENSG00000071894	TCGA
ENSG00000014164	ENSG00000185122	ENSG00000014164_ENSG00000185122	TCGA
ENSG00000014164	ENSG00000264668	ENSG00000014164_ENSG00000264668	TCGA
ENSG00000014164	ENSG00000104472	ENSG00000014164_ENSG00000104472	TCGA
ENSG00000014164	ENSG00000179886	ENSG00000014164_ENSG00000179886	TCGA
ENSG00000014164	ENSG00000179632	ENSG00000014164_ENSG00000179632	TCGA
ENSG00000014164	ENSG00000250571	ENSG00000014164_ENSG00000250571	TCGA
ENSG00000014164	ENSG00000179832	ENSG00000014164_ENSG00000179832	TCGA
ENSG00000014164	ENSG00000147799	ENSG00000014164_ENSG00000147799	TCGA
ENSG00000014164	ENSG00000160949	ENSG00000014164_ENSG00000160949	TCGA
ENSG00000014164	ENSG00000179526	ENSG00000014164_ENSG00000179526	TCGA
ENSG00000014164	ENSG00000235173	ENSG00000014164_ENSG00000235173	TCGA
ENSG00000014164	ENSG00000213563	ENSG00000014164_ENSG00000213563	TCGA
ENSG00000014164	ENSG00000167632	ENSG00000014164_ENSG00000167632	TCGA
ENSG00000014164	ENSG00000181638	ENSG00000014164_ENSG00000181638	TCGA
ENSG00000014164	ENSG00000180921	ENSG00000014164_ENSG00000180921	TCGA
ENSG00000014164	ENSG00000182325	ENSG00000014164_ENSG00000182325	TCGA
ENSG00000014164	ENSG00000185803	ENSG00000014164_ENSG00000185803	TCGA
ENSG00000014164	ENSG00000185730	ENSG00000014164_ENSG00000185730	TCGA
ENSG00000014164	ENSG00000160972	ENSG00000014164_ENSG00000160972	TCGA
ENSG00000014164	ENSG00000197858	ENSG00000014164_ENSG00000197858	TCGA
ENSG00000014164	ENSG00000170631	ENSG00000014164_ENSG00000170631	TCGA
ENSG00000014216	ENSG00000072518	ENSG00000014216_ENSG00000072518	both
ENSG00000014216	ENSG00000171219	ENSG00000014216_ENSG00000171219	TCGA
ENSG00000014216	ENSG00000162302	ENSG00000014216_ENSG00000162302	TCGA
ENSG00000014216	ENSG00000156599	ENSG00000014216_ENSG00000156599	TCGA
ENSG00000014216	ENSG00000172819	ENSG00000014216_ENSG00000172819	TCGA
ENSG00000014216	ENSG00000125731	ENSG00000014216_ENSG00000125731	TCGA
ENSG00000014216	ENSG00000166145	ENSG00000014216_ENSG00000166145	TCGA
ENSG00000014216	ENSG00000123159	ENSG00000014216_ENSG00000123159	both
ENSG00000014216	ENSG00000184363	ENSG00000014216_ENSG00000184363	TCGA
ENSG00000014216	ENSG00000180921	ENSG00000014216_ENSG00000180921	TCGA
ENSG00000014216	ENSG00000254986	ENSG00000014216_ENSG00000254986	TCGA
ENSG00000014216	ENSG00000100949	ENSG00000014216_ENSG00000100949	both
ENSG00000014216	ENSG00000149115	ENSG00000014216_ENSG00000149115	TCGA
ENSG00000014216	ENSG00000163466	ENSG00000014216_ENSG00000163466	TCGA
ENSG00000014216	ENSG00000175707	ENSG00000014216_ENSG00000175707	TCGA
ENSG00000014257	ENSG00000072042	ENSG00000014257_ENSG00000072042	TCGA
ENSG00000014257	ENSG00000258466	ENSG00000014257_ENSG00000258466	TCGA
ENSG00000014257	ENSG00000104154	ENSG00000014257_ENSG00000104154	TCGA
ENSG00000014257	ENSG00000263639	ENSG00000014257_ENSG00000263639	both
ENSG00000014257	ENSG00000168539	ENSG00000014257_ENSG00000168539	TCGA
ENSG00000014257	ENSG00000140506	ENSG00000014257_ENSG00000140506	TCGA
ENSG00000014257	ENSG00000158715	ENSG00000014257_ENSG00000158715	both
ENSG00000014257	ENSG00000100285	ENSG00000014257_ENSG00000100285	TCGA
ENSG00000014257	ENSG00000184012	ENSG00000014257_ENSG00000184012	TCGA
ENSG00000014641	ENSG00000131100	ENSG00000014641_ENSG00000131100	TCGA
ENSG00000014641	ENSG00000132313	ENSG00000014641_ENSG00000132313	TCGA
ENSG00000014641	ENSG00000138029	ENSG00000014641_ENSG00000138029	TCGA
ENSG00000014824	ENSG00000109180	ENSG00000014824_ENSG00000109180	both
ENSG00000014824	ENSG00000211456	ENSG00000014824_ENSG00000211456	TCGA
ENSG00000014824	ENSG00000164168	ENSG00000014824_ENSG00000164168	TCGA
ENSG00000014824	ENSG00000109270	ENSG00000014824_ENSG00000109270	both
ENSG00000014824	ENSG00000100614	ENSG00000014824_ENSG00000100614	TCGA
ENSG00000014824	ENSG00000115762	ENSG00000014824_ENSG00000115762	TCGA
ENSG00000014824	ENSG00000109133	ENSG00000014824_ENSG00000109133	TCGA
ENSG00000014824	ENSG00000170871	ENSG00000014824_ENSG00000170871	TCGA
ENSG00000014824	ENSG00000173011	ENSG00000014824_ENSG00000173011	TCGA
ENSG00000014824	ENSG00000085365	ENSG00000014824_ENSG00000085365	TCGA
ENSG00000014824	ENSG00000053770	ENSG00000014824_ENSG00000053770	both
ENSG00000014824	ENSG00000113597	ENSG00000014824_ENSG00000113597	both
ENSG00000014824	ENSG00000163281	ENSG00000014824_ENSG00000163281	TCGA
ENSG00000014824	ENSG00000123739	ENSG00000014824_ENSG00000123739	TCGA
ENSG00000014824	ENSG00000181704	ENSG00000014824_ENSG00000181704	TCGA
ENSG00000014824	ENSG00000166734	ENSG00000014824_ENSG00000166734	TCGA
ENSG00000014824	ENSG00000153130	ENSG00000014824_ENSG00000153130	TCGA
ENSG00000014824	ENSG00000145743	ENSG00000014824_ENSG00000145743	TCGA
ENSG00000014824	ENSG00000177981	ENSG00000014824_ENSG00000177981	TCGA
ENSG00000014914	ENSG00000198758	ENSG00000014914_ENSG00000198758	TCGA
ENSG00000014914	ENSG00000128298	ENSG00000014914_ENSG00000128298	TCGA
ENSG00000014914	ENSG00000178623	ENSG00000014914_ENSG00000178623	TCGA
ENSG00000014914	ENSG00000186314	ENSG00000014914_ENSG00000186314	TCGA
ENSG00000014914	ENSG00000129007	ENSG00000014914_ENSG00000129007	TCGA
ENSG00000014919	ENSG00000122376	ENSG00000014919_ENSG00000122376	TCGA
ENSG00000014919	ENSG00000213341	ENSG00000014919_ENSG00000213341	TCGA
ENSG00000014919	ENSG00000166135	ENSG00000014919_ENSG00000166135	TCGA
ENSG00000014919	ENSG00000138138	ENSG00000014919_ENSG00000138138	TCGA
ENSG00000014919	ENSG00000107745	ENSG00000014919_ENSG00000107745	TCGA
ENSG00000014919	ENSG00000165672	ENSG00000014919_ENSG00000165672	TCGA
ENSG00000014919	ENSG00000120029	ENSG00000014919_ENSG00000120029	TCGA
ENSG00000014919	ENSG00000165678	ENSG00000014919_ENSG00000165678	TCGA
ENSG00000014919	ENSG00000180628	ENSG00000014919_ENSG00000180628	TCGA
ENSG00000014919	ENSG00000165832	ENSG00000014919_ENSG00000165832	TCGA
ENSG00000014919	ENSG00000198924	ENSG00000014919_ENSG00000198924	TCGA
ENSG00000015133	ENSG00000130940	ENSG00000015133_ENSG00000130940	TCGA
ENSG00000015153	ENSG00000135241	ENSG00000015153_ENSG00000135241	TCGA
ENSG00000015153	ENSG00000115239	ENSG00000015153_ENSG00000115239	TCGA
ENSG00000015171	ENSG00000198954	ENSG00000015171_ENSG00000198954	TCGA
ENSG00000015171	ENSG00000047056	ENSG00000015171_ENSG00000047056	TCGA
ENSG00000015171	ENSG00000138443	ENSG00000015171_ENSG00000138443	TCGA
ENSG00000015171	ENSG00000095787	ENSG00000015171_ENSG00000095787	TCGA
ENSG00000015171	ENSG00000099246	ENSG00000015171_ENSG00000099246	TCGA
ENSG00000015171	ENSG00000174282	ENSG00000015171_ENSG00000174282	both
ENSG00000015285	ENSG00000122122	ENSG00000015285_ENSG00000122122	TCGA
ENSG00000015285	ENSG00000141968	ENSG00000015285_ENSG00000141968	both
ENSG00000015285	ENSG00000102879	ENSG00000015285_ENSG00000102879	TCGA
ENSG00000015285	ENSG00000128340	ENSG00000015285_ENSG00000128340	TCGA
ENSG00000015285	ENSG00000149781	ENSG00000015285_ENSG00000149781	TCGA
ENSG00000015285	ENSG00000105122	ENSG00000015285_ENSG00000105122	TCGA
ENSG00000015285	ENSG00000104814	ENSG00000015285_ENSG00000104814	TCGA
ENSG00000015285	ENSG00000104894	ENSG00000015285_ENSG00000104894	TCGA
ENSG00000015285	ENSG00000180448	ENSG00000015285_ENSG00000180448	TCGA
ENSG00000015285	ENSG00000146094	ENSG00000015285_ENSG00000146094	both
ENSG00000015285	ENSG00000110031	ENSG00000015285_ENSG00000110031	TCGA
ENSG00000015285	ENSG00000186517	ENSG00000015285_ENSG00000186517	TCGA
ENSG00000015285	ENSG00000123329	ENSG00000015285_ENSG00000123329	both
ENSG00000015285	ENSG00000126264	ENSG00000015285_ENSG00000126264	TCGA
ENSG00000015285	ENSG00000100365	ENSG00000015285_ENSG00000100365	TCGA
ENSG00000015285	ENSG00000143851	ENSG00000015285_ENSG00000143851	TCGA
ENSG00000015285	ENSG00000163219	ENSG00000015285_ENSG00000163219	TCGA
ENSG00000015285	ENSG00000111679	ENSG00000015285_ENSG00000111679	TCGA
ENSG00000015285	ENSG00000180353	ENSG00000015285_ENSG00000180353	TCGA
ENSG00000015285	ENSG00000213654	ENSG00000015285_ENSG00000213654	both
ENSG00000015285	ENSG00000136490	ENSG00000015285_ENSG00000136490	TCGA
ENSG00000015285	ENSG00000167208	ENSG00000015285_ENSG00000167208	TCGA
ENSG00000015285	ENSG00000076662	ENSG00000015285_ENSG00000076662	TCGA
ENSG00000015285	ENSG00000143119	ENSG00000015285_ENSG00000143119	TCGA
ENSG00000015285	ENSG00000184922	ENSG00000015285_ENSG00000184922	TCGA
ENSG00000015285	ENSG00000104903	ENSG00000015285_ENSG00000104903	TCGA
ENSG00000015413	ENSG00000151490	ENSG00000015413_ENSG00000151490	TCGA
ENSG00000015479	ENSG00000280987	ENSG00000015479_ENSG00000280987	both
ENSG00000015479	ENSG00000062194	ENSG00000015479_ENSG00000062194	TCGA
ENSG00000015479	ENSG00000120733	ENSG00000015479_ENSG00000120733	TCGA
ENSG00000015479	ENSG00000164252	ENSG00000015479_ENSG00000164252	TCGA
ENSG00000015479	ENSG00000135999	ENSG00000015479_ENSG00000135999	TCGA
ENSG00000015479	ENSG00000164609	ENSG00000015479_ENSG00000164609	TCGA
ENSG00000015479	ENSG00000132912	ENSG00000015479_ENSG00000132912	TCGA
ENSG00000015479	ENSG00000204130	ENSG00000015479_ENSG00000204130	TCGA
ENSG00000015479	ENSG00000083896	ENSG00000015479_ENSG00000083896	TCGA
ENSG00000015479	ENSG00000164902	ENSG00000015479_ENSG00000164902	TCGA
ENSG00000015479	ENSG00000056097	ENSG00000015479_ENSG00000056097	both
ENSG00000015479	ENSG00000133706	ENSG00000015479_ENSG00000133706	TCGA
ENSG00000015479	ENSG00000198081	ENSG00000015479_ENSG00000198081	TCGA
ENSG00000015479	ENSG00000112983	ENSG00000015479_ENSG00000112983	TCGA
ENSG00000015479	ENSG00000136451	ENSG00000015479_ENSG00000136451	TCGA
ENSG00000015479	ENSG00000067369	ENSG00000015479_ENSG00000067369	TCGA
ENSG00000015479	ENSG00000081386	ENSG00000015479_ENSG00000081386	TCGA
ENSG00000015479	ENSG00000072803	ENSG00000015479_ENSG00000072803	both
ENSG00000015479	ENSG00000152942	ENSG00000015479_ENSG00000152942	TCGA
ENSG00000015479	ENSG00000138443	ENSG00000015479_ENSG00000138443	TCGA
ENSG00000015479	ENSG00000184517	ENSG00000015479_ENSG00000184517	both
ENSG00000015479	ENSG00000114742	ENSG00000015479_ENSG00000114742	TCGA
ENSG00000015479	ENSG00000168385	ENSG00000015479_ENSG00000168385	TCGA
ENSG00000015479	ENSG00000155827	ENSG00000015479_ENSG00000155827	TCGA
ENSG00000015479	ENSG00000181904	ENSG00000015479_ENSG00000181904	TCGA
ENSG00000015479	ENSG00000110367	ENSG00000015479_ENSG00000110367	TCGA
ENSG00000015520	ENSG00000074276	ENSG00000015520_ENSG00000074276	TCGA
ENSG00000015520	ENSG00000086696	ENSG00000015520_ENSG00000086696	TCGA
ENSG00000015520	ENSG00000138823	ENSG00000015520_ENSG00000138823	TCGA
ENSG00000015520	ENSG00000213996	ENSG00000015520_ENSG00000213996	TCGA
ENSG00000015532	ENSG00000159202	ENSG00000015532_ENSG00000159202	TCGA
ENSG00000015532	ENSG00000171298	ENSG00000015532_ENSG00000171298	TCGA
ENSG00000015568	ENSG00000183054	ENSG00000015568_ENSG00000183054	both
ENSG00000015568	ENSG00000169629	ENSG00000015568_ENSG00000169629	both
ENSG00000015568	ENSG00000153201	ENSG00000015568_ENSG00000153201	TCGA
ENSG00000015568	ENSG00000153165	ENSG00000015568_ENSG00000153165	TCGA
ENSG00000015568	ENSG00000196862	ENSG00000015568_ENSG00000196862	TCGA
ENSG00000015568	ENSG00000135968	ENSG00000015568_ENSG00000135968	TCGA
ENSG00000015592	ENSG00000196361	ENSG00000015592_ENSG00000196361	TCGA
ENSG00000015592	ENSG00000109956	ENSG00000015592_ENSG00000109956	TCGA
ENSG00000015592	ENSG00000174521	ENSG00000015592_ENSG00000174521	TCGA
ENSG00000015592	ENSG00000067840	ENSG00000015592_ENSG00000067840	TCGA
ENSG00000015592	ENSG00000166313	ENSG00000015592_ENSG00000166313	TCGA
ENSG00000015676	ENSG00000106608	ENSG00000015676_ENSG00000106608	TCGA
ENSG00000015676	ENSG00000106636	ENSG00000015676_ENSG00000106636	TCGA
ENSG00000015676	ENSG00000105968	ENSG00000015676_ENSG00000105968	TCGA
ENSG00000015676	ENSG00000078967	ENSG00000015676_ENSG00000078967	TCGA
ENSG00000015676	ENSG00000122512	ENSG00000015676_ENSG00000122512	TCGA
ENSG00000015676	ENSG00000136279	ENSG00000015676_ENSG00000136279	TCGA
ENSG00000015676	ENSG00000157954	ENSG00000015676_ENSG00000157954	TCGA
ENSG00000015676	ENSG00000136197	ENSG00000015676_ENSG00000136197	TCGA
ENSG00000016391	ENSG00000056736	ENSG00000016391_ENSG00000056736	both
ENSG00000016391	ENSG00000153904	ENSG00000016391_ENSG00000153904	TCGA
ENSG00000016391	ENSG00000135100	ENSG00000016391_ENSG00000135100	TCGA
ENSG00000016391	ENSG00000157895	ENSG00000016391_ENSG00000157895	TCGA
ENSG00000016490	ENSG00000163515	ENSG00000016490_ENSG00000163515	both
ENSG00000016490	ENSG00000174236	ENSG00000016490_ENSG00000174236	TCGA
ENSG00000016490	ENSG00000186188	ENSG00000016490_ENSG00000186188	TCGA
ENSG00000016490	ENSG00000172238	ENSG00000016490_ENSG00000172238	both
ENSG00000016490	ENSG00000283288	ENSG00000016490_ENSG00000283288	TCGA
ENSG00000016602	ENSG00000214711	ENSG00000016602_ENSG00000214711	TCGA
ENSG00000016602	ENSG00000185873	ENSG00000016602_ENSG00000185873	TCGA
ENSG00000016864	ENSG00000114902	ENSG00000016864_ENSG00000114902	TCGA
ENSG00000016864	ENSG00000126062	ENSG00000016864_ENSG00000126062	TCGA
ENSG00000016864	ENSG00000163818	ENSG00000016864_ENSG00000163818	TCGA
ENSG00000016864	ENSG00000114383	ENSG00000016864_ENSG00000114383	TCGA
ENSG00000016864	ENSG00000114395	ENSG00000016864_ENSG00000114395	TCGA
ENSG00000017260	ENSG00000175066	ENSG00000017260_ENSG00000175066	TCGA
ENSG00000017260	ENSG00000242247	ENSG00000017260_ENSG00000242247	TCGA
ENSG00000017260	ENSG00000206527	ENSG00000017260_ENSG00000206527	TCGA
ENSG00000017260	ENSG00000278540	ENSG00000017260_ENSG00000278540	TCGA
ENSG00000017260	ENSG00000034533	ENSG00000017260_ENSG00000034533	TCGA
ENSG00000017260	ENSG00000164654	ENSG00000017260_ENSG00000164654	TCGA
ENSG00000017260	ENSG00000083307	ENSG00000017260_ENSG00000083307	TCGA
ENSG00000017427	ENSG00000106809	ENSG00000017427_ENSG00000106809	TCGA
ENSG00000017427	ENSG00000174348	ENSG00000017427_ENSG00000174348	TCGA
ENSG00000017427	ENSG00000115594	ENSG00000017427_ENSG00000115594	TCGA
ENSG00000017797	ENSG00000128791	ENSG00000017797_ENSG00000128791	TCGA
ENSG00000018189	ENSG00000163539	ENSG00000018189_ENSG00000163539	TCGA
ENSG00000018189	ENSG00000149294	ENSG00000018189_ENSG00000149294	TCGA
ENSG00000018189	ENSG00000186310	ENSG00000018189_ENSG00000186310	TCGA
ENSG00000018189	ENSG00000170464	ENSG00000018189_ENSG00000170464	TCGA
ENSG00000018189	ENSG00000144369	ENSG00000018189_ENSG00000144369	TCGA
ENSG00000018189	ENSG00000078018	ENSG00000018189_ENSG00000078018	TCGA
ENSG00000018189	ENSG00000131437	ENSG00000018189_ENSG00000131437	TCGA
ENSG00000018189	ENSG00000102452	ENSG00000018189_ENSG00000102452	TCGA
ENSG00000018189	ENSG00000104967	ENSG00000018189_ENSG00000104967	TCGA
ENSG00000018189	ENSG00000184271	ENSG00000018189_ENSG00000184271	TCGA
ENSG00000018189	ENSG00000087258	ENSG00000018189_ENSG00000087258	TCGA
ENSG00000018236	ENSG00000144369	ENSG00000018236_ENSG00000144369	TCGA
ENSG00000018236	ENSG00000102452	ENSG00000018236_ENSG00000102452	TCGA
ENSG00000018236	ENSG00000227051	ENSG00000018236_ENSG00000227051	TCGA
ENSG00000018280	ENSG00000171051	ENSG00000018280_ENSG00000171051	TCGA
ENSG00000018280	ENSG00000132965	ENSG00000018280_ENSG00000132965	TCGA
ENSG00000018280	ENSG00000197405	ENSG00000018280_ENSG00000197405	TCGA
ENSG00000018280	ENSG00000123342	ENSG00000018280_ENSG00000123342	TCGA
ENSG00000018280	ENSG00000155659	ENSG00000018280_ENSG00000155659	TCGA
ENSG00000018280	ENSG00000171049	ENSG00000018280_ENSG00000171049	TCGA
ENSG00000018280	ENSG00000170909	ENSG00000018280_ENSG00000170909	TCGA
ENSG00000018280	ENSG00000173391	ENSG00000018280_ENSG00000173391	TCGA
ENSG00000018408	ENSG00000169504	ENSG00000018408_ENSG00000169504	TCGA
ENSG00000018408	ENSG00000152492	ENSG00000018408_ENSG00000152492	TCGA
ENSG00000018610	ENSG00000077721	ENSG00000018610_ENSG00000077721	TCGA
ENSG00000018610	ENSG00000101882	ENSG00000018610_ENSG00000101882	both
ENSG00000018610	ENSG00000147164	ENSG00000018610_ENSG00000147164	TCGA
ENSG00000018610	ENSG00000147099	ENSG00000018610_ENSG00000147099	TCGA
ENSG00000018610	ENSG00000186416	ENSG00000018610_ENSG00000186416	TCGA
ENSG00000018610	ENSG00000125352	ENSG00000018610_ENSG00000125352	TCGA
ENSG00000018610	ENSG00000102078	ENSG00000018610_ENSG00000102078	TCGA
ENSG00000018625	ENSG00000146005	ENSG00000018625_ENSG00000146005	TCGA
ENSG00000018625	ENSG00000110436	ENSG00000018625_ENSG00000110436	TCGA
ENSG00000018625	ENSG00000079215	ENSG00000018625_ENSG00000079215	TCGA
ENSG00000018625	ENSG00000139155	ENSG00000018625_ENSG00000139155	TCGA
ENSG00000018625	ENSG00000171885	ENSG00000018625_ENSG00000171885	TCGA
ENSG00000018625	ENSG00000100427	ENSG00000018625_ENSG00000100427	TCGA
ENSG00000018625	ENSG00000144040	ENSG00000018625_ENSG00000144040	TCGA
ENSG00000018699	ENSG00000085760	ENSG00000018699_ENSG00000085760	TCGA
ENSG00000018699	ENSG00000115816	ENSG00000018699_ENSG00000115816	TCGA
ENSG00000018699	ENSG00000163811	ENSG00000018699_ENSG00000163811	TCGA
ENSG00000018699	ENSG00000115761	ENSG00000018699_ENSG00000115761	TCGA
ENSG00000018869	ENSG00000198440	ENSG00000018869_ENSG00000198440	both
ENSG00000018869	ENSG00000197016	ENSG00000018869_ENSG00000197016	TCGA
ENSG00000018869	ENSG00000196867	ENSG00000018869_ENSG00000196867	TCGA
ENSG00000018869	ENSG00000083814	ENSG00000018869_ENSG00000083814	TCGA
ENSG00000018869	ENSG00000131849	ENSG00000018869_ENSG00000131849	both
ENSG00000018869	ENSG00000176293	ENSG00000018869_ENSG00000176293	TCGA
ENSG00000018869	ENSG00000121413	ENSG00000018869_ENSG00000121413	TCGA
ENSG00000018869	ENSG00000196653	ENSG00000018869_ENSG00000196653	both
ENSG00000018869	ENSG00000196263	ENSG00000018869_ENSG00000196263	TCGA
ENSG00000018869	ENSG00000198046	ENSG00000018869_ENSG00000198046	TCGA
ENSG00000018869	ENSG00000165113	ENSG00000018869_ENSG00000165113	TCGA
ENSG00000018869	ENSG00000167554	ENSG00000018869_ENSG00000167554	TCGA
ENSG00000018869	ENSG00000197928	ENSG00000018869_ENSG00000197928	TCGA
ENSG00000019102	ENSG00000167653	ENSG00000019102_ENSG00000167653	both
ENSG00000019102	ENSG00000177076	ENSG00000019102_ENSG00000177076	TCGA
ENSG00000019102	ENSG00000109511	ENSG00000019102_ENSG00000109511	both
ENSG00000019102	ENSG00000234616	ENSG00000019102_ENSG00000234616	both
ENSG00000019102	ENSG00000136059	ENSG00000019102_ENSG00000136059	TCGA
ENSG00000019102	ENSG00000160182	ENSG00000019102_ENSG00000160182	TCGA
ENSG00000019102	ENSG00000196188	ENSG00000019102_ENSG00000196188	both
ENSG00000019102	ENSG00000283199	ENSG00000019102_ENSG00000283199	TCGA
ENSG00000019102	ENSG00000164266	ENSG00000019102_ENSG00000164266	TCGA
ENSG00000019102	ENSG00000163993	ENSG00000019102_ENSG00000163993	TCGA
ENSG00000019102	ENSG00000160181	ENSG00000019102_ENSG00000160181	both
ENSG00000019102	ENSG00000120306	ENSG00000019102_ENSG00000120306	TCGA
ENSG00000019144	ENSG00000118094	ENSG00000019144_ENSG00000118094	both
ENSG00000019144	ENSG00000185989	ENSG00000019144_ENSG00000185989	TCGA
ENSG00000019144	ENSG00000186318	ENSG00000019144_ENSG00000186318	TCGA
ENSG00000019169	ENSG00000183019	ENSG00000019169_ENSG00000183019	TCGA
ENSG00000019169	ENSG00000260314	ENSG00000019169_ENSG00000260314	both
ENSG00000019169	ENSG00000168484	ENSG00000019169_ENSG00000168484	TCGA
[truncated: 98,653 more rows]

## Sheet: Supplementary Data S4b
Modules' members for combined network
Ensembl_ID	Gene_Name	Module
ENSG00000000005	TNMD	94
ENSG00000000419	DPM1	90
ENSG00000000457	SCYL3	90
ENSG00000000460	C1orf112	90
ENSG00000000938	FGR	32
ENSG00000000971	CFH	20
ENSG00000001036	FUCA2	93
ENSG00000001084	GCLC	80
ENSG00000001167	NFYA	90
ENSG00000001460	STPG1	97
ENSG00000001461	NIPAL3	30
ENSG00000001497	LAS1L	90
ENSG00000001561	ENPP4	30
ENSG00000001617	SEMA3F	27
ENSG00000001626	CFTR	3
ENSG00000001629	ANKIB1	90
ENSG00000001630	CYP51A1	20
ENSG00000001631	KRIT1	90
ENSG00000002016	RAD52	14
ENSG00000002330	BAD	14
ENSG00000002549	LAP3	32
ENSG00000002586	CD99	94
ENSG00000002587	HS3ST1	88
ENSG00000002726	AOC1	27
ENSG00000002745	WNT16	21
ENSG00000002746	HECW1	30
ENSG00000002822	MAD1L1	48
ENSG00000002834	LASP1	14
ENSG00000002919	SNX11	32
ENSG00000002933	TMEM176A	20
ENSG00000003056	M6PR	90
ENSG00000003096	KLHL13	4
ENSG00000003147	ICA1	27
ENSG00000003249	DBNDD1	14
ENSG00000003393	ALS2	22
ENSG00000003400	CASP10	32
ENSG00000003402	CFLAR	14
ENSG00000003436	TFPI	71
ENSG00000003509	NDUFAF7	52
ENSG00000003756	RBM5	90
ENSG00000003987	MTMR7	91
ENSG00000003989	SLC7A2	20
ENSG00000004059	ARF5	14
ENSG00000004139	SARM1	14
ENSG00000004142	POLDIP2	14
ENSG00000004399	PLXND1	71
ENSG00000004455	AK2	90
ENSG00000004468	CD38	32
ENSG00000004478	FKBP4	54
ENSG00000004487	KDM1A	90
ENSG00000004534	RBM6	90
ENSG00000004660	CAMKK1	91
ENSG00000004700	RECQL	90
ENSG00000004766	VPS50	90
ENSG00000004776	HSPB6	94
ENSG00000004777	ARHGAP33	77
ENSG00000004779	NDUFAB1	105
ENSG00000004799	PDK4	103
ENSG00000004838	ZMYND10	97
ENSG00000004846	ABCB5	48
ENSG00000004848	ARX	22
ENSG00000004864	SLC25A13	20
ENSG00000004866	ST7	90
ENSG00000004897	CDC27	90
ENSG00000004939	SLC4A1	48
ENSG00000004948	CALCR	22
ENSG00000004961	HCCS	105
ENSG00000004975	DVL2	14
ENSG00000005001	PRSS22	80
ENSG00000005007	UPF1	14
ENSG00000005020	SKAP2	14
ENSG00000005022	SLC25A5	105
ENSG00000005059	MCUB	32
ENSG00000005073	HOXA11	4
ENSG00000005075	POLR2J	14
ENSG00000005100	DHX33	90
ENSG00000005102	MEOX1	38
ENSG00000005108	THSD7A	48
ENSG00000005156	LIG3	90
ENSG00000005175	RPAP3	90
ENSG00000005189	REXO5	77
ENSG00000005194	CIAPIN1	14
ENSG00000005206	SPPL2B	14
ENSG00000005238	FAM214B	14
ENSG00000005243	COPZ2	94
ENSG00000005249	PRKAR2B	38
ENSG00000005302	MSL3	14
ENSG00000005339	CREBBP	14
ENSG00000005379	TSPOAP1	91
ENSG00000005381	MPO	21
ENSG00000005421	PON1	20
ENSG00000005436	GCFC2	90
ENSG00000005448	WDR54	97
ENSG00000005469	CROT	27
ENSG00000005471	ABCB4	20
ENSG00000005483	KMT2E	90
ENSG00000005486	RHBDD2	30
ENSG00000005513	SOX8	30
ENSG00000005700	IBTK	90
ENSG00000005801	ZNF195	90
ENSG00000005810	MYCBP2	71
ENSG00000005812	FBXL3	90
ENSG00000005844	ITGAL	32
ENSG00000005882	PDK2	91
ENSG00000005884	ITGA3	94
ENSG00000005889	ZFX	90
ENSG00000005893	LAMP2	91
ENSG00000005961	ITGA2B	26
ENSG00000005981	ASB4	20
ENSG00000006007	GDE1	14
ENSG00000006015	REX1BD	105
ENSG00000006016	CRLF1	94
ENSG00000006025	OSBPL7	27
ENSG00000006047	YBX2	77
ENSG00000006059	KRT33A	26
ENSG00000006071	ABCC8	22
ENSG00000006116	CACNG3	30
ENSG00000006118	TMEM132A	30
ENSG00000006125	AP2B1	93
ENSG00000006128	TAC1	30
ENSG00000006194	ZNF263	90
ENSG00000006282	SPATA20	14
ENSG00000006283	CACNA1G	48
ENSG00000006327	TNFRSF12A	94
ENSG00000006377	DLX6	30
ENSG00000006432	MAP3K9	14
ENSG00000006451	RALA	14
ENSG00000006453	BAIAP2L1	27
ENSG00000006459	KDM7A	90
ENSG00000006468	ETV1	30
ENSG00000006530	AGK	90
ENSG00000006534	ALDH3B1	71
ENSG00000006555	TTC22	80
ENSG00000006576	PHTF2	90
ENSG00000006606	CCL26	40
ENSG00000006607	FARP2	48
ENSG00000006611	USH1C	27
ENSG00000006625	GGCT	74
ENSG00000006634	DBF4	90
ENSG00000006638	TBXA2R	94
ENSG00000006659	LGALS14	3
ENSG00000006695	COX10	105
ENSG00000006704	GTF2IRD1	27
ENSG00000006712	PAF1	14
ENSG00000006715	VPS41	90
ENSG00000006740	ARHGAP44	14
ENSG00000006744	ELAC2	14
ENSG00000006747	SCIN	48
ENSG00000006756	ARSD	27
ENSG00000006757	PNPLA4	10
ENSG00000006788	MYH13	103
ENSG00000006831	ADIPOR2	38
ENSG00000006837	CDKL3	91
ENSG00000007038	PRSS21	77
ENSG00000007047	MARK4	14
ENSG00000007062	PROM1	3
ENSG00000007080	CCDC124	14
ENSG00000007129	CEACAM21	32
ENSG00000007168	PAFAH1B1	91
ENSG00000007171	NOS2	40
ENSG00000007174	DNAH9	97
ENSG00000007202	KIAA0100	90
ENSG00000007216	SLC13A2	27
ENSG00000007237	GAS7	48
ENSG00000007255	TRAPPC6A	14
ENSG00000007264	MATK	32
ENSG00000007306	CEACAM7	27
ENSG00000007312	CD79B	32
ENSG00000007314	SCN4A	103
ENSG00000007341	ST7L	94
ENSG00000007350	TKTL1	77
ENSG00000007372	PAX6	22
ENSG00000007376	RPUSD1	14
ENSG00000007384	RHBDF1	48
ENSG00000007392	LUC7L	14
ENSG00000007402	CACNA2D2	71
ENSG00000007516	BAIAP3	22
ENSG00000007520	TSR3	14
ENSG00000007541	PIGQ	14
ENSG00000007545	CRAMP1	14
ENSG00000007866	TEAD3	94
ENSG00000007908	SELE	40
ENSG00000007923	DNAJC11	14
ENSG00000007933	FMO3	20
ENSG00000007952	NOX1	27
ENSG00000007968	E2F2	37
ENSG00000008018	PSMB1	90
ENSG00000008056	SYN1	30
ENSG00000008086	CDKL5	91
ENSG00000008118	CAMK1G	30
ENSG00000008128	CDK11A	14
ENSG00000008130	NADK	14
ENSG00000008196	TFAP2B	4
ENSG00000008197	TFAP2D	77
ENSG00000008226	DLEC1	20
ENSG00000008256	CYTH3	48
ENSG00000008277	ADAM22	30
ENSG00000008282	SYPL1	94
ENSG00000008283	CYB561	22
ENSG00000008294	SPAG9	91
ENSG00000008300	CELSR3	22
ENSG00000008311	AASS	94
ENSG00000008323	PLEKHG6	27
ENSG00000008324	SS18L2	14
ENSG00000008382	MPND	4
ENSG00000008394	MGST1	38
ENSG00000008405	CRY1	71
ENSG00000008438	PGLYRP1	21
ENSG00000008441	NFIX	91
ENSG00000008513	ST3GAL1	71
ENSG00000008516	MMP25	32
ENSG00000008517	IL32	30
ENSG00000008710	PKD1	14
ENSG00000008735	MAPK8IP2	30
ENSG00000008838	MED24	14
ENSG00000008853	RHOBTB2	71
ENSG00000008869	HEATR5B	90
ENSG00000008952	SEC62	90
ENSG00000008988	RPS20	10
ENSG00000009307	CSDE1	90
ENSG00000009335	UBE3C	90
ENSG00000009413	REV3L	89
ENSG00000009694	TENM1	71
ENSG00000009709	PAX7	77
ENSG00000009724	MASP2	20
ENSG00000009765	IYD	71
ENSG00000009780	FAM76A	90
ENSG00000009790	TRAF3IP3	32
ENSG00000009830	POMT2	97
ENSG00000009844	VTA1	90
ENSG00000009950	MLXIPL	20
ENSG00000009954	BAZ1B	90
ENSG00000010017	RANBP9	90
ENSG00000010030	ETV7	32
ENSG00000010072	SPRTN	90
ENSG00000010165	EEF1AKNMT	90
ENSG00000010219	DYRK4	14
ENSG00000010244	ZNF207	90
ENSG00000010256	UQCRC1	105
ENSG00000010270	STARD3NL	90
ENSG00000010278	CD9	14
ENSG00000010282	HHATL	103
ENSG00000010292	NCAPD2	37
ENSG00000010295	IFFO1	94
ENSG00000010310	GIPR	22
ENSG00000010318	PHF7	77
ENSG00000010319	SEMA3G	38
ENSG00000010322	NISCH	14
ENSG00000010327	STAB1	32
ENSG00000010361	FUZ	14
ENSG00000010379	SLC6A13	48
ENSG00000010404	IDS	30
ENSG00000010438	PRSS3	3
ENSG00000010539	ZNF200	90
ENSG00000010610	CD4	32
ENSG00000010626	LRRC23	97
ENSG00000010671	BTK	32
ENSG00000010704	HFE	94
ENSG00000010803	SCMH1	14
ENSG00000010810	FYN	71
ENSG00000010818	HIVEP2	91
ENSG00000010932	FMO1	48
ENSG00000011007	ELOA	90
ENSG00000011009	LYPLA2	14
ENSG00000011021	CLCN6	91
ENSG00000011028	MRC2	94
ENSG00000011052	NME1-NME2	14
ENSG00000011083	SLC6A7	30
ENSG00000011105	TSPAN9	4
ENSG00000011114	BTBD7	90
ENSG00000011132	APBA3	14
ENSG00000011143	MKS1	90
ENSG00000011198	ABHD5	90
ENSG00000011201	ANOS1	71
ENSG00000011243	AKAP8L	14
ENSG00000011258	MBTD1	90
ENSG00000011260	UTP18	14
ENSG00000011275	RNF216	14
ENSG00000011295	TTC19	90
ENSG00000011304	PTBP1	14
ENSG00000011332	DPF1	30
ENSG00000011376	LARS2	14
ENSG00000011405	PIK3C2A	90
ENSG00000011422	PLAUR	14
ENSG00000011426	ANLN	30
ENSG00000011451	WIZ	14
ENSG00000011454	RABGAP1	90
ENSG00000011465	DCN	94
ENSG00000011478	QPCTL	3
ENSG00000011485	PPP5C	14
ENSG00000011523	CEP68	90
ENSG00000011566	MAP4K3	90
ENSG00000011590	ZBTB32	32
ENSG00000011600	TYROBP	32
ENSG00000011638	TMEM159	80
ENSG00000011677	GABRA3	30
ENSG00000012048	BRCA1	37
ENSG00000012061	ERCC1	14
ENSG00000012124	CD22	32
ENSG00000012171	SEMA3B	48
ENSG00000012174	MBTPS2	90
ENSG00000012211	PRICKLE3	14
ENSG00000012223	LTF	21
ENSG00000012232	EXTL3	90
ENSG00000012504	NR1H4	20
ENSG00000012660	ELOVL5	4
ENSG00000012779	ALOX5	32
ENSG00000012817	KDM5D	35
ENSG00000012822	CALCOCO1	91
ENSG00000012963	UBR7	90
ENSG00000012983	MAP4K5	90
ENSG00000013016	EHD3	80
ENSG00000013275	PSMC4	14
ENSG00000013288	MAN2B2	94
ENSG00000013293	SLC7A14	30
ENSG00000013297	CLDN11	30
ENSG00000013306	SLC25A39	48
ENSG00000013364	MVP	14
ENSG00000013374	NUB1	90
ENSG00000013375	PGM3	4
ENSG00000013392	RWDD2A	4
ENSG00000013441	CLK1	90
ENSG00000013503	POLR3B	90
ENSG00000013523	ANGEL1	90
ENSG00000013561	RNF14	90
ENSG00000013563	DNASE1L1	14
ENSG00000013573	DDX11	32
ENSG00000013583	HEBP1	30
ENSG00000013588	GPRC5A	71
ENSG00000013725	CD6	32
ENSG00000013810	TACC3	14
ENSG00000014123	UFL1	90
ENSG00000014138	POLA2	37
ENSG00000014164	ZC3H3	104
ENSG00000014216	CAPN1	80
ENSG00000014257	ACP3	4
ENSG00000014641	MDH1	105
ENSG00000014824	SLC30A9	90
ENSG00000014914	MTMR11	27
ENSG00000014919	COX15	90
ENSG00000015133	CCDC88C	27
ENSG00000015153	YAF2	90
ENSG00000015171	ZMYND11	90
ENSG00000015285	WAS	32
ENSG00000015413	DPEP1	27
ENSG00000015475	BID	32
ENSG00000015479	MATR3	90
ENSG00000015520	NPC1L1	20
ENSG00000015532	XYLT2	27
ENSG00000015568	RGPD5	52
ENSG00000015592	STMN4	30
ENSG00000015676	NUDCD3	91
ENSG00000016082	ISL1	4
ENSG00000016391	CHDH	27
ENSG00000016402	IL20RA	80
ENSG00000016490	CLCA1	27
ENSG00000016602	CLCA4	27
ENSG00000016864	GLT8D1	14
ENSG00000017260	ATP2C1	90
ENSG00000017427	IGF1	71
ENSG00000017483	SLC38A5	3
ENSG00000017797	RALBP1	80
ENSG00000018189	RUFY3	91
ENSG00000018236	CNTN1	30
ENSG00000018280	SLC11A1	32
ENSG00000018408	WWTR1	94
ENSG00000018510	AGPS	90
ENSG00000018610	CXorf56	90
ENSG00000018625	ATP1A2	30
ENSG00000018699	TTC27	90
ENSG00000018869	ZNF582	52
ENSG00000019102	VSIG2	27
ENSG00000019144	PHLDB1	94
ENSG00000019169	MARCO	71
ENSG00000019485	PRDM11	91
ENSG00000019505	SYT13	30
ENSG00000019549	SNAI2	94
ENSG00000019582	CD74	32
ENSG00000019991	HGF	32
ENSG00000019995	ZRANB1	90
ENSG00000020129	NCDN	30
ENSG00000020181	ADGRA2	94
ENSG00000020256	ZFP64	14
ENSG00000020426	MNAT1	90
ENSG00000020577	SAMD4A	94
ENSG00000020633	RUNX3	32
ENSG00000020922	MRE11	90
ENSG00000021300	PLEKHB1	30
ENSG00000021355	SERPINB1	80
ENSG00000021461	CYP3A43	20
ENSG00000021488	SLC7A9	27
ENSG00000021574	SPAST	90
ENSG00000021645	NRXN3	30
ENSG00000021762	OSBPL5	94
ENSG00000021776	AQR	90
ENSG00000021826	CPS1	20
ENSG00000021852	C8B	20
ENSG00000022267	FHL1	94
ENSG00000022277	RTF2	14
ENSG00000022355	GABRA1	30
ENSG00000022556	NLRP2	77
ENSG00000022567	SLC45A4	14
ENSG00000022840	RNF10	90
ENSG00000022976	ZNF839	14
ENSG00000023041	ZDHHC6	90
ENSG00000023171	GRAMD1B	20
ENSG00000023191	RNH1	14
ENSG00000023228	NDUFS1	105
ENSG00000023287	RB1CC1	90
ENSG00000023318	ERP44	93
ENSG00000023330	ALAS1	20
ENSG00000023445	BIRC3	32
ENSG00000023516	AKAP11	90
ENSG00000023572	GLRX2	90
ENSG00000023608	SNAPC1	93
ENSG00000023697	DERA	90
ENSG00000023734	STRAP	90
ENSG00000023839	ABCC2	20
ENSG00000023892	DEF6	32
ENSG00000023902	PLEKHO1	94
ENSG00000023909	GCLM	80
ENSG00000024048	UBR2	90
ENSG00000024422	EHD2	94
ENSG00000024526	DEPDC1	37
ENSG00000024862	CCDC28A	91
ENSG00000025039	RRAGD	91
ENSG00000025156	HSF2	90
ENSG00000025293	PHF20	90
ENSG00000025423	HSD17B6	20
ENSG00000025434	NR1H3	38
ENSG00000025708	TYMP	80
ENSG00000025770	NCAPH2	14
ENSG00000025772	TOMM34	77
ENSG00000025796	SEC63	90
ENSG00000025800	KPNA6	90
ENSG00000026025	VIM	94
ENSG00000026036	RTEL1-TNFRSF6B	14
ENSG00000026103	FAS	32
ENSG00000026297	RNASET2	32
ENSG00000026508	CD44	48
ENSG00000026559	KCNG1	4
ENSG00000026652	AGPAT4	30
ENSG00000026751	SLAMF7	32
ENSG00000026950	BTN3A1	32
ENSG00000027001	MIPEP	4
ENSG00000027075	PRKCH	71
ENSG00000027644	INSRR	22
ENSG00000027697	IFNGR1	14
ENSG00000027847	B4GALT7	14
ENSG00000027869	SH2D2A	32
ENSG00000028116	VRK2	90
ENSG00000028137	TNFRSF1B	32
ENSG00000028203	VEZT	90
ENSG00000028277	POU2F2	32
ENSG00000028310	BRD9	90
ENSG00000028528	SNX1	71
ENSG00000028839	TBPL1	91
ENSG00000029153	ARNTL2	80
ENSG00000029363	BCLAF1	90
ENSG00000029364	SLC39A9	90
ENSG00000029534	ANK1	91
ENSG00000029559	IBSP	21
ENSG00000029639	TFB1M	90
ENSG00000029725	RABEP1	4
ENSG00000029993	HMGB3	3
ENSG00000030066	NUP160	90
ENSG00000030110	BAK1	14
ENSG00000030304	MUSK	103
ENSG00000030419	IKZF2	32
ENSG00000030582	GRN	80
ENSG00000031003	FAM13B	90
ENSG00000031081	ARHGAP31	71
ENSG00000031691	CENPQ	90
ENSG00000031698	SARS1	91
ENSG00000031823	RANBP3	14
ENSG00000032219	ARID4A	90
ENSG00000032389	EIPR1	90
ENSG00000032444	PNPLA6	14
ENSG00000032742	IFT88	52
ENSG00000033011	ALG1	14
ENSG00000033030	ZCCHC8	90
ENSG00000033050	ABCF2	90
ENSG00000033100	CHPF2	93
ENSG00000033122	LRRC7	30
ENSG00000033178	UBA6	90
ENSG00000033327	GAB2	90
ENSG00000033627	ATP6V0A1	91
ENSG00000033800	PIAS1	90
ENSG00000033867	SLC4A7	77
ENSG00000034053	APBA2	30
ENSG00000034152	MAP2K3	32
ENSG00000034239	EFCAB1	97
ENSG00000034510	TMSB10	80
ENSG00000034533	ASTE1	90
ENSG00000034677	RNF19A	52
ENSG00000034693	PEX3	14
ENSG00000034713	GABARAPL2	91
ENSG00000034971	MYOC	71
ENSG00000035115	SH3YL1	3
ENSG00000035141	FAM136A	90
ENSG00000035403	VCL	94
ENSG00000035499	DEPDC1B	37
ENSG00000035664	DAPK2	71
ENSG00000035681	NSMAF	90
ENSG00000035687	ADSS2	90
ENSG00000035720	STAP1	32
ENSG00000035862	TIMP2	94
ENSG00000035928	RFC1	90
ENSG00000036054	TBC1D23	90
ENSG00000036257	CUL3	90
ENSG00000036448	MYOM2	103
ENSG00000036473	OTC	20
ENSG00000036530	CYP46A1	30
ENSG00000036549	ZZZ3	90
ENSG00000036565	SLC18A1	22
ENSG00000036672	USP2	14
ENSG00000036828	CASR	48
ENSG00000037042	TUBG2	91
ENSG00000037241	RPL26L1	14
ENSG00000037280	FLT4	71
ENSG00000037474	NSUN2	90
ENSG00000037637	FBXO42	90
ENSG00000037749	MFAP3	90
ENSG00000037757	MRI1	14
ENSG00000037897	METTL1	91
ENSG00000037965	HOXC8	94
ENSG00000038210	PI4K2B	32
ENSG00000038219	BOD1L1	90
ENSG00000038274	MAT2B	90
ENSG00000038358	EDC4	14
ENSG00000038427	VCAN	94
ENSG00000038532	CLEC16A	14
ENSG00000038945	MSR1	32
ENSG00000039068	CDH1	27
ENSG00000039123	MTREX	4
ENSG00000039139	DNAH5	97
ENSG00000039319	ZFYVE16	91
ENSG00000039523	RIPOR1	94
ENSG00000039537	C6	20
ENSG00000039560	RAI14	20
ENSG00000039600	SOX30	77
ENSG00000039650	PNKP	14
ENSG00000039987	BEST2	27
ENSG00000040199	PHLPP2	90
ENSG00000040275	SPDL1	37
ENSG00000040341	STAU2	91
ENSG00000040487	SLC66A1	14
ENSG00000040531	CTNS	14
ENSG00000040608	RTN4R	30
ENSG00000040633	PHF23	14
ENSG00000040731	CDH10	30
ENSG00000040933	INPP4A	14
ENSG00000041353	RAB27B	80
ENSG00000041357	PSMA4	90
ENSG00000041515	MYO16	30
ENSG00000041802	LSG1	90
ENSG00000041880	PARP3	14
ENSG00000041982	TNC	94
ENSG00000041988	THAP3	14
ENSG00000042062	RIPOR3	26
ENSG00000042088	TDP1	37
ENSG00000042286	AIFM2	38
ENSG00000042317	SPATA7	52
ENSG00000042429	MED17	90
ENSG00000042445	RETSAT	38
ENSG00000042493	CAPG	80
ENSG00000042753	AP2S1	14
ENSG00000042781	USH2A	22
ENSG00000042813	ZPBP	77
ENSG00000042832	TG	71
ENSG00000042980	ADAM28	27
ENSG00000043039	BARX2	80
ENSG00000043093	DCUN1D1	90
ENSG00000043143	JADE2	91
ENSG00000043355	ZIC2	22
ENSG00000043462	LCP2	32
ENSG00000043514	TRIT1	22
ENSG00000043591	ADRB1	40
ENSG00000044012	GUCA2B	27
ENSG00000044090	CUL7	11
ENSG00000044115	CTNNA1	94
ENSG00000044446	PHKA2	48
ENSG00000044459	CNTLN	21
ENSG00000044524	EPHA3	71
ENSG00000044574	HSPA5	93
ENSG00000046604	DSG2	27
ENSG00000046647	GEMIN8	10
ENSG00000046651	OFD1	10
ENSG00000046653	GPM6B	30
ENSG00000046774	MAGEC2	77
ENSG00000046889	PREX2	71
ENSG00000047056	WDR37	90
ENSG00000047188	YTHDC2	90
ENSG00000047230	CTPS2	10
ENSG00000047249	ATP6V1H	91
ENSG00000047315	POLR2B	90
ENSG00000047346	FAM214A	4
ENSG00000047365	ARAP2	27
ENSG00000047410	TPR	90
ENSG00000047457	CP	20
ENSG00000047578	KATNIP	14
ENSG00000047579	DTNBP1	14
ENSG00000047597	XK	27
ENSG00000047617	ANO2	71
ENSG00000047621	C12orf4	90
ENSG00000047644	WWC3	71
ENSG00000047648	ARHGAP6	4
ENSG00000047662	FAM184B	90
ENSG00000047849	MAP4	91
ENSG00000047932	GOPC	90
ENSG00000047936	ROS1	71
ENSG00000048028	USP28	91
ENSG00000048052	HDAC9	22
ENSG00000048140	TSPAN17	14
ENSG00000048162	NOP16	14
ENSG00000048342	CC2D2A	94
ENSG00000048392	RRM2B	91
ENSG00000048405	ZNF800	90
ENSG00000048462	TNFRSF17	32
ENSG00000048471	SNX29	94
ENSG00000048540	LMO3	71
ENSG00000048544	MRPS10	11
ENSG00000048545	GUCA1A	22
ENSG00000048649	RSF1	90
ENSG00000048707	VPS13D	94
ENSG00000048740	CELF2	91
ENSG00000048828	FAM120A	90
ENSG00000048991	R3HDM1	90
ENSG00000049089	COL9A2	30
ENSG00000049130	KITLG	94
ENSG00000049167	ERCC8	90
ENSG00000049192	ADAMTS6	94
ENSG00000049239	H6PD	48
ENSG00000049245	VAMP3	90
ENSG00000049246	PER3	91
ENSG00000049247	UTS2	91
ENSG00000049249	TNFRSF9	32
ENSG00000049283	EPN3	80
ENSG00000049323	LTBP1	94
ENSG00000049449	RCN1	93
ENSG00000049540	ELN	94
ENSG00000049541	RFC2	37
ENSG00000049618	ARID1B	90
ENSG00000049656	CLPTM1L	90
ENSG00000049759	NEDD4L	4
ENSG00000049768	FOXP3	32
ENSG00000049769	PPP1R3F	91
ENSG00000049860	HEXB	94
ENSG00000049883	PTCD2	90
ENSG00000050030	NEXMIF	90
ENSG00000050130	JKAMP	90
ENSG00000050165	DKK3	103
ENSG00000050327	ARHGEF5	27
ENSG00000050344	NFE2L3	14
ENSG00000050393	MCUR1	90
ENSG00000050405	LIMA1	71
ENSG00000050426	LETMD1	90
ENSG00000050438	SLC4A8	30
ENSG00000050555	LAMC3	20
ENSG00000050628	PTGER3	48
ENSG00000050730	TNIP3	40
ENSG00000050748	MAPK9	91
ENSG00000050767	COL23A1	71
ENSG00000050820	BCAR1	14
ENSG00000051009	FAM160A2	14
ENSG00000051108	HERPUD1	4
ENSG00000051128	HOMER3	14
ENSG00000051180	RAD51	37
ENSG00000051341	POLQ	37
ENSG00000051382	PIK3CB	91
ENSG00000051523	CYBA	32
ENSG00000051596	THOC3	37
ENSG00000051620	HEBP2	38
ENSG00000051825	MPHOSPH9	37
ENSG00000052126	PLEKHA5	4
ENSG00000052344	PRSS8	27
ENSG00000052723	SIKE1	90
ENSG00000052749	RRP12	90
ENSG00000052802	MSMO1	20
ENSG00000052841	TTC17	90
ENSG00000052850	ALX4	4
ENSG00000053108	FSTL4	30
ENSG00000053254	FOXN3	94
ENSG00000053328	METTL24	94
ENSG00000053371	AKR7A2	97
ENSG00000053372	MRTO4	90
ENSG00000053438	NNAT	22
ENSG00000053501	USE1	14
ENSG00000053524	MCF2L2	30
ENSG00000053702	NRIP2	71
ENSG00000053747	LAMA3	80
ENSG00000053770	AP5M1	90
ENSG00000053900	ANAPC4	90
ENSG00000053918	KCNQ1	20
ENSG00000054116	TRAPPC3	90
ENSG00000054118	THRAP3	90
ENSG00000054148	PHPT1	14
ENSG00000054179	ENTPD2	80
ENSG00000054219	LY75	32
ENSG00000054267	ARID4B	90
ENSG00000054277	OPN3	20
ENSG00000054282	SDCCAG8	14
ENSG00000054356	PTPRN	30
ENSG00000054392	HHAT	48
ENSG00000054523	KIF1B	91
ENSG00000054598	FOXC1	94
ENSG00000054611	TBC1D22A	14
ENSG00000054690	PLEKHH1	71
ENSG00000054793	ATP9A	91
ENSG00000054796	SPO11	77
ENSG00000054803	CBLN4	30
ENSG00000054938	CHRDL2	4
ENSG00000054965	FAM168A	91
ENSG00000054967	RELT	32
ENSG00000054983	GALC	90
ENSG00000055044	NOP58	90
ENSG00000055070	SZRD1	14
ENSG00000055118	KCNH2	94
ENSG00000055130	CUL1	90
ENSG00000055147	FAM114A2	90
ENSG00000055163	CYFIP2	48
ENSG00000055208	TAB2	90
ENSG00000055211	GINM1	90
ENSG00000055332	EIF2AK2	32
ENSG00000055483	USP36	14
ENSG00000055609	KMT2C	90
ENSG00000055732	MCOLN3	20
ENSG00000055813	CCDC85A	91
ENSG00000055917	PUM2	90
ENSG00000055950	MRPL43	14
ENSG00000055955	ITIH4	20
ENSG00000055957	ITIH1	20
ENSG00000056050	HPF1	90
ENSG00000056097	ZFR	90
ENSG00000056277	ZNF280C	90
ENSG00000056291	NPFFR2	77
ENSG00000056487	PHF21B	22
ENSG00000056558	TRAF1	48
ENSG00000056586	RC3H2	90
ENSG00000056736	IL17RB	27
ENSG00000056972	TRAF3IP2	14
ENSG00000056998	GYG2	38
ENSG00000057019	DCBLD2	94
ENSG00000057149	SERPINB3	80
ENSG00000057252	SOAT1	20
ENSG00000057294	PKP2	103
ENSG00000057593	F7	20
ENSG00000057608	GDI2	90
ENSG00000057657	PRDM1	71
ENSG00000057663	ATG5	90
ENSG00000057704	TMCC3	32
ENSG00000057757	PITHD1	91
ENSG00000057935	MTA3	91
ENSG00000058056	USP13	103
ENSG00000058063	ATP11B	14
ENSG00000058085	LAMC2	80
ENSG00000058091	CDK14	91
ENSG00000058262	SEC61A1	93
ENSG00000058272	PPP1R12A	94
ENSG00000058335	RASGRF1	30
ENSG00000058404	CAMK2B	30
ENSG00000058453	CROCC	80
ENSG00000058600	POLR3E	14
ENSG00000058668	ATP2B4	94
ENSG00000058673	ZC3H11A	90
ENSG00000058729	RIOK2	90
ENSG00000058799	YIPF1	14
ENSG00000058804	NDC1	37
ENSG00000058866	DGKG	94
ENSG00000059122	FLYWCH1	80
ENSG00000059145	UNKL	14
ENSG00000059377	TBXAS1	32
ENSG00000059378	PARP12	32
ENSG00000059573	ALDH18A1	93
ENSG00000059588	TARBP1	90
ENSG00000059691	GATB	105
ENSG00000059728	MXD1	80
ENSG00000059758	CDK17	71
ENSG00000059769	DNAJC25	93
ENSG00000059804	SLC2A3	32
ENSG00000059915	PSD	30
ENSG00000060069	CTDP1	14
ENSG00000060138	YBX3	103
ENSG00000060140	STYK1	80
ENSG00000060237	WNK1	91
ENSG00000060339	CCAR1	90
ENSG00000060491	OGFR	14
ENSG00000060558	GNA15	80
ENSG00000060566	CREB3L3	20
ENSG00000060642	PIGV	14
ENSG00000060656	PTPRU	48
ENSG00000060688	SNRNP40	90
ENSG00000060709	RIMBP2	22
ENSG00000060718	COL11A1	94
ENSG00000060749	QSER1	90
ENSG00000060762	MPC1	105
ENSG00000060971	ACAA1	20
ENSG00000060982	BCAT1	90
ENSG00000061273	HDAC7	94
ENSG00000061337	LZTS1	48
ENSG00000061455	PRDM6	94
ENSG00000061492	WNT8A	77
ENSG00000061656	SPAG4	48
ENSG00000061676	NCKAP1	90
ENSG00000061794	MRPS35	90
ENSG00000061918	GUCY1B1	4
ENSG00000061936	SFSWAP	90
ENSG00000061938	TNK2	30
ENSG00000061987	MON2	90
ENSG00000062038	CDH3	80
ENSG00000062194	GPBP1	90
ENSG00000062282	DGAT2	38
ENSG00000062370	ZNF112	52
ENSG00000062485	CS	105
ENSG00000062524	LTK	71
ENSG00000062582	MRPS24	14
ENSG00000062598	ELMO2	22
ENSG00000062650	WAPL	90
ENSG00000062716	VMP1	90
ENSG00000062725	APPBP2	90
ENSG00000062822	POLD1	37
ENSG00000063015	SEZ6	30
ENSG00000063046	EIF4B	10
ENSG00000063127	SLC6A16	77
ENSG00000063169	BICRA	14
ENSG00000063176	SPHK2	14
ENSG00000063177	RPL18	10
ENSG00000063180	CA11	30
ENSG00000063241	ISOC2	105
ENSG00000063244	U2AF2	14
ENSG00000063245	EPN1	14
ENSG00000063322	MED29	14
ENSG00000063438	AHRR	48
ENSG00000063515	GSC2	77
ENSG00000063587	ZNF275	20
ENSG00000063601	MTMR1	90
ENSG00000063660	GPC1	80
ENSG00000063761	ADCK1	14
ENSG00000063854	HAGH	20
ENSG00000063978	RNF4	90
ENSG00000064012	CASP8	32
ENSG00000064042	LIMCH1	71
ENSG00000064102	INTS13	90
ENSG00000064115	TM7SF3	90
ENSG00000064195	DLX3	26
ENSG00000064199	SPA17	97
ENSG00000064201	TSPAN32	32
ENSG00000064205	CCN5	94
ENSG00000064218	DMRT3	71
ENSG00000064225	ST3GAL6	48
ENSG00000064270	ATP2C2	27
ENSG00000064300	NGFR	48
ENSG00000064309	CDON	80
ENSG00000064313	TAF2	90
ENSG00000064393	HIPK2	30
ENSG00000064419	TNPO3	90
ENSG00000064489	BORCS8-MEF2B	32
ENSG00000064490	RFXANK	14
ENSG00000064545	TMEM161A	14
ENSG00000064547	LPAR2	32
ENSG00000064601	CTSA	94
ENSG00000064607	SUGP2	14
ENSG00000064651	SLC12A2	48
ENSG00000064652	SNX24	48
ENSG00000064655	EYA2	14
ENSG00000064666	CNN2	14
ENSG00000064687	ABCA7	32
ENSG00000064692	SNCAIP	4
ENSG00000064703	DDX20	90
ENSG00000064726	BTBD1	90
ENSG00000064763	FAR2	27
ENSG00000064787	BCAS1	30
ENSG00000064835	POU1F1	22
ENSG00000064886	CHI3L2	77
ENSG00000064932	SBNO2	14
ENSG00000064933	PMS1	90
ENSG00000064961	HMG20B	14
ENSG00000064989	CALCRL	71
ENSG00000064995	TAF11	90
ENSG00000064999	ANKS1A	94
ENSG00000065000	AP3D1	14
ENSG00000065029	ZNF76	14
ENSG00000065054	SLC9A3R2	71
ENSG00000065057	NTHL1	105
ENSG00000065060	UHRF1BP1	90
ENSG00000065135	GNAI3	90
ENSG00000065150	IPO5	90
ENSG00000065183	WDR3	90
ENSG00000065243	PKN2	90
ENSG00000065268	WDR18	14
ENSG00000065308	TRAM2	94
ENSG00000065320	NTN1	94
ENSG00000065325	GLP2R	4
ENSG00000065328	MCM10	37
ENSG00000065357	DGKA	80
ENSG00000065361	ERBB3	48
ENSG00000065371	ROPN1	77
ENSG00000065413	ANKRD44	91
ENSG00000065427	KARS1	14
ENSG00000065457	ADAT1	90
ENSG00000065485	PDIA5	93
ENSG00000065491	TBC1D22B	90
ENSG00000065518	NDUFB4	105
ENSG00000065526	SPEN	90
ENSG00000065534	MYLK	94
ENSG00000065548	ZC3H15	90
ENSG00000065559	MAP2K4	91
ENSG00000065600	PACC1	30
ENSG00000065609	SNAP91	30
ENSG00000065613	SLK	80
ENSG00000065615	CYB5R4	14
ENSG00000065618	COL17A1	80
ENSG00000065621	GSTO2	27
ENSG00000065665	SEC61A2	91
ENSG00000065717	TLE2	14
ENSG00000065802	ASB1	90
ENSG00000065833	ME1	80
ENSG00000065882	TBC1D1	48
ENSG00000065883	CDK13	90
ENSG00000065911	MTHFD2	92
ENSG00000065923	SLC9A7	48
ENSG00000065970	FOXJ2	91
ENSG00000065978	YBX1	90
ENSG00000066027	PPP2R5A	90
ENSG00000066032	CTNNA2	30
ENSG00000066044	ELAVL1	90
ENSG00000066056	TIE1	71
ENSG00000066084	DIP2B	91
ENSG00000066117	SMARCD1	90
ENSG00000066135	KDM4A	90
ENSG00000066136	NFYC	90
ENSG00000066185	ZMYND12	97
ENSG00000066230	SLC9A3	48
ENSG00000066248	NGEF	30
ENSG00000066279	ASPM	37
ENSG00000066294	CD84	32
ENSG00000066322	ELOVL1	80
ENSG00000066336	SPI1	32
ENSG00000066379	POLR1H	14
ENSG00000066382	MPPED2	71
ENSG00000066405	CLDN18	27
ENSG00000066422	ZBTB11	90
ENSG00000066427	ATXN3	90
ENSG00000066455	GOLGA5	90
ENSG00000066468	FGFR2	90
ENSG00000066557	LRRC40	90
ENSG00000066629	EML1	94
ENSG00000066651	TRMT11	90
ENSG00000066654	THUMPD1	90
ENSG00000066697	MSANTD3	94
ENSG00000066735	KIF26A	71
ENSG00000066739	ATG2B	90
ENSG00000066777	ARFGEF1	90
ENSG00000066813	ACSM2B	20
ENSG00000066855	MTFR1	90
ENSG00000066926	FECH	14
ENSG00000066933	MYO9A	52
ENSG00000067048	DDX3Y	35
ENSG00000067057	PFKP	48
ENSG00000067064	IDI1	20
ENSG00000067066	SP100	32
ENSG00000067082	KLF6	40
ENSG00000067113	PLPP1	4
ENSG00000067141	NEO1	91
ENSG00000067167	TRAM1	93
ENSG00000067177	PHKA1	103
ENSG00000067182	TNFRSF1A	14
ENSG00000067191	CACNB1	103
ENSG00000067208	EVI5	90
ENSG00000067221	STOML1	91
ENSG00000067225	PKM	105
ENSG00000067248	DHX29	90
ENSG00000067334	DNTTIP2	90
ENSG00000067365	METTL22	14
ENSG00000067369	TP53BP1	90
ENSG00000067445	TRO	22
ENSG00000067533	RRP15	90
ENSG00000067560	RHOA	90
ENSG00000067596	DHX8	90
ENSG00000067606	PRKCZ	97
ENSG00000067646	ZFY	35
ENSG00000067704	IARS2	90
ENSG00000067715	SYT1	30
ENSG00000067829	IDH3G	14
ENSG00000067836	ROGDI	14
ENSG00000067840	PDZD4	30
ENSG00000067842	ATP2B3	30
ENSG00000067900	ROCK1	94
ENSG00000067955	CBFB	14
ENSG00000067992	PDK3	14
ENSG00000068001	HYAL2	71
ENSG00000068024	HDAC4	94
ENSG00000068028	RASSF1	14
ENSG00000068078	FGFR3	80
ENSG00000068079	IFI35	32
ENSG00000068097	HEATR6	90
ENSG00000068120	COASY	14
ENSG00000068137	PLEKHH3	27
ENSG00000068305	MEF2A	94
ENSG00000068308	OTUD5	14
ENSG00000068323	TFE3	14
ENSG00000068354	TBC1D25	14
ENSG00000068366	ACSL4	71
ENSG00000068383	INPP5A	94
ENSG00000068394	GPKOW	14
ENSG00000068400	GRIPAP1	14
ENSG00000068438	FTSJ1	14
ENSG00000068489	PRR11	37
ENSG00000068615	REEP1	91
ENSG00000068650	ATP11A	71
ENSG00000068654	POLR1A	90
ENSG00000068697	LAPTM4A	94
ENSG00000068724	TTC7A	14
ENSG00000068745	IP6K2	14
ENSG00000068781	STON1-GTF2A1L	94
ENSG00000068784	SRBD1	90
ENSG00000068796	KIF2A	37
ENSG00000068831	RASGRP2	32
ENSG00000068878	PSME4	90
ENSG00000068885	IFT80	90
ENSG00000068903	SIRT2	30
ENSG00000068912	ERLEC1	93
ENSG00000068971	PPP2R5B	30
ENSG00000068976	PYGM	103
ENSG00000068985	PAGE1	77
ENSG00000069011	PITX1	80
ENSG00000069018	TRPC7	22
ENSG00000069020	MAST4	80
ENSG00000069122	ADGRF5	71
ENSG00000069206	ADAM7	22
ENSG00000069248	NUP133	90
ENSG00000069275	NUCKS1	90
ENSG00000069329	VPS35	90
ENSG00000069345	DNAJA2	90
ENSG00000069399	BCL3	40
ENSG00000069424	KCNAB2	48
ENSG00000069431	ABCC9	91
ENSG00000069482	GAL	48
ENSG00000069493	CLEC2D	32
ENSG00000069509	FUNDC1	90
ENSG00000069535	MAOB	94
ENSG00000069667	RORA	90
ENSG00000069702	TGFBR3	94
ENSG00000069764	PLA2G10	27
ENSG00000069812	HES2	80
ENSG00000069849	ATP1B3	80
ENSG00000069869	NEDD4	103
ENSG00000069943	PIGB	52
ENSG00000069956	MAPK6	80
ENSG00000069966	GNB5	91
ENSG00000069974	RAB27A	14
ENSG00000069998	HDHD5	14
ENSG00000070010	UFD1	14
ENSG00000070018	LRP6	71
ENSG00000070019	GUCY2C	27
ENSG00000070031	SCT	40
ENSG00000070047	PHRF1	14
ENSG00000070061	ELP1	90
ENSG00000070081	NUCB2	93
ENSG00000070087	PFN2	91
ENSG00000070159	PTPN3	27
ENSG00000070182	SPTB	103
ENSG00000070190	DAPP1	80
ENSG00000070193	FGF10	22
ENSG00000070214	SLC44A1	91
ENSG00000070269	TMEM260	90
ENSG00000070366	SMG6	91
ENSG00000070367	EXOC5	90
ENSG00000070371	CLTCL1	103
ENSG00000070388	FGF22	80
ENSG00000070404	FSTL3	94
ENSG00000070413	DGCR2	14
ENSG00000070423	RNF126	14
ENSG00000070444	MNT	14
ENSG00000070476	ZXDC	90
ENSG00000070495	JMJD6	14
ENSG00000070501	POLB	91
ENSG00000070526	ST6GALNAC1	27
ENSG00000070540	WIPI1	48
ENSG00000070610	GBA2	14
ENSG00000070614	NDST1	52
ENSG00000070669	ASNS	90
ENSG00000070718	AP3M2	91
ENSG00000070729	CNGB1	22
ENSG00000070731	ST6GALNAC2	48
ENSG00000070748	CHAT	30
ENSG00000070756	PABPC1	90
ENSG00000070759	TESK2	80
ENSG00000070761	CFAP20	91
ENSG00000070770	CSNK2A2	14
ENSG00000070778	PTPN21	94
ENSG00000070785	EIF2B3	90
ENSG00000070808	CAMK2A	30
ENSG00000070814	TCOF1	90
ENSG00000070831	CDC42	90
ENSG00000070886	EPHA8	22
ENSG00000070915	SLC12A3	48
ENSG00000070950	RAD18	37
ENSG00000070961	ATP2B1	48
ENSG00000070985	TRPM5	3
ENSG00000071054	MAP4K4	91
ENSG00000071073	MGAT4A	14
ENSG00000071082	RPL31	10
ENSG00000071127	WDR1	94
ENSG00000071189	SNX13	90
ENSG00000071203	MS4A12	27
ENSG00000071205	ARHGAP10	94
ENSG00000071242	RPS6KA2	71
ENSG00000071243	ING3	90
ENSG00000071246	VASH1	71
ENSG00000071282	LMCD1	94
ENSG00000071462	BUD23	14
ENSG00000071537	SEL1L	3
ENSG00000071539	TRIP13	37
ENSG00000071553	ATP6AP1	4
ENSG00000071564	TCF3	14
ENSG00000071575	TRIB2	48
ENSG00000071626	DAZAP1	14
ENSG00000071655	MBD3	14
ENSG00000071677	PRLH	4
ENSG00000071794	HLTF	90
ENSG00000071859	FAM50A	14
ENSG00000071889	FAM3A	14
ENSG00000071894	CPSF1	104
ENSG00000071967	CYBRD1	94
ENSG00000071991	CDH19	48
ENSG00000071994	PDCD2	90
ENSG00000072041	SLC6A15	48
ENSG00000072042	RDH11	4
ENSG00000072062	PRKACA	14
ENSG00000072071	ADGRL1	30
ENSG00000072080	SPP2	20
ENSG00000072110	ACTN1	94
ENSG00000072121	ZFYVE26	90
ENSG00000072134	EPN2	91
ENSG00000072135	PTPN18	14
ENSG00000072163	LIMS2	94
ENSG00000072182	ASIC4	22
ENSG00000072195	SPEG	94
ENSG00000072201	LNX1	90
ENSG00000072210	ALDH3A2	14
ENSG00000072274	TFRC	90
ENSG00000072310	SREBF1	20
ENSG00000072315	TRPC5	71
ENSG00000072364	AFF4	90
ENSG00000072401	UBE2D1	90
ENSG00000072415	MPP5	90
ENSG00000072422	RHOBTB1	94
ENSG00000072501	SMC1A	90
ENSG00000072506	HSD17B10	14
ENSG00000072518	MARK2	80
ENSG00000072571	HMMR	37
ENSG00000072609	CHFR	90
ENSG00000072657	TRHDE	19
ENSG00000072682	P4HA2	94
ENSG00000072694	FCGR2B	32
ENSG00000072736	NFATC3	71
ENSG00000072756	TRNT1	90
ENSG00000072778	ACADVL	20
ENSG00000072786	STK10	32
ENSG00000072803	FBXW11	90
ENSG00000072818	ACAP1	32
ENSG00000072832	CRMP1	30
ENSG00000072840	EVC	94
ENSG00000072849	DERL2	14
ENSG00000072858	SIDT1	32
ENSG00000072864	NDE1	94
ENSG00000072952	IRAG1	94
ENSG00000072954	TMEM38A	103
ENSG00000072958	AP1M1	14
ENSG00000073008	PVR	27
ENSG00000073050	XRCC1	14
ENSG00000073060	SCARB1	20
ENSG00000073067	CYP2W1	32
ENSG00000073111	MCM2	37
ENSG00000073146	MOV10L1	77
ENSG00000073150	PANX2	80
ENSG00000073169	SELENOO	14
ENSG00000073282	TP63	80
ENSG00000073331	ALPK1	14
ENSG00000073350	LLGL2	27
ENSG00000073417	PDE8A	38
ENSG00000073464	CLCN4	91
ENSG00000073536	NLE1	90
ENSG00000073578	SDHA	105
ENSG00000073584	SMARCE1	90
ENSG00000073598	FNDC8	77
ENSG00000073605	GSDMB	14
ENSG00000073614	KDM5A	90
ENSG00000073670	ADAM11	30
ENSG00000073711	PPP2R3A	94
ENSG00000073712	FERMT2	94
ENSG00000073737	DHRS9	27
ENSG00000073754	CD5L	71
ENSG00000073756	PTGS2	40
ENSG00000073792	IGF2BP2	94
ENSG00000073803	MAP3K13	90
ENSG00000073849	ST6GAL1	20
ENSG00000073861	TBX21	32
ENSG00000073910	FRY	91
ENSG00000073921	PICALM	90
ENSG00000073969	NSF	91
ENSG00000074047	GLI2	94
ENSG00000074054	CLASP1	91
ENSG00000074071	MRPS34	14
ENSG00000074181	NOTCH3	94
ENSG00000074201	CLNS1A	90
ENSG00000074211	PPP2R2C	30
ENSG00000074219	TEAD2	32
ENSG00000074266	EED	90
ENSG00000074276	CDHR2	27
ENSG00000074317	SNCB	30
ENSG00000074319	TSG101	90
ENSG00000074356	NCBP3	90
ENSG00000074370	ATP2A3	22
ENSG00000074410	CA12	48
ENSG00000074416	MGLL	38
ENSG00000074527	NTN4	71
ENSG00000074582	BCS1L	14
ENSG00000074590	NUAK1	94
ENSG00000074603	DPP8	90
ENSG00000074621	SLC24A1	90
ENSG00000074657	ZNF532	91
ENSG00000074660	SCARF1	71
ENSG00000074695	LMAN1	93
ENSG00000074696	HACD3	91
ENSG00000074706	IPCEF1	71
ENSG00000074755	ZZEF1	14
ENSG00000074771	NOX3	32
ENSG00000074800	ENO1	105
ENSG00000074803	SLC12A1	48
ENSG00000074842	MYDGF	93
ENSG00000074855	ANO8	80
ENSG00000074935	TUBE1	90
ENSG00000074964	ARHGEF10L	91
ENSG00000074966	TXK	32
ENSG00000075035	WSCD2	71
ENSG00000075043	KCNQ2	30
ENSG00000075073	TACR2	94
ENSG00000075089	ACTR6	90
ENSG00000075131	TIPIN	90
ENSG00000075142	SRI	20
ENSG00000075151	EIF4G3	90
ENSG00000075188	NUP37	37
ENSG00000075213	SEMA3A	94
ENSG00000075218	GTSE1	37
ENSG00000075223	SEMA3C	94
ENSG00000075234	TTC38	20
ENSG00000075239	ACAT1	105
ENSG00000075240	GRAMD4	20
ENSG00000075275	CELSR1	27
ENSG00000075292	ZNF638	90
ENSG00000075303	SLC25A40	90
ENSG00000075336	TIMM21	105
ENSG00000075340	ADD2	30
ENSG00000075388	FGF4	21
ENSG00000075391	RASAL2	94
ENSG00000075399	VPS9D1	14
ENSG00000075407	ZNF37A	90
ENSG00000075413	MARK3	90
ENSG00000075415	SLC25A3	105
ENSG00000075420	FNDC3B	71
ENSG00000075426	FOSL2	40
ENSG00000075429	CACNG5	48
ENSG00000075461	CACNG4	30
ENSG00000075539	FRYL	27
ENSG00000075568	TMEM131	90
ENSG00000075618	FSCN1	80
ENSG00000075624	ACTB	94
ENSG00000075643	MOCOS	80
ENSG00000075651	PLD1	14
ENSG00000075673	ATP12A	71
ENSG00000075702	WDR62	37
ENSG00000075711	DLG1	90
ENSG00000075785	RAB7A	14
ENSG00000075790	BCAP29	90
ENSG00000075826	SEC31B	14
ENSG00000075856	SART3	90
ENSG00000075884	ARHGAP15	32
ENSG00000075886	TUBA3D	28
ENSG00000075891	PAX2	48
ENSG00000075914	EXOSC7	94
ENSG00000075945	KIFAP3	91
ENSG00000075975	MKRN2	90
ENSG00000076003	MCM6	37
ENSG00000076043	REXO2	93
ENSG00000076053	RBM7	93
ENSG00000076067	RBMS2	71
ENSG00000076108	BAZ2A	90
ENSG00000076201	PTPN23	14
ENSG00000076242	MLH1	90
ENSG00000076248	UNG	90
ENSG00000076258	FMO4	20
ENSG00000076321	KLHL20	90
ENSG00000076344	RGS11	22
ENSG00000076351	SLC46A1	14
ENSG00000076356	PLXNA2	3
ENSG00000076382	SPAG5	37
ENSG00000076513	ANKRD13A	71
ENSG00000076554	TPD52	80
ENSG00000076555	ACACB	38
ENSG00000076604	TRAF4	14
ENSG00000076641	PAG1	14
ENSG00000076650	GPATCH1	90
ENSG00000076662	ICAM3	32
ENSG00000076685	NT5C2	71
ENSG00000076706	MCAM	94
ENSG00000076716	GPC4	94
ENSG00000076770	MBNL3	71
ENSG00000076826	CAMSAP3	27
ENSG00000076864	RAP1GAP	71
ENSG00000076924	XAB2	14
ENSG00000076928	ARHGEF1	32
ENSG00000076944	STXBP2	27
ENSG00000076984	MAP2K7	14
ENSG00000077009	NMRK2	103
ENSG00000077080	ACTL6B	30
ENSG00000077092	RARB	4
ENSG00000077097	TOP2B	90
ENSG00000077147	TM9SF3	90
ENSG00000077150	NFKB2	32
ENSG00000077152	UBE2T	37
ENSG00000077157	PPP1R12B	94
ENSG00000077232	DNAJC10	52
ENSG00000077235	GTF3C1	14
ENSG00000077238	IL4R	94
ENSG00000077254	USP33	90
ENSG00000077264	PAK3	30
ENSG00000077274	CAPN6	94
ENSG00000077279	DCX	30
ENSG00000077312	SNRPA	14
ENSG00000077327	SPAG6	97
ENSG00000077348	EXOSC5	14
ENSG00000077380	DYNC1I2	90
ENSG00000077420	APBB1IP	32
ENSG00000077454	LRCH4	14
ENSG00000077458	FAM76B	90
ENSG00000077463	SIRT6	14
ENSG00000077498	TYR	48
ENSG00000077514	POLD3	90
ENSG00000077522	ACTN2	103
ENSG00000077549	CAPZB	14
ENSG00000077585	GPR137B	48
ENSG00000077684	JADE1	91
ENSG00000077713	SLC25A43	80
ENSG00000077721	UBE2A	90
ENSG00000077782	FGFR1	94
ENSG00000077800	FKBP6	77
ENSG00000077935	SMC1B	77
ENSG00000077942	FBLN1	94
ENSG00000077943	ITGA8	94
ENSG00000077984	CST7	32
ENSG00000078018	MAP2	30
ENSG00000078043	PIAS2	52
ENSG00000078053	AMPH	30
ENSG00000078061	ARAF	14
ENSG00000078070	MCCC1	90
ENSG00000078081	LAMP3	71
ENSG00000078098	FAP	94
ENSG00000078114	NEBL	103
ENSG00000078124	ACER3	90
ENSG00000078140	UBE2K	90
ENSG00000078142	PIK3C3	90
ENSG00000078177	N4BP2	90
ENSG00000078237	TIGAR	14
ENSG00000078246	TULP3	14
ENSG00000078269	SYNJ2	30
ENSG00000078295	ADCY2	30
ENSG00000078304	PPP2R5C	90
ENSG00000078328	RBFOX1	30
ENSG00000078369	GNB1	14
ENSG00000078399	HOXA9	4
ENSG00000078401	EDN1	71
ENSG00000078403	MLLT10	90
ENSG00000078487	ZCWPW1	77
ENSG00000078549	ADCYAP1R1	30
ENSG00000078579	FGF20	21
ENSG00000078589	P2RY10	32
ENSG00000078596	ITM2A	71
ENSG00000078618	NRDC	90
ENSG00000078668	VDAC3	105
ENSG00000078674	PCM1	90
ENSG00000078687	TNRC6C	91
ENSG00000078699	CBFA2T2	14
ENSG00000078725	BRINP1	30
ENSG00000078747	ITCH	90
ENSG00000078795	PKD2L2	90
ENSG00000078804	TP53INP2	30
ENSG00000078808	SDF4	14
ENSG00000078814	MYH7B	103
ENSG00000078898	BPIFB2	3
ENSG00000078900	TP73	4
ENSG00000078902	TOLLIP	91
ENSG00000078967	UBE2D4	90
ENSG00000079101	CLUL1	97
ENSG00000079102	RUNX1T1	91
ENSG00000079112	CDH17	27
ENSG00000079134	THOC1	90
ENSG00000079150	FKBP7	94
ENSG00000079156	OSBPL6	14
ENSG00000079215	SLC1A3	30
ENSG00000079246	XRCC5	90
ENSG00000079257	LXN	71
ENSG00000079263	SP140	32
ENSG00000079277	MKNK1	14
ENSG00000079308	TNS1	94
ENSG00000079313	REXO1	14
ENSG00000079332	SAR1A	90
ENSG00000079335	CDC14A	95
ENSG00000079337	RAPGEF3	71
ENSG00000079385	CEACAM1	27
ENSG00000079387	SENP1	90
ENSG00000079393	DUSP13	103
ENSG00000079432	CIC	14
ENSG00000079435	LIPE	38
ENSG00000079459	FDFT1	14
ENSG00000079462	PAFAH1B3	99
ENSG00000079482	OPHN1	91
ENSG00000079557	AFM	20
ENSG00000079616	KIF22	14
ENSG00000079689	SCGN	22
ENSG00000079739	PGM1	103
ENSG00000079785	DDX1	90
ENSG00000079805	DNM2	14
ENSG00000079819	EPB41L2	48
ENSG00000079841	RIMS1	30
ENSG00000079950	STX7	90
ENSG00000079974	RABL2B	97
ENSG00000079999	KEAP1	14
ENSG00000080007	DDX43	77
ENSG00000080031	PTPRH	27
ENSG00000080166	DCT	48
ENSG00000080189	SLC35C2	14
ENSG00000080200	CRYBG3	71
ENSG00000080293	SCTR	3
ENSG00000080298	RFX3	90
ENSG00000080345	RIF1	90
ENSG00000080371	RAB21	90
ENSG00000080493	SLC4A4	4
ENSG00000080546	SESN1	4
ENSG00000080561	MID2	94
ENSG00000080572	DNAAF6	97
ENSG00000080573	COL5A3	94
ENSG00000080603	SRCAP	14
ENSG00000080608	PUM3	14
ENSG00000080618	CPB2	20
ENSG00000080644	CHRNA3	22
ENSG00000080709	KCNN2	20
ENSG00000080802	CNOT4	90
ENSG00000080815	PSEN1	90
ENSG00000080819	CPOX	30
ENSG00000080822	CLDND1	30
ENSG00000080823	MOK	97
ENSG00000080824	HSP90AA1	90
ENSG00000080839	RBL1	37
ENSG00000080845	DLGAP4	14
ENSG00000080854	IGSF9B	91
ENSG00000080910	CFHR2	20
ENSG00000080986	NDC80	37
ENSG00000081014	AP4E1	90
ENSG00000081019	RSBN1	90
ENSG00000081026	MAGI3	71
ENSG00000081041	CXCL2	40
ENSG00000081051	AFP	94
ENSG00000081052	COL4A4	71
ENSG00000081059	TCF7	32
ENSG00000081087	OSTM1	90
ENSG00000081138	CDH7	30
ENSG00000081148	IMPG2	38
ENSG00000081154	PCNP	90
ENSG00000081177	EXD2	90
ENSG00000081181	ARG2	4
ENSG00000081189	MEF2C	91
ENSG00000081237	PTPRC	32
ENSG00000081248	CACNA1S	103
ENSG00000081277	PKP1	80
ENSG00000081307	UBA5	48
ENSG00000081320	STK17B	32
ENSG00000081377	CDC14B	20
ENSG00000081386	ZNF510	90
ENSG00000081479	LRP2	71
ENSG00000081665	ZNF506	52
ENSG00000081692	JMJD4	14
ENSG00000081721	DUSP12	14
ENSG00000081760	AACS	20
ENSG00000081791	DELE1	90
ENSG00000081800	SLC13A1	27
ENSG00000081803	CADPS2	77
ENSG00000081818	PCDHB4	25
ENSG00000081842	PCDHA6	30
ENSG00000081853	PCDHGA2	30
ENSG00000081870	HSPB11	90
ENSG00000081913	PHLPP1	30
ENSG00000081923	ATP8B1	27
ENSG00000081985	IL12RB2	32
ENSG00000082014	SMARCD3	14
ENSG00000082068	WDR70	90
ENSG00000082074	FYB1	32
ENSG00000082126	MPP4	22
ENSG00000082146	STRADB	48
ENSG00000082175	PGR	4
ENSG00000082196	C1QTNF3	48
ENSG00000082212	ME2	90
ENSG00000082213	C5orf22	90
ENSG00000082258	CCNT2	90
ENSG00000082269	FAM135A	80
ENSG00000082293	COL19A1	48
ENSG00000082397	EPB41L3	91
ENSG00000082438	COBLL1	80
ENSG00000082458	DLG3	77
ENSG00000082482	KCNK2	94
ENSG00000082497	SERTAD4	4
ENSG00000082515	MRPL22	90
ENSG00000082516	GEMIN5	90
ENSG00000082641	NFE2L1	103
ENSG00000082684	SEMA5B	48
ENSG00000082701	GSK3B	90
ENSG00000082781	ITGB5	94
ENSG00000082805	ERC1	91
ENSG00000082898	XPO1	90
ENSG00000082996	RNF13	91
ENSG00000083067	TRPM3	22
ENSG00000083093	PALB2	90
ENSG00000083097	DOP1A	90
ENSG00000083099	LYRM2	90
ENSG00000083123	BCKDHB	90
ENSG00000083168	KAT6A	90
ENSG00000083223	TUT7	14
ENSG00000083290	ULK2	52
ENSG00000083307	GRHL2	80
ENSG00000083312	TNPO1	90
ENSG00000083444	PLOD1	94
ENSG00000083454	P2RX5	32
ENSG00000083520	DIS3	90
ENSG00000083535	PIBF1	90
ENSG00000083544	TDRD3	90
ENSG00000083635	NUFIP1	90
ENSG00000083642	PDS5B	90
ENSG00000083720	OXCT1	105
ENSG00000083750	RRAGB	90
ENSG00000083782	EPYC	40
ENSG00000083799	CYLD	14
ENSG00000083807	SLC27A5	20
ENSG00000083812	ZNF324	14
ENSG00000083814	ZNF671	52
ENSG00000083817	ZNF416	52
ENSG00000083828	ZNF586	52
ENSG00000083838	ZNF446	14
ENSG00000083844	ZNF264	52
ENSG00000083845	RPS5	10
ENSG00000083857	FAT1	94
ENSG00000083896	YTHDC1	90
ENSG00000083937	CHMP2B	90
ENSG00000084070	SMAP2	32
ENSG00000084072	PPIE	90
ENSG00000084073	ZMPSTE24	90
ENSG00000084090	STARD7	90
ENSG00000084092	NOA1	10
ENSG00000084093	REST	90
ENSG00000084110	HAL	20
ENSG00000084112	SSH1	48
ENSG00000084207	GSTP1	80
ENSG00000084234	APLP2	71
ENSG00000084444	FAM234B	30
ENSG00000084453	SLCO1A2	30
ENSG00000084463	WBP11	90
ENSG00000084623	EIF3I	90
ENSG00000084628	NKAIN1	4
ENSG00000084636	COL16A1	94
ENSG00000084652	TXLNA	90
ENSG00000084674	APOB	20
ENSG00000084676	NCOA1	90
ENSG00000084693	AGBL5	90
ENSG00000084710	EFR3B	30
ENSG00000084731	KIF3C	30
ENSG00000084733	RAB10	90
ENSG00000084734	GCKR	20
ENSG00000084754	HADHA	105
ENSG00000084764	MAPRE3	30
ENSG00000084774	CAD	90
ENSG00000085063	CD59	71
ENSG00000085117	CD82	80
ENSG00000085185	BCORL1	14
ENSG00000085224	ATRX	90
ENSG00000085231	AK6	90
ENSG00000085265	FCN1	32
ENSG00000085274	MYNN	90
ENSG00000085276	MECOM	3
ENSG00000085365	SCAMP1	91
ENSG00000085377	PREP	14
ENSG00000085382	HACE1	91
ENSG00000085415	SEH1L	90
ENSG00000085433	WDR47	91
ENSG00000085449	WDFY1	90
ENSG00000085465	OVGP1	21
ENSG00000085491	SLC25A24	90
ENSG00000085511	MAP3K4	90
ENSG00000085514	PILRA	32
ENSG00000085552	IGSF9	27
ENSG00000085563	ABCB1	20
ENSG00000085644	ZNF213	14
ENSG00000085662	AKR1B1	20
ENSG00000085719	CPNE3	90
ENSG00000085721	RRN3	90
ENSG00000085733	CTTN	11
ENSG00000085741	WNT11	94
ENSG00000085760	MTIF2	90
ENSG00000085788	DDHD2	93
ENSG00000085831	TTC39A	4
ENSG00000085832	EPS15	90
ENSG00000085840	ORC1	37
ENSG00000085871	MGST2	80
ENSG00000085872	CHERP	14
ENSG00000085978	ATG16L1	14
ENSG00000085982	USP40	90
ENSG00000085998	POMGNT1	14
ENSG00000085999	RAD54L	37
ENSG00000086015	MAST2	14
ENSG00000086061	DNAJA1	90
ENSG00000086065	CHMP5	90
ENSG00000086102	NFX1	14
ENSG00000086159	AQP6	48
ENSG00000086189	DIMT1	90
ENSG00000086200	IPO11	90
ENSG00000086205	FOLH1	4
ENSG00000086232	EIF2AK1	14
ENSG00000086288	NME8	14
ENSG00000086289	EPDR1	91
ENSG00000086300	SNX10	48
ENSG00000086475	SEPHS1	90
ENSG00000086504	MRPL28	14
ENSG00000086506	HBQ1	48
ENSG00000086544	ITPKC	80
ENSG00000086548	CEACAM6	27
ENSG00000086570	FAT2	80
ENSG00000086589	RBM22	90
ENSG00000086598	TMED2	93
ENSG00000086619	ERO1B	22
ENSG00000086666	ZFAND6	90
ENSG00000086696	HSD17B2	27
ENSG00000086712	TXLNG	10
ENSG00000086717	PPEF1	77
ENSG00000086730	LAT2	32
ENSG00000086758	HUWE1	90
ENSG00000086827	ZW10	93
ENSG00000086848	ALG9	93
ENSG00000086967	MYBPC2	103
ENSG00000086991	NOX4	94
ENSG00000087008	ACOX3	80
ENSG00000087053	MTMR2	90
ENSG00000087074	PPP1R15A	40
ENSG00000087076	HSD17B14	20
ENSG00000087077	TRIP6	14
ENSG00000087085	ACHE	22
ENSG00000087086	FTL	14
ENSG00000087087	SRRT	90
ENSG00000087088	BAX	14
ENSG00000087095	NLK	91
ENSG00000087111	PIGS	14
ENSG00000087116	ADAMTS2	94
ENSG00000087128	TMPRSS11E	80
ENSG00000087152	ATXN7L3	14
ENSG00000087157	PGS1	32
ENSG00000087191	PSMC5	14
ENSG00000087206	UIMC1	90
ENSG00000087237	CETP	71
ENSG00000087245	MMP2	94
ENSG00000087250	MT3	30
ENSG00000087253	LPCAT2	71
ENSG00000087258	GNAO1	30
ENSG00000087263	OGFOD1	90
ENSG00000087266	SH3BP2	14
ENSG00000087269	NOP14	90
ENSG00000087274	ADD1	91
ENSG00000087299	L2HGDH	90
ENSG00000087301	TXNDC16	4
ENSG00000087302	RTRAF	90
ENSG00000087303	NID2	94
ENSG00000087338	GMCL1	90
ENSG00000087365	SF3B2	14
ENSG00000087448	KLHL42	90
ENSG00000087470	DNM1L	90
ENSG00000087494	PTHLH	80
ENSG00000087495	PHACTR3	30
ENSG00000087502	ERGIC2	90
ENSG00000087510	TFAP2C	80
ENSG00000087586	AURKA	37
ENSG00000087589	CASS4	71
ENSG00000087842	PIR	48
ENSG00000087884	AAMDC	90
ENSG00000087995	METTL2A	90
ENSG00000088002	SULT2B1	80
ENSG00000088035	ALG6	90
ENSG00000088038	CNOT3	14
ENSG00000088179	PTPN4	4
ENSG00000088205	DDX18	90
ENSG00000088247	KHSRP	14
ENSG00000088256	GNA11	14
ENSG00000088280	ASAP3	14
ENSG00000088298	EDEM2	14
ENSG00000088305	DNMT3B	77
ENSG00000088320	REM1	94
ENSG00000088325	TPX2	37
ENSG00000088356	PDRG1	14
ENSG00000088367	EPB41L1	30
ENSG00000088386	SLC15A1	27
ENSG00000088387	DOCK9	71
ENSG00000088448	ANKRD10	90
ENSG00000088451	TGDS	90
ENSG00000088538	DOCK3	71
ENSG00000088543	C3orf18	91
ENSG00000088682	COQ9	105
ENSG00000088726	TMEM40	80
ENSG00000088727	KIF9	97
ENSG00000088756	ARHGAP28	94
ENSG00000088766	CRLS1	94
ENSG00000088808	PPP1R13B	14
ENSG00000088812	ATRN	91
ENSG00000088826	SMOX	30
ENSG00000088827	SIGLEC1	32
ENSG00000088832	FKBP1A	14
ENSG00000088833	NSFL1C	14
ENSG00000088836	SLC4A11	71
ENSG00000088854	C20orf194	91
ENSG00000088876	ZNF343	90
ENSG00000088881	EBF4	4
ENSG00000088882	CPXM1	94
ENSG00000088888	MAVS	14
ENSG00000088899	LZTS3	30
ENSG00000088926	F11	20
ENSG00000088930	XRN2	90
ENSG00000088970	KIZ	90
ENSG00000088986	DYNLL1	37
ENSG00000088992	TESC	48
ENSG00000089006	SNX5	90
ENSG00000089009	RPL6	10
ENSG00000089012	SIRPG	32
ENSG00000089022	MAPKAPK5	90
ENSG00000089041	P2RX7	48
ENSG00000089048	ESF1	90
ENSG00000089050	RBBP9	90
ENSG00000089053	ANAPC5	90
ENSG00000089057	SLC23A2	20
ENSG00000089060	SLC8B1	94
ENSG00000089063	TMEM230	90
ENSG00000089091	DZANK1	97
ENSG00000089094	KDM2B	90
ENSG00000089101	CFAP61	14
ENSG00000089116	LHX5	22
ENSG00000089123	TASP1	94
ENSG00000089127	OAS1	32
ENSG00000089154	GCN1	90
ENSG00000089157	RPLP0	10
ENSG00000089159	PXN	14
ENSG00000089163	SIRT4	105
ENSG00000089169	RPH3A	30
ENSG00000089177	KIF16B	14
ENSG00000089195	TRMT6	90
ENSG00000089199	CHGB	22
ENSG00000089220	PEBP1	20
ENSG00000089225	TBX5	103
ENSG00000089234	BRAP	90
ENSG00000089248	ERP29	14
ENSG00000089250	NOS1	27
ENSG00000089280	FUS	90
ENSG00000089289	IGBP1	10
ENSG00000089327	FXYD5	94
ENSG00000089335	ZNF302	52
ENSG00000089351	GRAMD1A	71
ENSG00000089356	FXYD3	27
ENSG00000089472	HEPH	27
ENSG00000089486	CDIP1	91
ENSG00000089505	CMTM1	32
ENSG00000089558	KCNH4	30
ENSG00000089597	GANAB	93
ENSG00000089639	GMIP	32
ENSG00000089682	RBM41	90
ENSG00000089685	BIRC5	37
ENSG00000089692	LAG3	32
ENSG00000089693	MLF2	14
ENSG00000089723	OTUB2	27
ENSG00000089737	DDX24	90
ENSG00000089775	ZBTB25	90
ENSG00000089818	NECAP1	91
ENSG00000089820	ARHGAP4	32
ENSG00000089847	ANKRD24	77
ENSG00000089876	DHX32	80
ENSG00000089902	RCOR1	80
ENSG00000089916	GPATCH2L	90
ENSG00000090006	LTBP4	94
ENSG00000090013	BLVRB	48
ENSG00000090020	SLC9A1	27
ENSG00000090054	SPTLC1	90
ENSG00000090060	PAPOLA	90
ENSG00000090061	CCNK	90
ENSG00000090097	PCBP4	91
ENSG00000090104	RGS1	32
ENSG00000090238	YPEL3	14
ENSG00000090263	MRPS33	90
ENSG00000090266	NDUFB2	105
ENSG00000090273	NUDC	14
ENSG00000090316	MAEA	14
ENSG00000090339	ICAM1	40
ENSG00000090372	STRN4	14
ENSG00000090376	IRAK3	14
ENSG00000090382	LYZ	3
ENSG00000090402	SI	27
ENSG00000090432	MUL1	90
ENSG00000090447	TFAP4	14
ENSG00000090470	PDCD7	90
ENSG00000090487	SPG21	14
ENSG00000090512	FETUB	20
ENSG00000090520	DNAJB11	93
ENSG00000090530	P3H2	80
ENSG00000090534	THPO	20
ENSG00000090539	CHRD	20
ENSG00000090554	FLT3LG	14
ENSG00000090565	RAB11FIP3	91
ENSG00000090581	GNPTG	14
ENSG00000090612	ZNF268	52
ENSG00000090615	GOLGA3	90
ENSG00000090621	PABPC4	90
ENSG00000090659	CD209	32
ENSG00000090661	CERS4	80
ENSG00000090674	MCOLN1	14
ENSG00000090686	USP48	90
ENSG00000090776	EFNB1	80
ENSG00000090857	PDPR	14
ENSG00000090861	AARS1	14
ENSG00000090863	GLG1	14
ENSG00000090889	KIF4A	37
ENSG00000090905	TNRC6A	90
ENSG00000090924	PLEKHG2	14
ENSG00000090932	DLL3	30
ENSG00000090971	NAT14	14
ENSG00000090975	PITPNM2	4
ENSG00000090989	EXOC1	90
ENSG00000091009	RBM27	90
ENSG00000091010	POU4F3	22
ENSG00000091039	OSBPL8	90
ENSG00000091073	DTX2	80
ENSG00000091106	NLRC4	32
ENSG00000091127	PUS7	90
ENSG00000091128	LAMB4	48
ENSG00000091129	NRCAM	30
ENSG00000091136	LAMB1	94
ENSG00000091137	SLC26A4	71
ENSG00000091138	SLC26A3	27
ENSG00000091140	DLD	105
ENSG00000091157	WDR7	91
ENSG00000091164	TXNL1	71
ENSG00000091181	IL5RA	97
ENSG00000091262	ABCC6	20
ENSG00000091317	CMTM6	14
ENSG00000091409	ITGA6	80
ENSG00000091428	RAPGEF4	30
ENSG00000091436	MAP3K20	94
ENSG00000091482	SMPX	103
ENSG00000091483	FH	105
ENSG00000091490	SEL1L3	14
ENSG00000091513	TF	20
ENSG00000091527	CDV3	90
ENSG00000091536	MYO15A	22
ENSG00000091542	ALKBH5	14
ENSG00000091583	APOH	20
ENSG00000091592	NLRP1	30
ENSG00000091622	PITPNM3	71
ENSG00000091640	SPAG7	14
ENSG00000091651	ORC6	37
ENSG00000091656	ZFHX4	91
ENSG00000091664	SLC17A6	22
ENSG00000091704	CPA1	3
ENSG00000091732	ZC3HC1	14
ENSG00000091831	ESR1	4
ENSG00000091879	ANGPT2	71
ENSG00000091947	TMEM101	48
ENSG00000091986	CCDC80	94
ENSG00000092009	CMA1	21
ENSG00000092010	PSME1	32
ENSG00000092020	PPP2R3C	90
ENSG00000092036	HAUS4	14
ENSG00000092051	JPH4	30
ENSG00000092054	MYH7	103
ENSG00000092067	CEBPE	21
ENSG00000092068	SLC7A8	80
ENSG00000092094	OSGEP	90
ENSG00000092096	SLC22A17	30
ENSG00000092098	RNF31	14
ENSG00000092108	SCFD1	90
ENSG00000092140	G2E3	90
ENSG00000092148	HECTD1	90
ENSG00000092199	HNRNPC	90
ENSG00000092200	RPGRIP1	77
ENSG00000092201	SUPT16H	90
ENSG00000092203	TOX4	90
ENSG00000092208	GEMIN2	90
ENSG00000092295	TGM1	80
ENSG00000092330	TINF2	90
ENSG00000092345	DAZL	77
ENSG00000092377	TBL1Y	35
ENSG00000092421	SEMA6A	20
ENSG00000092439	TRPM7	90
ENSG00000092445	TYRO3	91
ENSG00000092470	WDR76	37
ENSG00000092529	CAPN3	48
ENSG00000092531	SNAP23	90
ENSG00000092607	TBX15	103
ENSG00000092621	PHGDH	80
ENSG00000092758	COL9A3	48
ENSG00000092820	EZR	80
ENSG00000092841	MYL6	94
ENSG00000092847	AGO1	90
ENSG00000092850	TEKT2	97
ENSG00000092853	CLSPN	37
ENSG00000092871	RFFL	90
ENSG00000092929	UNC13D	32
ENSG00000092931	MFSD11	14
ENSG00000092964	DPYSL2	91
ENSG00000092978	GPATCH2	52
ENSG00000093000	NUP50	90
ENSG00000093009	CDC45	37
ENSG00000093010	COMT	48
ENSG00000093072	ADA2	32
ENSG00000093134	VNN3	32
ENSG00000093144	ECHDC1	38
ENSG00000093167	LRRFIP2	90
ENSG00000093183	SEC22C	90
ENSG00000093217	XYLB	20
ENSG00000094631	HDAC6	14
ENSG00000094755	GABRP	4
ENSG00000094796	KRT31	26
ENSG00000094804	CDC6	37
ENSG00000094841	UPRT	90
ENSG00000094880	CDC23	90
ENSG00000094914	AAAS	14
ENSG00000094916	CBX5	90
ENSG00000094963	FMO2	71
ENSG00000094975	SUCO	90
ENSG00000095002	MSH2	37
ENSG00000095015	MAP3K1	27
ENSG00000095059	DHPS	14
ENSG00000095066	HOOK2	40
ENSG00000095110	NXPE1	27
ENSG00000095139	ARCN1	93
ENSG00000095203	EPB41L4B	3
ENSG00000095209	TMEM38B	90
ENSG00000095261	PSMD5	90
ENSG00000095303	PTGS1	4
ENSG00000095319	NUP188	90
ENSG00000095321	CRAT	14
ENSG00000095370	SH2D3C	71
ENSG00000095380	NANS	4
ENSG00000095383	TBC1D2	80
ENSG00000095397	WHRN	20
ENSG00000095464	PDE6C	90
ENSG00000095485	CWF19L1	90
ENSG00000095539	SEMA4G	27
ENSG00000095564	BTAF1	90
ENSG00000095574	IKZF5	90
ENSG00000095585	BLNK	32
ENSG00000095587	TLL2	77
ENSG00000095596	CYP26A1	40
ENSG00000095627	TDRD1	77
ENSG00000095637	SORBS1	94
ENSG00000095713	CRTAC1	94
ENSG00000095739	BAMBI	26
ENSG00000095752	IL11	40
ENSG00000095777	MYO3A	32
ENSG00000095787	WAC	90
ENSG00000095794	CREM	40
ENSG00000095906	NUBP2	14
ENSG00000095917	TPSD1	21
ENSG00000095932	SMIM24	27
ENSG00000095951	HIVEP1	90
ENSG00000095970	TREM2	32
ENSG00000095981	KCNK16	22
ENSG00000096006	CRISP3	3
ENSG00000096060	FKBP5	40
ENSG00000096063	SRPK1	14
ENSG00000096070	BRPF3	90
ENSG00000096080	MRPS18A	11
ENSG00000096088	PGC	27
ENSG00000096092	TMEM14A	91
ENSG00000096093	EFHC1	97
ENSG00000096264	NCR2	94
ENSG00000096384	HSP90AB1	11
ENSG00000096395	MLN	27
ENSG00000096401	CDC5L	90
ENSG00000096433	ITPR3	22
ENSG00000096654	ZNF184	90
ENSG00000096696	DSP	80
ENSG00000096717	SIRT1	90
ENSG00000096746	HNRNPH3	90
ENSG00000096872	IFT74	52
ENSG00000096968	JAK2	94
ENSG00000096996	IL12RB1	32
ENSG00000097007	ABL1	94
ENSG00000097021	ACOT7	30
[truncated: 16,477 more rows]

## Sheet: Supplementary Data S4c
GO enrichment analysis of modules with at least 150 genes
Module 3
ID	Description	GeneRatio	BgRatio	pvalue	p.adjust	qvalue	geneID	Count
GO:0019730	antimicrobial humoral response	18/164	128/16034	8.39e-16	1.35e-12	1.31e-12	PRSS3/BPIFB2/LYZ/WFDC2/REG1A/SLPI/BPIFB1/HTN1/BPIFA2/REG3G/DCD/PLA2G1B/MUC7/REG3A/REG1B/BPIFA1/HTN3/PRSS2	18
GO:0042742	defense response to bacterium	16/164	235/16034	2.45e-09	1.19e-06	1.15e-06	LYZ/WFDC2/SLPI/STATH/HTN1/BPIFA2/LACRT/IL22RA1/REG3G/DCD/LPO/PLA2G1B/RNASE8/PRB3/BPIFA1/HTN3	16
GO:0050909	sensory perception of taste	9/164	53/16034	2.96e-09	1.19e-06	1.15e-06	TRPM5/CST4/CA6/PIP/LCN1/AZGP1/LPO/CST2/CST1	9
GO:0007586	digestion	12/164	133/16034	1.15e-08	3.09e-06	2.99e-06	PRSS3/KCNN4/STATH/CLPS/CTRB1/CTRB2/CEL/PNLIP/SERPINA3/PRSS1/AMY2A/PRSS2	12
GO:0001895	retina homeostasis	9/164	72/16034	4.82e-08	8.01e-06	7.77e-06	PROM1/LYZ/CST4/PRH1/PIP/LCN1/AZGP1/ZG16B/OPRPN	9
GO:0009235	cobalamin metabolic process	6/164	21/16034	4.99e-08	8.01e-06	7.77e-06	PRSS3/TCN1/CTRC/CTRB1/CTRB2/PRSS1	6
GO:0010466	negative regulation of peptidase activity	14/164	237/16034	1.5e-07	2.19e-05	2.12e-05	CST4/WFDC2/SMR3A/SERPINI2/SLPI/LCN1/SPINK1/CST5/CST2/CST1/OPRPN/SMR3B/UMODL1/SERPINA3	14
GO:0051346	negative regulation of hydrolase activity	15/164	426/16034	3.24e-05	0.00305777	0.00296602	CST4/WFDC2/SLC39A14/SMR3A/SERPINI2/SLPI/LCN1/SPINK1/CST5/CST2/CST1/OPRPN/SMR3B/UMODL1/SERPINA3	15
GO:0031640	killing of cells of other organism	6/164	63/16034	4.38e-05	0.00390946	0.00379215	LYZ/HTN1/REG3G/DCD/MUC7/HTN3	6
GO:0006767	water-soluble vitamin metabolic process	6/164	80/16034	0.00016807	0.0122617	0.0118938	PRSS3/TCN1/CTRC/CTRB1/CTRB2/PRSS1	6
GO:0032941	secretion by tissue	4/164	35/16034	0.00043142	0.0276974	0.0268663	KCNN4/STATH/LACRT/CEL	4
Module 4
ID	Description	GeneRatio	BgRatio	pvalue	p.adjust	qvalue	geneID	Count
GO:0007389	pattern specification process	46/301	424/16034	2.78e-22	5.81e-19	5.42e-19	HOXA11/ISL1/ALX4/HOXA9/SFRP1/HOXA2/HOXA3/HOXA5/HOXA6/HOXB6/IRX4/HOXB8/HOXB5/HOXB3/HOXA7/HOXD3/HOXD9/HOXD10/HOXD11/HOXD13/FOXA1/GSC/MEIS2/LMX1B/BMPR1B/GPR161/MEIS1/PKD1L1/SOX17/MESP1/NKX3-1/AR/HOXD4/HOXD12/EMX2/IRX1/HOXB9/HOXB2/HOXD8/IRX3/ERBB4/WT1/PBX1/HOXA4/HOXA10/HOXB7	46
GO:0003002	regionalization	41/301	330/16034	3.82e-22	5.81e-19	5.42e-19	HOXA11/ISL1/ALX4/HOXA9/SFRP1/HOXA2/HOXA3/HOXA5/HOXA6/HOXB6/HOXB8/HOXB5/HOXB3/HOXA7/HOXD3/HOXD9/HOXD10/HOXD11/HOXD13/FOXA1/GSC/LMX1B/BMPR1B/GPR161/PKD1L1/SOX17/MESP1/NKX3-1/AR/HOXD4/EMX2/IRX1/HOXB9/HOXB2/HOXD8/IRX3/WT1/PBX1/HOXA4/HOXA10/HOXB7	41
GO:0048704	embryonic skeletal system morphogenesis	23/301	88/16034	2.45e-20	2.48e-17	2.32e-17	HOXA11/ALX4/HOXA9/HOXA2/HOXA3/HOXA5/HOXA6/HOXB6/HOXB8/HOXB5/HOXB3/HOXA7/HOXD3/HOXD9/HOXD10/GSC/OSR2/HOXD4/HOXB9/HOXB2/IRX5/HOXA4/HOXB7	23
GO:0060740	prostate gland epithelium morphogenesis	7/301	24/16034	2.02e-07	4.38e-05	4.09e-05	ESR1/SFRP1/HOXD13/FOXA1/HOXB13/NKX3-1/AR	7
GO:0045165	cell fate commitment	17/301	251/16034	5.5e-06	0.00063713	0.00059418	HOXA11/ISL1/SFRP1/HOXA2/GATA3/SPDEF/HOXD10/FOXA1/GSC/ELF5/SOX17/MESP1/AR/SOX12/ERBB4/JAG2/WT1	17
GO:0002070	epithelial cell maturation	5/301	16/16034	8.31e-06	0.00084317	0.00078634	PGR/XBP1/HOXA5/FOXA1/HOXB13	5
GO:0061448	connective tissue development	15/301	244/16034	6.03e-05	0.00359913	0.00335654	HOXA11/CHRDL2/RARB/XBP1/TRPS1/HOXA3/HOXA5/HOXB3/HOXD3/FOXA1/TRPM4/BMPR1B/CSGALNACT1/OSR2/WT1	15
GO:0007548	sex differentiation	15/301	264/16034	0.00014547	0.0078666	0.00733637	HOXA11/HOXA9/PGR/ESR1/SFRP1/GATA3/HOXD13/BMPR1B/KIT/NKX3-1/AR/IRX5/WT1/PBX1/HOXA10	15
GO:0043401	steroid hormone mediated signaling pathway	10/301	131/16034	0.00018251	0.00941307	0.0087786	ISL1/PLPP1/PGR/ESR1/SFRP1/FOXA1/NKX3-1/OR51E2/TRIM68/AR	10
GO:0046068	cGMP metabolic process	4/301	17/16034	0.00023885	0.0110127	0.0102704	GUCY1B1/PDE9A/GUCY1A1/NPR1	4
GO:0019370	leukotriene biosynthetic process	4/301	20/16034	0.00046511	0.0186228	0.0173676	GGT1/GGTLC2/GGT2/GGTLC3	4
GO:0009225	nucleotide-sugar metabolic process	5/301	36/16034	0.0005275	0.0205792	0.0191921	PGM3/NANS/UGDH/UAP1/CSGALNACT1	5
GO:1901570	fatty acid derivative biosynthetic process	8/301	99/16034	0.00054848	0.0211268	0.0197028	ELOVL5/PTGS1/GGT1/GGTLC2/GGT2/ELOVL7/GGTLC3/ACACA	8
GO:0009083	branched-chain amino acid catabolic process	4/301	22/16034	0.00068176	0.0246977	0.023033	IVD/MCCC2/AUH/ACAD8	4
GO:0051497	negative regulation of stress fiber assembly	4/301	26/16034	0.00131348	0.0420728	0.039237	ARHGAP6/CGNL1/TMEFF2/FRMD7	4
GO:0043171	peptide catabolic process	4/301	27/16034	0.00151936	0.0481604	0.0449143	GGT1/GGTLC2/GGT2/GGTLC3	4
GO:0045638	negative regulation of myeloid cell differentiation	7/301	91/16034	0.00161503	0.0495744	0.046233	HOXA9/SFRP1/HOXA5/HOXB8/HOXA7/MEIS2/MEIS1	7
GO:0048934	peripheral nervous system neuron differentiation	3/301	13/16034	0.00162913	0.0495744	0.046233	ISL1/HOXD9/HOXD10	3
GO:0048935	peripheral nervous system neuron development	3/301	13/16034	0.00162913	0.0495744	0.046233	ISL1/HOXD9/HOXD10	3
Module 14
ID	Description	GeneRatio	BgRatio	pvalue	p.adjust	qvalue	geneID	Count
GO:0034660	ncRNA metabolic process	126/2105	479/16034	3.54e-15	1.08e-11	9.82e-12	ELAC2/RPUSD1/TSR3/UTP18/LARS2/USP36/WDR18/KARS1/FTSJ1/BUD23/HSD17B10/EXOSC5/TUT7/KHSRP/AARS1/PES1/SNU13/RTCB/TRMU/CDK5RAP1/RBFA/SUV39H1/USB1/EARS2/SARS2/PIH1D1/ERCC2/TRMT1/POP4/RPS16/FBL/DDX49/PTCD1/AIMP2/NOP2/RRP9/MRM2/DDX54/TRIR/MOCS3/DDX27/EMG1/INTS11/KRI1/GTPBP3/NSUN5/RRP8/RNASEL/DDX56/IMP4/VARS2/TARBP2/UTP4/NOB1/PELP1/EIF4A3/DUS3L/CTU1/RRNAD1/ISG20L2/TARS2/INTS3/DIS3L2/NHP2/FARS2/ABT1/MEPCE/…	126
GO:0034470	ncRNA processing	109/2105	391/16034	3.96e-15	1.08e-11	9.82e-12	ELAC2/RPUSD1/TSR3/UTP18/USP36/WDR18/KARS1/FTSJ1/BUD23/HSD17B10/EXOSC5/TUT7/AARS1/PES1/SNU13/RTCB/TRMU/CDK5RAP1/RBFA/SUV39H1/USB1/PIH1D1/ERCC2/TRMT1/POP4/RPS16/FBL/DDX49/PTCD1/NOP2/RRP9/MRM2/DDX54/MOCS3/DDX27/EMG1/INTS11/KRI1/GTPBP3/NSUN5/RRP8/RNASEL/DDX56/IMP4/TARBP2/UTP4/NOB1/PELP1/EIF4A3/DUS3L/CTU1/RRNAD1/ISG20L2/INTS3/NHP2/FARS2/ABT1/REXO4/TUT1/TRPT1/DHX37/TRMT44/RPUSD3/WDR4/RRP1/FAM207A/CPSF4…	109
GO:0016236	macroautophagy	90/2105	303/16034	1.79e-14	3.24e-11	2.96e-11	POLDIP2/CLEC16A/PHF23/USP36/TBC1D25/CSNK2A2/PRKACA/RAB7A/TIGAR/ATG16L1/NSFL1C/MCOLN1/HDAC6/SNAP29/TOMM22/MTMR3/HDAC10/SPTLC2/CHMP4B/MAP1LC3A/NPRL3/TSC2/CDC37/IFT20/ATG2A/AMBRA1/ATP6V0E1/NPRL2/AUP1/HTRA2/LAMTOR2/ATP6V0B/ATG101/CAPNS1/BECN1/EMC6/TOMM40/CHMP2A/VPS25/VPS4A/MAP1LC3B/RPTOR/WDR45B/RETREG3/MVB12A/AKT1/UFC1/RALB/LRSAM1/LAMTOR1/WIPI2/SNF8/ATP6V0D1/UBQLN4/SQSTM1/MTMR14/TEX264/UBXN6/MLST8/AT…	90
GO:0022613	ribonucleoprotein complex biogenesis	112/2105	433/16034	4.24e-13	5.76e-10	5.26e-10	RPUSD1/LUC7L/TSR3/UTP18/RPL26L1/NOP16/USP36/WDR18/BUD23/XAB2/EXOSC5/SRPK1/SF3A1/SNRPD3/PES1/SNU13/EIF3D/PRPF6/MTG2/RBFA/SUV39H1/PIH1D1/ERCC2/SF3A2/POP4/RPS16/FBL/PRPF31/DDX49/EIF3B/C1QBP/NOP2/RRP9/WDR77/MRPS2/MRM2/DDX54/DDX27/SNRPC/DDX31/SNRPD2/SNRPB/EIF2S2/EMG1/KRI1/NSUN5/LSM4/PPAN/EIF3G/AAR2/TRAF7/DHX30/RRP8/MYBBP1A/ERAL1/PRMT7/NIP7/RNASEL/DDX56/IMP4/TARBP2/UTP4/NOB1/PELP1/EIF4A3/TXNL4A/GEMIN7/…	112
GO:0010498	proteasomal protein catabolic process	115/2105	473/16034	1.61e-11	1.25e-08	1.14e-08	PKD1/RNF216/PSMC4/CLEC16A/UFD1/RNF126/PRKACA/DERL2/SIRT6/ARAF/KEAP1/PSMC5/EDEM2/NSFL1C/MAEA/PSMD8/FBXL19/CDC34/KLHL22/DESI1/PSMB5/DCAF11/PSMA7/GID8/N4BP1/STUB1/RNF40/UBXN8/SGTA/FZR1/DMAC2/GSK3A/DVL1/FBXW4/PSMD3/TNFAIP1/TRIM3/PSMD9/USP5/SPSB2/AUP1/PARK7/RNF19B/FBXL5/TRIM25/PSMF1/RBCK1/HECTD3/FBXL12/DDA1/PSME3/SELENOS/HSPBP1/TOR1A/DAB2IP/PSMB7/RNF185/GID4/CSNK1D/ANAPC11/AKT1/PSMB6/RMND5B/DNAJB12/FB…	115
GO:0032543	mitochondrial translation	48/2105	135/16034	2.48e-11	1.68e-08	1.54e-08	LARS2/MRPL43/MRPS24/MRPS34/MRPL28/MTG2/CDK5RAP1/EARS2/SARS2/MRPL4/C1QBP/MRPL27/MRPL51/MRPS2/MRPS26/MRPS12/MRPL34/ERAL1/DAP3/MRPL24/TARS2/MRPL9/MRPS5/MTG1/MRPL49/OXA1L/RPUSD3/MRPL17/MRPL10/MRPL55/TRUB2/MRPL58/MRPL52/MRPL57/MRPL11/MRPL48/AURKAIP1/TUFM/GADD45GIP1/MRPL40/MRPL38/MRPL53/MRPL20/MPV17L2/MRPL12/NDUFA7/RCC1L/MRPL45	48
GO:0140053	mitochondrial gene expression	53/2105	164/16034	1.45e-10	6.58e-08	6.01e-08	ELAC2/LARS2/MRPL43/MRPS24/HSD17B10/MRPS34/MRPL28/POLRMT/MTG2/CDK5RAP1/EARS2/SARS2/MRPL4/C1QBP/MRPL27/MRPL51/MRPS2/MRPS26/MRPS12/MRPL34/ERAL1/DAP3/TBRG4/MRPL24/TARS2/MRPL9/MRPS5/MTG1/MRPL49/OXA1L/RPUSD3/MRPL17/MRPL10/MRPL55/TRUB2/MRPL58/MRPL52/MRPL57/MRPL11/MRPL48/AURKAIP1/PUS1/TUFM/GADD45GIP1/MRPL40/MRPL38/MRPL53/MRPL20/MPV17L2/MRPL12/NDUFA7/RCC1L/MRPL45	53
GO:1903008	organelle disassembly	38/2105	109/16034	5.44e-09	1.48e-06	1.35e-06	CLEC16A/USP36/CSNK2A2/TIGAR/HDAC6/MAP1LC3A/TSC2/CDC37/GSK3A/ATG2A/AMBRA1/HTRA2/PARK7/BECN1/ATP5IF1/MAP1LC3B/WDR45B/RETREG3/UFC1/DYRK3/HAX1/PELO/WIPI2/SQSTM1/STX5/TEX264/GABARAP/ATG13/STING1/TOMM7/WDR45/ATG7/DDRGK1/SREBF2/ATG9A/FIS1/PHB2/MAP1LC3B2	38
GO:0016570	histone modification	104/2105	455/16034	5.87e-09	1.52e-06	1.39e-06	MSL3/CREBBP/PAF1/AKAP8L/PPP5C/USP36/SPHK2/EYA2/JMJD6/MBD3/SIRT6/SRCAP/ATXN7L3/HDAC6/SETD1A/SMARCB1/BRD1/HDAC10/MRGBP/SUV39H1/KAT8/RNF40/PIH1D1/DOT1L/FBL/PRKD2/MIER2/TAF6/ZNHIT1/KAT2A/HDAC5/SUPT6H/ING4/PHC1/PHF1/MACROH2A1/PCGF1/PARK7/NAA60/PKN1/PRMT1/SIN3B/PRMT7/KMT5C/DPF2/MEN1/USP15/CDK9/MAP3K12/SETD1B/JDP2/GLYR1/CBX8/BRD4/CARM1/USP21/NTMT1/FLCN/CXXC1/CTBP1/CHTOP/CRTC2/TAF6L/PYGO2/HDAC11/BAP1/PRK…	104
GO:0007033	vacuole organization	50/2105	169/16034	1.35e-08	2.73e-06	2.49e-06	PHF23/FAM160A2/RAB7A/ATG16L1/NSFL1C/MTMR3/CHMP4B/MAP1LC3A/NPRL3/NAGPA/HPS1/NAGLU/IFT20/ATG2A/AMBRA1/MAN2A1/NPRL2/ATG101/BECN1/TMEM175/EMC6/VPS4A/ACP2/TMEM165/SCARB2/MAP1LC3B/MBTPS1/WDR45B/RALB/LRSAM1/LAMTOR1/WIPI2/GABARAP/GAA/RAB43/RAB1B/ATG13/PACS2/STING1/CLN3/WDR45/ATG7/ATG9A/RNF5/TREX1/UBXN2B/VPS16/TMEM199/MAP1LC3B2/CLN3	50
GO:0006626	protein targeting to mitochondrion	34/2105	96/16034	2.17e-08	4.22e-06	3.85e-06	USP36/CSNK2A2/RNF31/TIMM13/TOMM22/SAMM50/TIMM44/PDCD5/TIMM50/GSK3A/PITRM1/AIP/HTRA2/TIMM17B/TOMM40/ATP5IF1/TIMM10/TIMM29/HAX1/UBE2J2/BAP1/PMPCA/SLC25A6/ATG13/TOMM5/TIMM22/IMMP2L/UBE2L3/TOMM7/UBL5/SREBF2/DNLZ/FIS1/PAM16	34
GO:0072655	establishment of protein localization to mitochondrion	42/2105	134/16034	3.13e-08	5.48e-06	5e-06	BAD/USP36/CSNK2A2/BCS1L/BAX/PPP1R13B/RNF31/TIMM13/TOMM22/SAMM50/TIMM44/PDCD5/TIMM50/BBC3/GSK3A/PITRM1/AIP/HTRA2/TIMM17B/TOMM40/ATP5IF1/TIMM10/NMT1/AKT1/TIMM29/HAX1/OXA1L/UBE2J2/BAP1/PMPCA/SLC25A6/ATG13/TOMM5/TIMM22/IMMP2L/UBE2L3/TOMM7/UBL5/SREBF2/DNLZ/FIS1/PAM16	42
GO:0046782	regulation of viral transcription	24/2105	64/16034	7.6e-07	0.00010334	9.43e-05	POLR2J/CTDP1/TFAP4/POLR2E/SMARCB1/NELFCD/POLR2C/POLR2I/GTF2F1/SMARCA4/INPP5K/CDK9/TARBP2/TRIM11/PSMC3/POLR2G/TRIM8/POLR2L/NELFA/NELFB/SUPT5H/NELFE/TRIM27/SUPT4H1	24
GO:0006839	mitochondrial transport	62/2105	256/16034	8.95e-07	0.00011584	0.00010572	BAD/BAK1/USP36/EYA2/CSNK2A2/BCS1L/BAX/PPP1R13B/RNF31/TIMM13/TOMM22/SAMM50/ANTKMT/TIMM44/PDCD5/TIMM50/BBC3/GSK3A/PITRM1/AIP/TMEM14C/HTRA2/ZNF205/TIMM17B/TOMM40/ATP5IF1/STARD3/TIMM10/ATP5MC2/NMT1/TMEM14B/RHOT2/TIMM29/HAX1/SLC25A38/OXA1L/UBE2J2/BAP1/STOML2/PMPCA/LETM1/SLC25A6/ATG13/UCP2/TOMM5/DNAJC30/TIMM22/SLC25A10/SMDT1/SFXN4/IMMP2L/UBE2L3/TOMM7/SPG7/UBL5/SREBF2/CPT1B/DNLZ/SLC35F6/FIS1/PAM16/ATP5MF	62
GO:0071826	ribonucleoprotein complex subunit organization	51/2105	197/16034	1.01e-06	0.00012742	0.00011629	LUC7L/XAB2/SRPK1/SF3A1/SNRPD3/TFIP11/SNU13/EIF3D/PRPF6/PIH1D1/SF3A2/PRPF31/EIF3B/NOP2/WDR77/SNRPC/SNRPD2/SNRPB/EIF2S2/LSM4/PPAN/EIF3G/AAR2/TRAF7/DHX30/ERAL1/PRMT7/TARBP2/TXNL4A/GEMIN7/DYRK3/ABT1/GEMIN6/SF1/CD2BP2/CLP1/MRPL11/SART1/EIF3K/GEMIN4/DDX28/RUVBL2/EIF3C/RRP7A/LSM2/EIF3CL/RPS28/PWP2/EIF6/MRPL20/LOC102724159	51
GO:0016197	endosomal transport	59/2105	241/16034	1.12e-06	0.00013827	0.0001262	ARHGAP44/CLEC16A/AP3D1/GRIPAP1/RNF126/RAB7A/PTPN23/CMTM6/TBC1D10A/GGA1/ARFRP1/CHMP4B/CCDC22/PLEKHJ1/STX10/TBC1D17/YKT6/RGP1/GOSR2/SNX3/SNX17/DENND1A/SLC66A2/STX16/GGA3/AP5S1/EPS15L1/CHMP2A/CHMP1A/VPS25/VPS4A/NUMA1/VPS53/MVB12A/LAMTOR1/VPS51/SNF8/SQSTM1/STX5/UBAP1/ENTR1/RAB8A/UBXN6/TBC1D10B/UBB/SNX32/UBE2O/CHMP6/VPS37D/WASHC1/WASH6P/RAB11B/HGS/ARL4C/TRIM27/VPS16/UBA52/VPS52/AP5Z1	59
GO:0032259	methylation	75/2105	348/16034	7.73e-06	0.00085772	0.00078282	CREBBP/PAF1/METTL22/FTSJ1/BUD23/MBD3/HSD17B10/SETD1A/TRMT2A/SMARCB1/SNRPD3/PCIF1/AHCY/SUV39H1/ANTKMT/PIH1D1/DOT1L/TRMT1/FBL/GSK3A/SUPT6H/NOP2/PHF1/MACROH2A1/HEMK1/EEF2KMT/MRM2/SNRPB/PRMT1/EMG1/GTPBP3/NSUN5/TRIM28/RRP8/PRMT7/KMT5C/MEN1/MBD2/SETD1B/BRD4/PRDM15/CARM1/RRNAD1/FAM86B2/MEPCE/NTMT1/GSTO1/CXXC1/TRMT44/WDR4/CHTOP/PYGO2/GATAD2A/KMT2D/TET2/MAT2A/ASMTL/SETMAR/MRM3/TRMT112/DMAP1/NSUN7/METTL23/…	75
GO:0070498	interleukin-1-mediated signaling pathway	29/2105	97/16034	1.15e-05	0.00124942	0.00114032	PSMC4/PSMC5/IRAK3/PSMD8/TAB1/PSMB5/PSMA7/PSMD3/PSMD9/PSMF1/PSME3/PSMB7/PELI2/PSMB6/PSMD4/PSMB4/SQSTM1/PSMC3/TNIP2/UBB/RELA/IRAK1/PSMD13/PELI1/IRAK4/UBA52/UBE2V1/IKBKG/PSMB3	29
GO:0032006	regulation of TOR signaling	28/2105	93/16034	1.4e-05	0.00143451	0.00130925	CLEC16A/ARAF/KLHL22/TELO2/TTI1/WDR59/NPRL3/TSC2/PIH1D1/GSK3A/ITFG2/NPRL2/LAMTOR2/STK11/KPTN/WDR24/RPTOR/DYRK3/DGKQ/TBC1D7/LAMTOR1/FLCN/MLST8/GPR137/LAMTOR4/SZT2/AKT1S1/CASTOR1	28
GO:0006368	transcription elongation from RNA polymerase II promoter	26/2105	84/16034	1.63e-05	0.00160974	0.00146918	POLR2J/PAF1/CTDP1/POLR2E/NELFCD/POLR2C/ERCC2/POLR2I/ELL/RECQL5/SUPT6H/GTF2F1/ELOF1/MLLT1/ADRM1/CDK9/BRD4/POLR2G/POLR2L/NELFA/NELFB/SUPT5H/LDB1/NELFE/SUPT4H1/GTF2H4	26
GO:0010821	regulation of mitochondrion organization	45/2105	185/16034	2.39e-05	0.00224328	0.0020474	BAD/PLAUR/BAK1/CLEC16A/USP36/ADCK1/CSNK2A2/TIGAR/BAX/PPP1R13B/RNF31/HDAC6/MIEF1/TSC2/PDCD5/BBC3/CDC37/GSK3A/MPV17/HTRA2/PARK7/ZNF205/ATP5IF1/NMT1/RHOT2/AKT1/HAX1/CYRIB/FLCN/UBE2J2/SQSTM1/OMA1/BAP1/PRELID1/ATG13/MIEF2/PLA2G6/UBE2L3/TOMM7/UBL5/SREBF2/SLC35F6/FIS1/PAM16/GPX1	45
GO:0071218	cellular response to misfolded protein	2005-11-01	23/16034	5.76e-05	0.00440895	0.00402396	UFD1/RNF126/HDAC6/STUB1/AUP1/TOR1A/RNF185/DNAJB12/ANKZF1/RNF5/BAG6	11
GO:1903311	regulation of mRNA metabolic process	70/2105	338/16034	5.94e-05	0.00448321	0.00409174	UPF1/PAF1/CDK11A/PTBP1/PSMC4/U2AF2/JMJD6/DAZAP1/SNRPA/EXOSC5/PSMC5/KHSRP/ALKBH5/SRPK1/PSMD8/GTPBP1/PSMB5/PABPN1/PSMA7/RNF40/SNRNP70/PSMD3/C1QBP/SUPT6H/PSMD9/MAPK14/PSMF1/RBM42/NUP214/FXR2/SAFB2/PSME3/DHX34/RNASEL/TBRG4/CDK9/C9orf78/PSMB7/ANP32A/AKT1/PSMB6/SF3B4/YTHDF1/PSMD4/PSMB4/SAFB/CPSF4/MAPKAPK2/PRKCD/FASTK/PSMC3/POLR2G/SF1/UBB/EXOSC1/DCP2/RBM4B/RBM4/ZBTB7A/SAMD4B/MEX3D/RBM10/PSMD13/SUPT5H/NE…	70
GO:0098780	response to mitochondrial depolarisation	2005-10-01	20/16034	7.84e-05	0.00560639	0.00511685	HDAC6/CDC37/AMBRA1/HTRA2/BECN1/ATP5IF1/GPS2/SQSTM1/ATG13/TOMM7	10
GO:0006289	nucleotide-excision repair	29/2105	107/16034	8.55e-05	0.00596207	0.00544146	RAD52/POLR2J/ERCC1/PNKP/XRCC1/XAB2/POLR2E/POLR2C/ERCC2/POLR2I/POLD2/COPS7A/NEIL1/COPS3/COPS7B/NEIL2/UVSSA/POLL/DDB1/POLR2G/COPS6/GPS1/UBB/COMMD1/POLR2L/RAD23A/SLX4/GTF2H4/UBA52	29
GO:0019068	virion assembly	15/2105	40/16034	8.96e-05	0.00601584	0.00549054	CHMP4B/SPCS1/TBC1D20/CHMP2A/CHMP1A/VPS4A/MVB12A/LRSAM1/SNF8/UBB/RAB43/RAB1B/CHMP6/VPS37D/UBA52	15
GO:1902749	regulation of cell cycle G2/M phase transition	48/2105	212/16034	9.15e-05	0.00606503	0.00553544	PSMC4/SDCCAG8/PRKACA/SMARCD3/PSMC5/HAUS4/PSMD8/PSMB5/PSMA7/FZR1/BABAM1/PPP2R1A/CEP41/PSMD3/CDK5RAP3/CEP164/PSMD9/MACROH2A1/MIIP/PSMF1/CEP250/TUBG1/PSME3/VPS4A/CDK5RAP2/PSMB7/DCTN3/ACTR1A/CSNK1D/CEP131/BRD4/PSMB6/DYRK3/TAOK2/PSMD4/PSMB4/MRNIP/PSMC3/SSNA1/CTC1/PSMD13/TUBB4B/TUBB/SFI1/CSNK1E/HAUS5/PINX1/PSMB3	48
GO:0006521	regulation of cellular amino acid metabolic process	20/2105	63/16034	0.00010132	0.0066386	0.00605893	PSMC4/PSMC5/PSMD8/PSMB5/PSMA7/OAZ1/PSMD3/PSMD9/PARK7/PSMF1/PSME3/PSMB7/PSMB6/PSMD4/PSMB4/PSMC3/PSMD13/CLN3/CLN3/PSMB3	20
GO:0007006	mitochondrial membrane organization	34/2105	135/16034	0.00010966	0.00690675	0.00630366	BAD/DNAJC11/BAK1/ADCK1/EYA2/BCS1L/BAX/PPP1R13B/TIMM13/TOMM22/SAMM50/TAZ/PDCD5/TIMM50/BBC3/GSK3A/ZNF205/ATP5IF1/TIMM10/ATP5MC2/NMT1/RHOT2/TIMM29/OXA1L/OMA1/LETM1/MTX1/TIMM22/TMEM11/SPG7/UQCC3/SLC35F6/ATP5MF/RCC1L	34
GO:0006995	cellular response to nitrogen starvation	2005-07-01	11/16034	0.00013539	0.00801729	0.00731723	MAP1LC3A/NPRL2/BECN1/MAP1LC3B/GABARAP/ATG7/MAP1LC3B2	7
GO:0043562	cellular response to nitrogen levels	2005-07-01	11/16034	0.00013539	0.00801729	0.00731723	MAP1LC3A/NPRL2/BECN1/MAP1LC3B/GABARAP/ATG7/MAP1LC3B2	7
GO:0022406	membrane docking	42/2105	181/16034	0.00013799	0.00801729	0.00731723	MARK4/SDCCAG8/PRKACA/RAB7A/HAUS4/SNAP29/STX4/STX10/PPP2R1A/MOSPD3/CEP41/YKT6/CEP164/SNX3/B9D2/STX16/CEP250/TUBG1/VPS45/CDK5RAP2/RABEPK/DCTN3/ACTR1A/CSNK1D/CEP131/RALB/STX5/STX3/RAB8A/STX8/SSNA1/PACS2/KIF24/TMEM216/CHP1/TUBB4B/CLN3/TUBB/SFI1/CSNK1E/HAUS5/CLN3	42
GO:0006664	glycolipid metabolic process	28/2105	105/16034	0.00015228	0.00862591	0.0078727	PIGQ/PIGV/GBA2/BAX/PIGS/ARSA/PIGU/GLA/GPLD1/PIGT/SMPD2/SMPD4/ST6GALNAC4/DPM2/SUMF1/MPPE1/B4GALT3/PGAP3/PRKCD/PIGO/SMPD1/PIGG/B3GNT5/DPM3/NAGA/NEU1/CPTP/B3GALT4	28
GO:0032479	regulation of type I interferon production	31/2105	122/16034	0.00018179	0.00959792	0.00875984	CREBBP/RNF216/POLR3E/OTUD5/UFD1/CYLD/MAVS/POLR2E/PQBP1/CACTIN/TRIM25/IRF3/PIN1/TICAM1/FLOT1/HERC5/POLR3K/STAT6/RELA/POLR2L/RNF135/NPLOC4/DDX41/IRAK1/STING1/POLR3C/XRCC6/PCBP2/GPATCH3/TREX1/ZCCHC3	31
GO:0016226	iron-sulfur cluster assembly	2005-10-01	22/16034	0.00021363	0.0105611	0.00963893	CIAPIN1/NUBP2/HSCB/CIAO3/NUBP1/CIAO2B/BOLA2/BOLA2/NDOR1/LYRM4	10
GO:0031163	metallo-sulfur cluster assembly	2005-10-01	22/16034	0.00021363	0.0105611	0.00963893	CIAPIN1/NUBP2/HSCB/CIAO3/NUBP1/CIAO2B/BOLA2/BOLA2/NDOR1/LYRM4	10
GO:2001235	positive regulation of apoptotic signaling pathway	39/2105	169/16034	0.00026472	0.0125179	0.0114249	BAD/PLAUR/BAK1/CYLD/BAX/PPP1R13B/TFAP4/PDCD5/PIAS4/BBC3/PPP2R1A/GSK3A/LTBR/HTRA2/PARK7/APAF1/ZNF205/RBCK1/BECN1/STYXL1/RIPK3/ATP5IF1/PRR7/TRAF7/NMT1/DAB2IP/FLCN/DEDD2/PRKCD/PLEKHF1/SMAD3/ING5/UBB/PPP1CA/RAD9A/MAGED1/PLA2G6/BCAP31/FIS1	39
GO:0006241	CTP biosynthetic process	2005-07-01	12/16034	0.00028802	0.013252	0.0120949	NME3/NME4/UCK1/UCK2/UCKL1/NME1/NME2	7
GO:0046036	CTP metabolic process	2005-07-01	12/16034	0.00028802	0.013252	0.0120949	NME3/NME4/UCK1/UCK2/UCKL1/NME1/NME2	7
GO:0051205	protein insertion into membrane	19/2105	63/16034	0.00031622	0.0141277	0.012894	BAD/BCS1L/BAX/PPP1R13B/TIMM13/TOMM22/SAMM50/UBL4A/SGTA/PDCD5/BBC3/TIMM10/NMT1/TIMM29/OXA1L/TIMM22/GET3/BAG6/GET4	19
GO:0036257	multivesicular body organization	2005-12-01	31/16034	0.00031955	0.0141277	0.012894	RAB27A/CHMP4B/CHMP2A/CHMP1A/VPS25/VPS4A/MVB12A/SNF8/CHMP6/VPS37D/IST1/HGS	12
GO:1901532	regulation of hematopoietic progenitor cell differentiation	23/2105	84/16034	0.00037884	0.0163504	0.0149227	PSMC4/CBFB/TCF3/PSMC5/PSMD8/SETD1A/PSMB5/PSMA7/PSMD3/PSMD9/PSMF1/PSME3/DPF2/PSMB7/PSMB6/FLCN/PSMD4/PSMB4/PSMC3/MIXL1/PSMD13/LDB1/PSMB3	23
GO:0090090	negative regulation of canonical Wnt signaling pathway	39/2105	172/16034	0.00038645	0.016418	0.0149844	DVL2/FUZ/PSMC4/TLE2/CYLD/PSMC5/PSMD8/PSMB5/PSMA7/FERMT1/EMD/AXIN1/TLE6/TLE5/GSK3A/DVL1/PSMD3/PSMD9/MAPK14/MAD2L2/STK11/PFDN5/PSMF1/PSME3/DAB2IP/PSMB7/LMBR1L/TLE3/PSMB6/PSMD4/PSMB4/AMFR/PSMC3/SDHAF2/CSNK1A1L/RUVBL2/PSMD13/TMEM170B/PSMB3	39
GO:0140056	organelle localization by membrane tethering	39/2105	172/16034	0.00038645	0.016418	0.0149844	MARK4/SDCCAG8/PRKACA/HAUS4/SNAP29/STX4/STX10/PPP2R1A/MOSPD3/CEP41/YKT6/CEP164/B9D2/STX16/CEP250/TUBG1/VPS45/CDK5RAP2/RABEPK/DCTN3/ACTR1A/CSNK1D/CEP131/RALB/STX5/STX3/RAB8A/STX8/SSNA1/PACS2/KIF24/TMEM216/TUBB4B/CLN3/TUBB/SFI1/CSNK1E/HAUS5/CLN3	39
GO:0043471	regulation of cellular carbohydrate catabolic process	2005-06-01	10/16034	0.00066499	0.0246001	0.0224521	TIGAR/GSK3A/PPP1R3D/SCARB2/PHKG2/PPP1CA	6
GO:0046605	regulation of centrosome cycle	17/2105	57/16034	0.000741	0.0261661	0.0238813	MARK4/NSFL1C/RANBP1/CHMP4B/NUBP1/KAT2A/CEP250/XRCC3/CEP85/CHMP2A/CHMP1A/CDK5RAP2/CEP131/FBXW5/NUP62/UBXN2B/RBM14	17
GO:0019076	viral release from host cell	2005-12-01	34/16034	0.0008508	0.0289167	0.0263917	RAB7A/CHMP4B/TRIM25/CHMP2A/TRIM28/VPS4A/TRIM11/DDB1/TRIM8/IST1/TRIM27/TRIM26	12
GO:0035890	exit from host	2005-12-01	34/16034	0.0008508	0.0289167	0.0263917	RAB7A/CHMP4B/TRIM25/CHMP2A/TRIM28/VPS4A/TRIM11/DDB1/TRIM8/IST1/TRIM27/TRIM26	12
GO:0035891	exit from host cell	2005-12-01	34/16034	0.0008508	0.0289167	0.0263917	RAB7A/CHMP4B/TRIM25/CHMP2A/TRIM28/VPS4A/TRIM11/DDB1/TRIM8/IST1/TRIM27/TRIM26	12
GO:0031468	nuclear envelope reassembly	2005-08-01	18/16034	0.00111954	0.035076	0.0320132	NSFL1C/CHMP4B/EMD/PPP2R1A/CHMP2A/VPS4A/BANF1/UBXN2B	8
GO:0051348	negative regulation of transferase activity	53/2105	267/16034	0.00123961	0.0379051	0.0345953	DBNDD1/MVP/PARP3/DTNBP1/PHPT1/IRAK3/TFAP4/TAB1/CDK5RAP1/TSC2/PPP2R1A/GSK3A/TESK1/DVL1/CDK5RAP3/CBL/STK38/DUSP22/MACROH2A1/NPRL2/PARK7/MAD2L2/PKN1/PRKRIP1/MLLT1/CEP85/VPS25/INPP5K/GPS2/MEN1/DAB2IP/TARBP2/RPTOR/AKT1/PAQR3/PRKCD/SMPD1/DUSP18/DUS2/GPS1/QARS1/SH3BP5L/CHMP6/WASHC1/CIB1/SMYD3/CHP1/ZGPAT/AKT1S1/TRIM27/NUP62/PINX1/TEN1	53
GO:0071166	ribonucleoprotein complex localization	30/2105	130/16034	0.00128259	0.0387484	0.0353649	UPF1/AKAP8L/U2AF2/ALKBH5/AAAS/POLDIP3/THOC5/PABPN1/RAE1/PRPF31/CASC3/SUPT6H/SYMPK/NUP214/THOC6/EIF5A/NXT1/DHX38/EIF4A3/DDX19B/CHTOP/CPSF4/U2AF1L4/NOL6/DDX19A/AGFG1/SMG5/RNPS1/NUP62/EIF6	30
GO:0006469	negative regulation of protein kinase activity	45/2105	221/16034	0.00164596	0.0449785	0.041051	DBNDD1/MVP/DTNBP1/IRAK3/TFAP4/TAB1/CDK5RAP1/TSC2/PPP2R1A/TESK1/DVL1/CDK5RAP3/CBL/STK38/DUSP22/MACROH2A1/PARK7/PKN1/PRKRIP1/MLLT1/CEP85/VPS25/INPP5K/GPS2/MEN1/DAB2IP/TARBP2/RPTOR/AKT1/PAQR3/PRKCD/SMPD1/DUSP18/DUS2/GPS1/QARS1/SH3BP5L/CHMP6/CIB1/SMYD3/CHP1/ZGPAT/AKT1S1/TRIM27/NUP62	45
Module 20
ID	Description	GeneRatio	BgRatio	pvalue	p.adjust	qvalue	geneID	Count
GO:0008202	steroid metabolic process	97/600	301/16034	1.52e-64	5.65e-61	4.86e-61	CYP51A1/PON1/NR1H4/NPC1L1/CYP3A43/HSD17B6/MSMO1/SOAT1/ACAA1/IDI1/SREBF1/ACADVL/SCARB1/SLC27A5/APOB/AKR1B1/HSD17B14/SEC14L2/CYP2D6/SQLE/SULT2A1/CYP3A5/SC5D/APOA5/MVK/HMGCS1/HMGCR/DHCR24/SCP2/HSD11B1/PROX1/APOA1/ACAT2/EPHX2/CAT/AKR1D1/POR/LDLR/APOE/APOC1/CYP2E1/G6PC/HSD17B7/ANGPTL3/HSD17B4/ERG28/HMGCS2/CYP27A1/BAAT/NR5A1/FDX1/CYP2C9/CYP2C8/RDH16/SLC27A2/CYP11A1/CYP1A2/SOD1/RORC/GC/CYP4V2/EBP/STAR/C…	97
GO:0016054	organic acid catabolic process	90/600	271/16034	4.14e-61	5.14e-58	4.43e-58	PON1/OTC/ACAA1/ACADVL/HAL/XYLB/GCAT/GSTZ1/PCK2/HAO1/FAH/SULT2A1/GCDH/PON3/AADAT/DAO/ALDH5A1/AGXT2/EHHADH/HGD/PECR/SCP2/CTH/HAO2/KMO/HMGCL/ALDH8A1/ARG1/ALDH6A1/ACAT2/ECHDC2/AKR1D1/SARDH/PCK1/MCEE/ECHS1/MPST/TST/CDO1/HACL1/RIDA/HSD17B4/SDS/GLS2/MTHFS/AMDHD1/SDSL/CSAD/SORD/SLC27A2/ALDH1L1/AMT/AIG1/ADHFE1/IDNK/GLUD1/MAT1A/TDO2/ACMSD/HPD/ALDH4A1/UROC1/CBS/FTCD/HAAO/ALDH7A1/CRYL1/GPT2/PCBD1/GPT/ACOX2/D…	90
GO:0046395	carboxylic acid catabolic process	90/600	271/16034	4.14e-61	5.14e-58	4.43e-58	PON1/OTC/ACAA1/ACADVL/HAL/XYLB/GCAT/GSTZ1/PCK2/HAO1/FAH/SULT2A1/GCDH/PON3/AADAT/DAO/ALDH5A1/AGXT2/EHHADH/HGD/PECR/SCP2/CTH/HAO2/KMO/HMGCL/ALDH8A1/ARG1/ALDH6A1/ACAT2/ECHDC2/AKR1D1/SARDH/PCK1/MCEE/ECHS1/MPST/TST/CDO1/HACL1/RIDA/HSD17B4/SDS/GLS2/MTHFS/AMDHD1/SDSL/CSAD/SORD/SLC27A2/ALDH1L1/AMT/AIG1/ADHFE1/IDNK/GLUD1/MAT1A/TDO2/ACMSD/HPD/ALDH4A1/UROC1/CBS/FTCD/HAAO/ALDH7A1/CRYL1/GPT2/PCBD1/GPT/ACOX2/D…	90
GO:0044282	small molecule catabolic process	107/600	425/16034	3.63e-59	3.38e-56	2.91e-56	PON1/OTC/ACAA1/HAGH/ACADVL/SCARB1/HAL/XYLB/UPB1/GCAT/GSTZ1/PCK2/HAO1/FAH/DHDH/SULT2A1/GCDH/PON3/GALK1/AADAT/DAO/ALDH2/ALDH5A1/AGXT2/EHHADH/HGD/PECR/SCP2/CTH/HAO2/KMO/HMGCL/ALDH8A1/ARG1/ALDH6A1/ACAT2/ECHDC2/AKR1D1/SARDH/PCK1/MCEE/ECHS1/MPST/TST/CDO1/APOE/HACL1/RIDA/HSD17B4/SDS/GLS2/CYP27A1/MTHFS/ALDOB/KHK/AMDHD1/SDSL/CSAD/SORD/SLC27A2/GALM/ALDH1L1/AMT/AIG1/ADHFE1/DPYS/IDNK/GLUD1/TKFC/MAT1A/TDO2/AC…	107
GO:0006805	xenobiotic metabolic process	48/600	110/16034	2.41e-39	5.99e-37	5.15e-37	FMO3/ABCC2/ACAA1/ACSM2B/CYP2D6/CYB5B/PON3/CYP3A5/CYP2C18/AADAC/MTARC2/POR/CYP2E1/BPHL/CYP2C9/CYP2C8/CYP1A2/RORC/EPHX1/STAR/GLYAT/NAT2/CYP3A4/CYP3A7/CMBL/CYP2C19/UGT1A6/GSTA4/GSTA3/GSTA5/UGT2B15/CYP2B6/CYP2A13/CYP2A7/CES1/AS3MT/UGT1A5/UGT1A9/UGT1A1/UGT1A8/UGT1A10/UGT1A3/GSTA1/ACY1/GSTA2/UGT1A7/UGT1A4/CYP2A6	48
GO:0006956	complement activation	29/600	69/16034	1.25e-23	1.56e-21	1.34e-21	CFH/MASP2/C8B/C6/CPB2/CFHR2/C5/VTN/C9/CPN1/C4BPA/C4BPB/C3/CRP/APCS/CFHR4/CFHR5/SERPING1/C8A/MBL2/C2/C8G/CPN2/F2/CFI/C4B/CFB/CFHR1/C4A	29
GO:0006790	sulfur compound metabolic process	55/600	349/16034	7.4e-20	6.56e-18	5.65e-18	CPS1/ABCC2/HAGH/ACSM2B/GSTZ1/MTHFD1/SULT2A1/GCDH/AADAT/MVK/HMGCS1/SLC35D1/CTH/HMGCL/ACOT2/MCEE/MPST/TST/CDO1/BHMT2/PEMT/HSD17B4/HMGCS2/BAAT/SLC5A6/IDH1/CSAD/SOD1/SLC26A1/BHMT/GLYAT/MAT1A/TDO2/CBS/MVD/BTD/GSTA4/AGXT/ACOT12/PC/GSTA3/MSRA/ACOT4/PIPOX/CHST13/ADI1/GSTA5/ACSM5/ACSM2A/ACOT1/HSD17B8/ACOT6/GSTA1/GSTA2/CBSL	55
GO:0055088	lipid homeostasis	33/600	133/16034	1.9e-18	1.51e-16	1.3e-16	ABCB4/MLXIPL/NR1H4/GRAMD1B/SOAT1/SCARB1/APOB/GCKR/PNPLA3/APOA5/APOC3/APOA1/EPHX2/LDLR/ANGPTL8/APOE/G6PC/ANGPTL3/ABCG5/PLA2G12B/NR1I3/ABCG8/APOA2/ASGR2/LIPC/ACOX2/ACSM2A/INSIG1/CES1/APOM/LCAT/APOC2/APOC4	33
GO:0010876	lipid localization	55/600	398/16034	3.34e-17	2.14e-15	1.85e-15	PON1/ABCB4/NR1H4/NPC1L1/GRAMD1B/ABCC2/SOAT1/SCARB1/SLC27A5/APOB/ABCB1/APOH/SLC10A1/SQLE/APOA5/APOC3/SLCO1B3/SCP2/APOA1/C3/LBP/LDLR/APOE/APOC1/CRP/ANGPTL3/CFHR4/SLCO1B1/TTPA/ABCG5/RBP4/PLA2G12B/SLC27A2/PCTP/ABCG8/STAR/SLC22A9/APOA2/SLC51A/STARD4/LIPC/APOF/GLTPD2/CYP4F2/CYP4A11/SERPINA5/AKR1C4/LPA/CES1/APOM/LCAT/PLIN5/APOC2/SLCO1B7/APOC4	55
GO:0015711	organic anion transport	61/600	487/16034	7.1e-17	4.48e-15	3.86e-15	SLC7A2/SLC25A13/ABCB4/NR1H4/ABCC2/SCARB1/SLC27A5/ABCB1/SLC23A2/SLC10A1/SLC25A15/SLC2A9/APOA5/APOC3/SLCO1B3/SLC17A2/SCP2/SLC35D1/KMO/APOA1/ARG1/LDLR/APOE/APOC1/G6PC/SLCO1B1/GLS2/SLC22A7/SLC37A4/SLC5A6/PLA2G12B/SLC38A4/SLC38A6/SLC25A47/SLC27A2/PCTP/SLC13A5/ABCG8/SLC26A1/SLC16A2/SLC22A9/APOA2/SLC2A2/SLC51A/SFXN1/SLC16A9/AGXT/SLC16A13/CA5A/SLC25A42/GLTPD2/ABAT/SLC22A10/CYP4F2/CYP4A11/SLC38A3/SLC22A25…	61
GO:0120254	olefinic compound metabolic process	28/600	114/16034	1.01e-15	5.53e-14	4.76e-14	ACAA1/CYP2D6/CYP2C18/SCP2/ALDH8A1/EPHX2/CYP2E1/HSD17B4/CYP2C9/CYP2C8/CYP11A1/CYP1A2/EPHX1/STAR/CYP17A1/CYP11B1/CYP4A22/CYP2C19/CYP11B2/CYP4F2/CYP4A11/CYP2B6/CYP2A13/CYP2A7/AKR1C4/GSTA1/CYP2A6/SRD5A2	28
GO:0006953	acute-phase response	19/600	47/16034	1.53e-15	8.28e-14	7.13e-14	ITIH4/HAMP/TFR2/LBP/ASS1/CRP/APCS/SAA2/AHSG/SAA4/MBL2/SERPINF2/SAA1/F2/SERPINA1/ORM2/ORM1/UGT1A1/HP	19
GO:0006625	protein targeting to peroxisome	22/600	68/16034	2.22e-15	1.15e-13	9.9e-14	ACAA1/HAO1/DAO/EHHADH/PECR/SCP2/HAO2/HMGCL/ACOT2/EPHX2/CAT/HACL1/HSD17B4/BAAT/IDH1/SLC27A2/ACOX2/AGXT/ACOT4/PIPOX/ECI2/DECR2	22
GO:0072662	protein localization to peroxisome	22/600	68/16034	2.22e-15	1.15e-13	9.9e-14	ACAA1/HAO1/DAO/EHHADH/PECR/SCP2/HAO2/HMGCL/ACOT2/EPHX2/CAT/HACL1/HSD17B4/BAAT/IDH1/SLC27A2/ACOX2/AGXT/ACOT4/PIPOX/ECI2/DECR2	22
GO:0072663	establishment of protein localization to peroxisome	22/600	68/16034	2.22e-15	1.15e-13	9.9e-14	ACAA1/HAO1/DAO/EHHADH/PECR/SCP2/HAO2/HMGCL/ACOT2/EPHX2/CAT/HACL1/HSD17B4/BAAT/IDH1/SLC27A2/ACOX2/AGXT/ACOT4/PIPOX/ECI2/DECR2	22
GO:0043574	peroxisomal transport	22/600	72/16034	8.63e-15	4.17e-13	3.59e-13	ACAA1/HAO1/DAO/EHHADH/PECR/SCP2/HAO2/HMGCL/ACOT2/EPHX2/CAT/HACL1/HSD17B4/BAAT/IDH1/SLC27A2/ACOX2/AGXT/ACOT4/PIPOX/ECI2/DECR2	22
GO:0007031	peroxisome organization	23/600	82/16034	1.68e-14	7.82e-13	6.73e-13	ACAA1/HAO1/DAO/EHHADH/PECR/SCP2/HAO2/HMGCL/ACOT2/SEC16B/EPHX2/CAT/HACL1/HSD17B4/BAAT/IDH1/SLC27A2/ACOX2/AGXT/ACOT4/PIPOX/ECI2/DECR2	23
GO:0030195	negative regulation of blood coagulation	18/600	50/16034	9.51e-14	3.94e-12	3.39e-12	CPB2/F11/APOH/VTN/KNG1/HRG/PROC/PLG/APOE/F12/SERPING1/KLKB1/SERPINF2/FGG/FGA/FGB/F2/ABAT	18
GO:1900047	negative regulation of hemostasis	18/600	51/16034	1.42e-13	5.69e-12	4.89e-12	CPB2/F11/APOH/VTN/KNG1/HRG/PROC/PLG/APOE/F12/SERPING1/KLKB1/SERPINF2/FGG/FGA/FGB/F2/ABAT	18
GO:0072376	protein activation cascade	14/600	28/16034	2.25e-13	8.63e-12	7.43e-12	F7/F11/APOH/F9/KNG1/SERPINC1/F10/F12/SERPING1/KLKB1/FGG/FGA/FGB/F2	14
GO:0072378	blood coagulation, fibrin clot formation	14/600	28/16034	2.25e-13	8.63e-12	7.43e-12	F7/F11/APOH/F9/KNG1/SERPINC1/F10/F12/SERPING1/KLKB1/FGG/FGA/FGB/F2	14
GO:0050819	negative regulation of coagulation	18/600	53/16034	3.07e-13	1.15e-11	9.93e-12	CPB2/F11/APOH/VTN/KNG1/HRG/PROC/PLG/APOE/F12/SERPING1/KLKB1/SERPINF2/FGG/FGA/FGB/F2/ABAT	18
GO:0002576	platelet degranulation	26/600	125/16034	7.23e-13	2.61e-11	2.25e-11	ITIH4/SPP2/TF/APOH/SERPINA4/RARRES2/LGALS3BP/KNG1/HRG/APOA1/A1BG/PLG/SOD1/AHSG/SERPING1/ITIH3/ALB/SERPINF2/FGG/FGA/FGB/SERPINA1/F5/ORM2/ORM1/SELENOP	26
GO:0034368	protein-lipid complex remodeling	14/600	30/16034	7.6e-13	2.7e-11	2.32e-11	SCARB1/APOB/APOA5/APOC3/APOA1/APOE/APOC1/APOA2/ALB/LIPC/LPA/APOM/LCAT/APOC2	14
GO:0034369	plasma lipoprotein particle remodeling	14/600	30/16034	7.6e-13	2.7e-11	2.32e-11	SCARB1/APOB/APOA5/APOC3/APOA1/APOE/APOC1/APOA2/ALB/LIPC/LPA/APOM/LCAT/APOC2	14
GO:1901568	fatty acid derivative metabolic process	30/600	168/16034	8.29e-13	2.86e-11	2.46e-11	PON1/AACS/SLC27A5/CYP2D6/GCDH/PON3/PON2/CYP2C18/HMGCL/EPHX2/CYP2E1/HSD17B4/HMGCS2/CYP2C9/CYP2C8/CYP1A2/EPHX1/BDH1/CYP4A22/CYP2C19/ACSM2A/CYP4F2/CYP4A11/CYP2B6/CYP2A13/CYP2A7/AKR1C4/HSD17B8/GSTA1/CYP2A6	30
GO:0010951	negative regulation of endopeptidase activity	33/600	229/16034	2.72e-11	7.74e-10	6.66e-10	ITIH4/ITIH1/SPP2/PEBP1/FETUB/SERPIND1/SERPINA4/C5/AMBP/VTN/KNG1/HRG/DHCR24/SERPINC1/SERPINA7/C3/TNFSF14/POR/SERPINA10/FURIN/AHSG/SERPING1/ITIH2/SPOCK1/ITIH3/SERPINF2/SERPINA6/SERPINA11/SERPINA5/SERPINA1/LPA/C4B/C4A	33
GO:0051004	regulation of lipoprotein lipase activity	11/600	21/16034	4.62e-11	1.29e-09	1.11e-09	APOH/APOA5/APOC3/APOA1/ANGPTL8/APOC1/ANGPTL3/PCSK6/FURIN/LIPC/APOC2	11
GO:0019627	urea metabolic process	9/600	13/16034	8.48e-11	2.21e-09	1.9e-09	NR1H4/CPS1/OTC/SLC25A15/ARG1/ASL/ASS1/CYP2C9/NAGS	9
GO:0071941	nitrogen cycle metabolic process	9/600	13/16034	8.48e-11	2.21e-09	1.9e-09	NR1H4/CPS1/OTC/SLC25A15/ARG1/ASL/ASS1/CYP2C9/NAGS	9
GO:0097006	regulation of plasma lipoprotein particle levels	19/600	83/16034	1.59e-10	3.99e-09	3.43e-09	NR1H4/SOAT1/SCARB1/APOB/FGF21/APOA5/APOC3/APOA1/LDLR/APOE/APOC1/APOA2/ALB/LIPC/LPA/APOM/LCAT/APOC2/APOC4	19
GO:0019835	cytolysis	12/600	29/16034	1.96e-10	4.77e-09	4.11e-09	C8B/C6/CFHR2/C5/C9/HRG/LBP/CFHR5/C8A/C8G/F2/CFHR1	12
GO:0019748	secondary metabolic process	15/600	55/16034	9.87e-10	2.26e-08	1.94e-08	ABCC2/AKR1B1/DDT/CYP2D6/PON3/CYP1A2/STAR/ACMSD/CYP2A13/CYP2A7/AKR1C4/AS3MT/UGT1A8/UGT1A7/CYP2A6	15
GO:0051346	negative regulation of hydrolase activity	43/600	426/16034	3.35e-09	7.22e-08	6.22e-08	ITIH4/ITIH1/SPP2/PEBP1/FETUB/SERPIND1/SERPINA4/C5/AMBP/VTN/APOC3/KNG1/HRG/DHCR24/SERPINC1/APOA1/SERPINA7/C3/TNFSF14/POR/APOC1/RGN/APCS/ANGPTL3/GCHFR/SERPINA10/FURIN/AHSG/IQGAP2/SERPING1/ITIH2/SPOCK1/APOA2/ITIH3/SERPINF2/SERPINA6/SERPINA11/SERPINA5/SERPINA1/LPA/PLIN5/C4B/C4A	43
GO:0007584	response to nutrient	23/600	163/16034	4.25e-08	7.76e-07	6.68e-07	NR1H4/OTC/F7/AACS/HAMP/HMGCS1/HMGCR/HMGCL/SERPINC1/APOA1/ARG1/CAT/POR/ASS1/PEMT/TTPA/ABCG5/ABCG8/STAR/ALAD/C2/GCGR/UGT1A1	23
GO:0006766	vitamin metabolic process	19/600	121/16034	1.14e-07	1.99e-06	1.71e-06	SLC23A2/MTHFD1/PNPO/RGN/CYP27A1/MTHFS/TTPA/SLC5A6/AOX1/MMAB/CYP11A1/ALDH1L1/GC/CYP3A4/CYB5A/BTD/PC/SHMT1/CYP4F2	19
GO:0050817	coagulation	33/600	321/16034	1.52e-07	2.6e-06	2.24e-06	F7/CPB2/F11/APOH/SERPIND1/F9/VTN/HGFAC/KNG1/HRG/PROC/SERPINC1/PLG/C4BPB/F10/PROZ/APOE/F12/SERPINA10/F13B/SERPING1/KLKB1/SERPINF2/FGG/FGA/FGB/SAA1/F2/ABAT/CYP4F2/SERPINA5/SERPINA1/F5	33
GO:0070989	oxidative demethylation	8/600	19/16034	1.93e-07	3.2e-06	2.76e-06	CYP3A43/CYP2D6/CYP3A5/CYP2C9/CYP2C8/CYP1A2/CYP3A4/CYP3A7	8
GO:0033762	response to glucagon	10/600	35/16034	3.93e-07	6.24e-06	5.37e-06	CPS1/ABCC2/SREBF1/FGF21/ARG1/PCK1/CDO1/ASS1/ADCY6/GCGR	10
GO:0001889	liver development	19/600	135/16034	6.61e-07	1e-05	8.62e-06	CPS1/OTC/CPB2/AACS/PCK2/FGL1/HAMP/HPN/VTN/HMGCS1/HMGCL/PROX1/ARG1/PCK1/MPST/ASS1/RGN/BAAT/UGT1A1	19
GO:0002697	regulation of immune effector process	35/600	387/16034	1.37e-06	2e-05	1.72e-05	CFH/C8B/C6/CPB2/CFHR2/C5/VTN/HPX/C9/APOA1/ARG1/CPN1/C4BPA/C4BPB/PCK1/C3/LBP/CFHR4/CFHR5/RBP4/SERPING1/TKFC/C8A/APOA2/PGLYRP2/C2/C8G/CPN2/F2/IL27/CFI/C4B/CFB/CFHR1/C4A	35
GO:0042440	pigment metabolic process	13/600	70/16034	1.65e-06	2.38e-05	2.05e-05	ALAS1/DDT/PGRMC1/AMBP/HPX/ALAD/SHMT1/UGT1A9/UGT1A1/UGT1A8/UGT1A10/UGT1A7/UGT1A4	13
GO:0008228	opsonization	6/600	13/16034	3.67e-06	5.03e-05	4.33e-05	C4BPA/C4BPB/LBP/CRP/MBL2/C4B	6
GO:0044241	lipid digestion	7/600	20/16034	5.03e-06	6.78e-05	5.84e-05	NPC1L1/APOA5/APOA1/LDLR/ABCG5/ABCG8/APOA2	7
GO:0070542	response to fatty acid	13/600	84/16034	1.35e-05	0.00017455	0.00015025	PON1/NR1H4/CPS1/SREBF1/AACS/APOB/HMGCL/CAT/LDLR/ASS1/ALAD/ADCY6/GLDC	13
GO:0010038	response to metal ion	30/600	351/16034	2.33e-05	0.00028865	0.00024845	SLC25A13/CPS1/ABCC2/OTC/TF/HAMP/TFR2/ARG1/CAT/ASS1/KHK/SLC40A1/SORD/CYP1A2/SOD1/STAR/ALAD/CYP11B1/HAAO/ADGRV1/FBP1/CYB5A/KCNK3/FGG/FGA/FGB/CYP11B2/ABAT/SLC30A10/TAT	30
GO:0051702	interaction with symbiont	13/600	90/16034	2.89e-05	0.00034795	0.0002995	CFHR2/HPN/HRG/ARG1/PLG/APOE/CRP/APCS/CFHR5/MBL2/PC/F2/CFHR1	13
GO:0051873	killing by host of symbiont cells	7/600	26/16034	3.51e-05	0.00041861	0.00036032	CFHR2/HRG/ARG1/CFHR5/MBL2/F2/CFHR1	7
GO:0051180	vitamin transport	8/600	36/16034	4.39e-05	0.00051571	0.0004439	SCARB1/AFM/SLC23A2/APOA1/TTPA/SLC5A6/GC/SLC2A2	8
GO:0051883	killing of cells in other organism involved in symbiotic interaction	7/600	28/16034	5.91e-05	0.00067981	0.00058515	CFHR2/HRG/ARG1/CFHR5/MBL2/F2/CFHR1	7
GO:0097305	response to alcohol	21/600	219/16034	7.72e-05	0.00086649	0.00074583	GRAMD1B/F7/AACS/HAMP/HMGCS1/HMGCR/CAT/CDO1/CYP2E1/PEMT/FDX1/RBP4/SOD1/STAR/ALAD/ADH6/ADCY6/ABAT/CES1/HSD3B2/UGT1A1	21
GO:0050764	regulation of phagocytosis	12/600	90/16034	0.00012861	0.00139269	0.00119877	SCARB1/APOA1/C4BPA/C4BPB/C3/SOD1/AHSG/APOA2/MBL2/C2/C4B/C4A	12
GO:1903793	positive regulation of anion transport	9/600	53/16034	0.00013766	0.00147773	0.00127196	ABCB4/ABCB1/KMO/APOA1/APOE/ABAT/CYP4F2/CYP4A11/SLC38A3	9
GO:0051384	response to glucocorticoid	15/600	141/16034	0.00026077	0.00272088	0.00234201	CPS1/ABCC2/PCK2/ARG1/CPN1/PCK1/CDO1/ASS1/STAR/ALAD/APOA2/AGXT/TAT/HSD3B2/UGT1A1	15
GO:0022900	electron transport chain	17/600	176/16034	0.00033309	0.00342749	0.00295023	SLC25A13/HSD17B6/AKR1B1/CYB5B/DHDH/ALDH2/POR/DMGDH/FDX1/AOX1/RDH16/CYP1A2/ALDH4A1/HAAO/CYB5A/GLDC/AKR1C4	17
GO:0010232	vascular transport	4/600	10/16034	0.00034043	0.0034648	0.00298234	ABCC2/ABCB1/APOE/SLC22A1	4
GO:0150104	transport across blood-brain barrier	4/600	10/16034	0.00034043	0.0034648	0.00298234	ABCC2/ABCB1/APOE/SLC22A1	4
GO:0006898	receptor-mediated endocytosis	21/600	256/16034	0.00065623	0.00631638	0.00543686	SCARB1/APOB/TF/TFR2/AMBP/VTN/HPX/APOA5/APOC3/APOA1/C3/LDLR/APOE/APOC1/LRP3/ASGR1/ALB/SAA1/APOC2/HP/HPR	21
GO:0006879	cellular iron ion homeostasis	9/600	65/16034	0.00066685	0.00640213	0.00551067	CP/SRI/TF/HAMP/TFR2/HPX/SLC40A1/SOD1/TMPRSS6	9
GO:0060088	auditory receptor cell stereocilium organization	4/600	13/16034	0.00105957	0.00957981	0.00824588	WHRN/MYO7A/SOD1/CLRN1	4
GO:0055081	anion homeostasis	8/600	57/16034	0.00120228	0.0106885	0.00920021	MLXIPL/NR1H4/CPS1/ABCC2/OTC/APOA1/APOE/ANGPTL3	8
GO:0042398	cellular modified amino acid biosynthetic process	7/600	46/16034	0.00149203	0.0128952	0.0110996	HAGH/MTHFD1/GAMT/MTHFS/ALDH7A1/GATM/SHMT1	7
GO:0046717	acid secretion	6/600	36/16034	0.00200118	0.0167892	0.0144514	ABCB4/KCNQ1/SLC51A/AGXT/ABAT/CES1	6
GO:0090277	positive regulation of peptide hormone secretion	10/600	91/16034	0.00210533	0.0175052	0.0150677	NR1H4/SRI/AACS/TFR2/RBP4/GLUD1/FGG/FGA/FGB/ABAT	10
GO:1903319	positive regulation of protein maturation	5/600	26/16034	0.00246998	0.0202658	0.0174439	HPN/TFR2/ANGPTL8/F12/KLKB1	5
GO:0048246	macrophage chemotaxis	6/600	38/16034	0.00266272	0.0217992	0.0187638	DDT/RARRES2/C5/TAFA4/SAA1/MST1	6
GO:0035296	regulation of tube diameter	12/600	130/16034	0.00350762	0.027682	0.0238274	CPS1/HMGCR/KNG1/ADRA1A/APOE/CRP/SOD1/SERPINF2/FGG/FGA/FGB/ADCY6	12
GO:0097746	regulation of blood vessel diameter	12/600	130/16034	0.00350762	0.027682	0.0238274	CPS1/HMGCR/KNG1/ADRA1A/APOE/CRP/SOD1/SERPINF2/FGG/FGA/FGB/ADCY6	12
GO:0099624	atrial cardiac muscle cell membrane repolarization	3/600	10/16034	0.00513798	0.0388215	0.0334158	KCNQ1/KCNN2/KCNJ5	3
GO:0071402	cellular response to lipoprotein particle stimulus	5/600	31/16034	0.00547102	0.0412542	0.0355098	FGF21/HMGCS1/LDLR/APOE/CES1	5
GO:0000041	transition metal ion transport	11/600	123/16034	0.00643456	0.0474629	0.0408539	ABCC2/CP/TF/HAMP/TFR2/HPX/HRG/SLC39A11/SLC40A1/SFXN1/SLC30A10	11
GO:0032490	detection of molecule of bacterial origin	3/600	11/16034	0.00687003	0.0494158	0.0425349	SCARB1/LBP/C4B	3
GO:0050910	detection of mechanical stimulus involved in sensory perception of sound	3/600	11/16034	0.00687003	0.0494158	0.0425349	WHRN/HPN/ADGRV1	3
GO:0071372	cellular response to follicle-stimulating hormone stimulus	3/600	11/16034	0.00687003	0.0494158	0.0425349	HMGCS1/POR/STAR	3
Module 21
ID	Description	GeneRatio	BgRatio	pvalue	p.adjust	qvalue	geneID	Count
GO:0019730	antimicrobial humoral response	17/130	128/16034	2.79e-16	3.3e-13	3.08e-13	PGLYRP1/LTF/CTSG/BPI/CXCL14/CAMP/DEFA5/DEFA4/DEFA6/CXCL11/RNASE3/AZU1/PRTN3/ELANE/DEFA1/DEFA3/DEFA1B	17
GO:0002227	innate immune response in mucosa	10/130	26/16034	4.11e-15	2.43e-12	2.27e-12	LTF/CAMP/DEFA5/DEFA4/DEFA6/RNASE2/RNASE3/DEFA1/DEFA3/DEFA1B	10
GO:0031640	killing of cells of other organism	12/130	63/16034	9.05e-14	1.78e-11	1.66e-11	PGLYRP1/LTF/CTSG/CAMP/DEFA5/DEFA4/DEFA6/AZU1/ELANE/DEFA1/DEFA3/DEFA1B	12
GO:0051673	membrane disruption in other organism	7/130	10/16034	2.3e-13	3.69e-11	3.45e-11	LTF/DEFA5/DEFA4/DEFA6/DEFA1/DEFA3/DEFA1B	7
GO:0002385	mucosal immune response	10/130	37/16034	2.5e-13	3.69e-11	3.45e-11	LTF/CAMP/DEFA5/DEFA4/DEFA6/RNASE2/RNASE3/DEFA1/DEFA3/DEFA1B	10
GO:0043312	neutrophil degranulation	22/130	475/16034	3.3e-11	2.78e-09	2.61e-09	MPO/PGLYRP1/LTF/CTSG/BPI/MMP8/EPX/CEACAM8/MS4A3/PRG3/CAMP/DEFA4/RNASE2/RNASE3/AZU1/PRG2/PRTN3/ELANE/DEFA1/DEFA1B/TARM1/RAB44	22
GO:0002446	neutrophil mediated immunity	22/130	489/16034	5.79e-11	4.02e-09	3.76e-09	MPO/PGLYRP1/LTF/CTSG/BPI/MMP8/EPX/CEACAM8/MS4A3/PRG3/CAMP/DEFA4/RNASE2/RNASE3/AZU1/PRG2/PRTN3/ELANE/DEFA1/DEFA1B/TARM1/RAB44	22
GO:0051873	killing by host of symbiont cells	7/130	26/16034	1.13e-09	7.03e-08	6.58e-08	CTSG/CAMP/DEFA5/AZU1/ELANE/DEFA1/DEFA1B	7
GO:0071222	cellular response to lipopolysaccharide	11/130	187/16034	3.52e-07	1.81e-05	1.69e-05	LTF/CEBPE/CTSG/BPI/DEFA5/DEFA4/DEFA6/CXCL11/DEFA1/DEFA3/DEFA1B	11
GO:0051702	interaction with symbiont	8/130	90/16034	6.68e-07	3.15e-05	2.95e-05	LTF/CTSG/CAMP/DEFA5/AZU1/ELANE/DEFA1/DEFA1B	8
GO:0071216	cellular response to biotic stimulus	11/130	220/16034	1.76e-06	7.69e-05	7.19e-05	LTF/CEBPE/CTSG/BPI/DEFA5/DEFA4/DEFA6/CXCL11/DEFA1/DEFA3/DEFA1B	11
GO:1902260	negative regulation of delayed rectifier potassium channel activity	3/130	10/16034	5.99e-05	0.00228193	0.00213537	KCNE5/KCNE1/KCNE1B	3
GO:0002002	regulation of angiotensin levels in blood	3/130	12/16034	0.00010861	0.00376933	0.00352723	CMA1/CTSG/CPA3	3
GO:0002003	angiotensin maturation	3/130	12/16034	0.00010861	0.00376933	0.00352723	CMA1/CTSG/CPA3	3
GO:0098915	membrane repolarization during ventricular cardiac muscle cell action potential	3/130	15/16034	0.00022065	0.00743921	0.0069614	KCNE5/KCNE1/KCNE1B	3
GO:0097623	potassium ion export across plasma membrane	3/130	17/16034	0.00032588	0.0106816	0.00999554	KCNE5/KCNE1/KCNE1B	3
GO:0022617	extracellular matrix disassembly	5/130	79/16034	0.0004523	0.0135377	0.0126682	CMA1/CTSG/MMP8/TPSAB1/ELANE	5
GO:0030574	collagen catabolic process	4/130	46/16034	0.00051722	0.0148858	0.0139297	MMP8/MMP27/MMP26/PRTN3	4
GO:0043901	negative regulation of multi-organism process	3/130	23/16034	0.00081908	0.0214782	0.0200987	OVGP1/PAEP/HPGDS	3
GO:0048247	lymphocyte chemotaxis	4/130	58/16034	0.0012477	0.0294457	0.0275545	CXCL14/CXCL11/DEFA1/DEFA1B	4
GO:0031214	biomineral tissue development	6/130	153/16034	0.0015449	0.0343959	0.0321867	LTF/IBSP/DMP1/MEPE/IFITM5/BGLAP	6
GO:0110148	biomineralization	6/130	153/16034	0.0015449	0.0343959	0.0321867	LTF/IBSP/DMP1/MEPE/IFITM5/BGLAP	6
Module 22
ID	Description	GeneRatio	BgRatio	pvalue	p.adjust	qvalue	geneID	Count
GO:0007601	visual perception	50/423	195/16034	2.24e-35	7.22e-32	6.12e-32	PAX6/USH2A/ZIC2/GUCA1A/CNGB1/POU4F3/VSX1/OPN1LW/RS1/CRX/RCVRN/TULP1/GUCA1B/PRPH2/IMPG1/GRM6/GNAT1/VAX2/PDC/CRYGD/VSX2/ARR3/AIPL1/NRL/GUCY2D/PDE6A/RAX/SIX3/PDE6H/KIFC3/GLRA1/ROM1/PPEF2/CRYGC/CRYBA2/RHO/CPLX4/SOX14/RAX2/PCARE/TH/RRH/CRYGB/RP1L1/SIX6/PDE6G/GRK1/RBP3/OPN1MW3/NR2E3	50
GO:0009581	detection of external stimulus	27/423	129/16034	4.19e-17	4.07e-14	3.45e-14	GUCA1A/CNGB1/TRPM3/OPN1LW/RS1/RCVRN/TULP1/GUCA1B/GRM6/GNAT1/PDC/MMP24/AIPL1/SAG/GUCY2D/PDE6A/TRPC3/TMC2/RHO/DRGX/RRH/PDE6G/GRK1/NTRK1/STRC/OPN1MW3/NR2E3	27
GO:0009583	detection of light stimulus	21/423	70/16034	5.05e-17	4.07e-14	3.45e-14	GUCA1A/CNGB1/OPN1LW/RS1/RCVRN/TULP1/GUCA1B/GRM6/GNAT1/PDC/AIPL1/SAG/GUCY2D/PDE6A/TRPC3/RHO/RRH/PDE6G/GRK1/OPN1MW3/NR2E3	21
GO:0010817	regulation of hormone levels	50/423	490/16034	1.65e-16	7.61e-14	6.44e-14	ABCC8/BAIAP3/GIPR/NNAT/ERO1B/ITPR3/CHGA/PCSK1N/LHB/CGB3/NPVF/GHRHR/GCK/GLP1R/RBP1/GCG/CNR1/GHRH/PRLHR/GHSR/CHST8/FFAR1/VGF/FSHB/CGA/UQCC2/CYP19A1/PDX1/NPFF/ADCYAP1/CACNA1A/ECE2/GPR119/CRH/DRD2/G6PC2/TIAM1/WNT4/NEUROD1/UCN/CARTPT/SLC30A8/KISS1/TRH/PCSK1/UCN3/FOXL2/RFX6/CYP26C1/INS	50
GO:0090276	regulation of peptide hormone secretion	32/423	200/16034	1.96e-16	7.9e-14	6.68e-14	ABCC8/BAIAP3/GIPR/NNAT/ITPR3/CHGA/GHRHR/GCK/GLP1R/GCG/CNR1/GHRH/GHSR/FFAR1/UQCC2/PDX1/NPFF/ADCYAP1/CACNA1A/CRH/DRD2/G6PC2/TIAM1/NEUROD1/UCN/CARTPT/SLC30A8/KISS1/TRH/UCN3/RFX6/INS	32
GO:0043010	camera-type eye development	37/423	310/16034	1.37e-14	3.4e-12	2.87e-12	PAX6/FGF10/ACHE/SLC17A6/VSX1/RS1/TULP1/PRPH2/GRM6/GNAT1/VAX2/CRYGD/VSX2/NEUROD4/OBSL1/NRL/PDE6A/RAX/SIX3/VAX1/DRD2/ROM1/POU4F2/MEGF11/NEUROD1/CRYGC/CRYBA2/RHO/RET/MFSD2A/TH/MAB21L1/CRYGB/RP1L1/FOXL2/LHX1/NR2E3	37
GO:0007631	feeding behavior	20/423	97/16034	7.19e-13	1.1e-10	9.35e-11	OXT/ASIP/PPY/OPRM1/GCG/CNR1/PRLHR/IAPP/GHSR/MC3R/DRD2/AGRP/UCN/HAND2/CARTPT/TACR3/TRH/TH/NPY2R/INS	20
GO:0021536	diencephalon development	17/423	69/16034	1.79e-12	2.41e-10	2.04e-10	ARX/PAX6/POU1F1/FGF10/GHRHR/LHX3/GHRH/RAX/SIX3/ADCYAP1/CRH/DRD2/WNT4/GSX1/OTP/HAP1/PROP1	17
GO:0050795	regulation of behavior	15/423	65/16034	1.01e-10	9.34e-09	7.91e-09	GHRHR/MDK/CNR1/GHRH/GHSR/MC3R/CRH/DRD2/AGRP/UCN/TACR3/HTR1D/NPY2R/NPS/INS	15
GO:0035592	establishment of protein localization to extracellular region	37/423	418/16034	1.17e-10	1.02e-08	8.64e-09	ABCC8/BAIAP3/GIPR/HDAC9/NNAT/ACHE/ITPR3/CHGA/CBLN1/GCK/PPY/OPRM1/GLP1R/GCG/CNR1/GHSR/FFAR1/VGF/UQCC2/PDX1/NPFF/ADCYAP1/CACNA1A/GPR119/CRH/DRD2/G6PC2/TIAM1/NEUROD1/CARTPT/SLC30A8/TRH/SCG2/UCN3/RFX6/INS/NOX5	37
GO:0001764	neuron migration	20/423	157/16034	5.93e-09	4.39e-07	3.71e-07	ARX/PAX6/CELSR3/PHOX2B/MDK/MDGA1/NEUROD4/BARHL1/FEZF1/ACAP3/BARHL2/VAX1/DRD2/TLX3/DRGX/SOX14/SRGAP2C/NDN/SRGAP2/LHX1	20
GO:0015837	amine transport	15/423	94/16034	2.26e-08	1.49e-06	1.26e-06	SLC18A1/CHRNA3/CHGA/AVP/OXT/CNR1/GHSR/DDC/CRH/DRD2/CARTPT/SLC18A2/TRH/TH/NPY2R	15
GO:0009416	response to light stimulus	27/423	306/16034	4.42e-08	2.69e-06	2.28e-06	GUCA1A/CNGB1/OPN1LW/RS1/RCVRN/TULP1/GUCA1B/GRM6/GNAT1/PDC/DBH/AIPL1/SAG/GUCY2D/PDE6A/TRPC3/DRD2/AGRP/RHO/SCARA3/TH/RRH/PDE6G/GRK1/NPS/OPN1MW3/NR2E3	27
GO:0048665	neuron fate specification	9/423	31/16034	6.85e-08	4.02e-06	3.4e-06	PAX6/EYA1/LHX3/DBX1/NKX2-2/ISL2/FEV/TLX3/GSX2	9
GO:0009755	hormone-mediated signaling pathway	20/423	187/16034	1.17e-07	6.39e-06	5.41e-06	ASIP/CGB2/LHB/CGB3/GHRHR/GHSR/FSHB/LHCGR/CRH/POU4F2/SST/AGRP/TRH/UCN3/OSTN/CGB7/ESRRG/CGB1/SSTR3/NR2E3	20
GO:0048511	rhythmic process	25/423	289/16034	2.06e-07	1.04e-05	8.8e-06	CST3/GHRHR/MDK/OPRM1/GHRH/MC3R/TPH1/FSHB/DDC/LHCGR/SIX3/PROK1/CRH/DRD2/AGRP/CARTPT/SOX14/KISS1/SPSB4/HES7/TH/NPY2R/NTRK1/NPS/MAGEL2	25
GO:0009713	catechol-containing compound biosynthetic process	7/423	18/16034	2.09e-07	1.04e-05	8.8e-06	DBH/GCH1/DDC/PNMT/HAND2/INSM1/TH	7
GO:0042423	catecholamine biosynthetic process	7/423	18/16034	2.09e-07	1.04e-05	8.8e-06	DBH/GCH1/DDC/PNMT/HAND2/INSM1/TH	7
GO:0033555	multicellular organismal response to stress	12/423	69/16034	2.2e-07	1.08e-05	9.11e-06	ALS2/ASIC4/SLC6A2/MDK/DBH/GCH1/ADCYAP1/CRH/UCN/RET/NPY2R/NTRK1	12
GO:0007626	locomotory behavior	19/423	189/16034	6.36e-07	2.77e-05	2.35e-05	ALS2/CHRNA3/MYO15A/AVP/OPRM1/GRM6/CHRNB4/GHSR/DBH/MC3R/GLRA1/CRH/DRD2/KLHL1/ZIC1/LMX1A/SLC18A2/TH/NPY2R	19
GO:0016486	peptide hormone processing	8/423	31/16034	1.02e-06	4.1e-05	3.47e-05	ERO1B/PCSK1N/LHB/CGB3/FSHB/CGA/ECE2/PCSK1	8
GO:0045777	positive regulation of blood pressure	8/423	31/16034	1.02e-06	4.1e-05	3.47e-05	AVP/OXT/GLP1R/CNR1/NPFF/CARTPT/TAC3/TACR3	8
GO:0140448	signaling receptor ligand precursor processing	8/423	31/16034	1.02e-06	4.1e-05	3.47e-05	ERO1B/PCSK1N/LHB/CGB3/FSHB/CGA/ECE2/PCSK1	8
GO:0042593	glucose homeostasis	20/423	221/16034	1.71e-06	6.46e-05	5.47e-05	PAX6/BAIAP3/ERO1B/GHRHR/GCK/GCG/CNR1/DBH/FFAR1/VGF/PDX1/CRH/G6PC2/TIAM1/NEUROD1/CARTPT/TH/RFX6/FOXO6/INS	20
GO:0035094	response to nicotine	9/423	44/16034	1.78e-06	6.59e-05	5.58e-05	CHRNA3/AVP/CHRNB4/CNR1/PDX1/CHRNB3/DRD2/TH/NTRK1	9
GO:0050804	modulation of chemical synaptic transmission	29/423	430/16034	3.89e-06	0.00013657	0.0001156	BAIAP3/SCGN/CHRNA3/ACHE/ITPR3/OXT/CBLN1/GRM6/CHRNB4/CNR1/GHSR/GRM4/VGF/ADCYAP1/CACNA1A/CHRNB3/CRH/DRD2/GRIN2C/UCN/CPLX4/RAB26/KISS1/HAP1/NPY2R/NTRK1/NPS/SHISA8/INS	29
GO:0051480	regulation of cytosolic calcium ion concentration	24/423	324/16034	5.63e-06	0.00018535	0.00015688	CALCR/GIPR/TRPC7/CNGB1/SCGN/ITPR3/AVP/OXT/GLP1R/CNR1/IAPP/FFAR1/TRPC3/NPFF/ADCYAP1/CACNA1A/LPAR4/DRD2/TMEM178A/UBASH3B/GRIN2C/KISS1/HAP1/NPY2R	24
GO:0031667	response to nutrient levels	29/423	456/16034	1.2e-05	0.00037299	0.00031571	GIPR/OXT/CST3/PCSK1N/UCP1/OPRM1/KYNU/CNR1/GHRH/GHSR/VGF/GH2/CSH1/PDX1/NPFF/ADCYAP1/SST/WNT4/UCN/CARTPT/MFSD2A/PRL/UCN3/TH/NTRK1/CSHL1/CSH2/GH1/SSTR3	29
GO:0044706	multi-multicellular organism process	18/423	213/16034	1.45e-05	0.00043047	0.00036436	TRO/OXT/CST3/CNR1/PRLHR/GHSR/NRK/SEMG1/FSHB/NPFF/ADCYAP1/CRH/AGRP/WNT4/UCN/TAC3/PRL/EDDM3A	18
GO:0030431	sleep	7/423	33/16034	2e-05	0.00055525	0.00046997	OXT/CST3/GHRHR/GHRH/CRH/DRD2/NPY2R	7
GO:0040018	positive regulation of multicellular organism growth	7/423	33/16034	2e-05	0.00055525	0.00046997	POU1F1/GHRHR/GHRH/GHSR/DRD2/IGF2/GH1	7
GO:0051969	regulation of transmission of nerve impulse	5/423	16/16034	4.29e-05	0.00105557	0.00089345	AVP/CHRNB4/GHSR/GLRA1/CARTPT	5
GO:0035883	enteroendocrine cell differentiation	6/423	26/16034	4.78e-05	0.00114327	0.00096768	PAX6/NKX2-2/PDX1/NEUROD1/INSM1/RFX6	6
GO:0044058	regulation of digestive system process	7/423	38/16034	5.26e-05	0.0012395	0.00104913	FGF10/OXT/GHSR/CRH/NEUROD1/UCN/NEUROG1	7
GO:2000177	regulation of neural precursor cell proliferation	10/423	83/16034	6.4e-05	0.00144823	0.0012258	PAX6/LHX5/MDK/SIX3/ADCYAP1/VAX1/DRD2/OTP/INSM1/LHX1	10
GO:0043279	response to alkaloid	11/423	100/16034	6.51e-05	0.00144823	0.0012258	OXT/OPRM1/CNR1/DDC/PDX1/NPFF/CRH/DRD2/TIAM1/TACR3/TH	11
GO:0006836	neurotransmitter transport	17/423	220/16034	7.76e-05	0.00166859	0.00141232	BAIAP3/SLC18A1/CHRNA3/SLC17A6/SLC6A2/OTOF/CHRNB4/CNR1/GRM4/DDC/PPFIA4/CHRNB3/DRD2/SLC18A2/CPLX4/TH/GABRQ	17
GO:0050890	cognition	20/423	287/16034	7.96e-05	0.00169004	0.00143047	ITPR3/OXT/TUSC3/MDK/GLP1R/CNR1/GHSR/DBH/LHCGR/CRH/DRD2/LMX1A/UCN/MFSD2A/TH/NEUROG1/NTRK1/FOXO6/NPS/INS	20
GO:0007409	axonogenesis	27/423	458/16034	8.82e-05	0.00182806	0.00154729	ALS2/ARX/PAX6/CELSR3/EPHA8/POU4F3/NEFH/MCF2/LHX3/PHOX2B/VAX2/FEZF1/BARHL2/LHX9/VAX1/DRD2/POU4F2/ROBO3/TIAM1/ISL2/LMX1A/DRGX/RET/NDN/NTRK1/L1CAM/LHX1	27
GO:0070838	divalent metal ion transport	26/423	438/16034	0.00010643	0.00211949	0.00179396	CALCR/TRPC7/ATP2A3/TRPM3/ITPR3/CBARP/TUSC3/GCK/RCVRN/OPRM1/GRM6/GCG/SEMG1/FFAR1/TRPC3/CACNA1A/CRH/DRD2/TMC2/UBASH3B/CACNA2D3/CACHD1/GRIN2C/UCN/SLC30A8/HAP1	26
GO:0045927	positive regulation of growth	18/423	251/16034	0.00012542	0.00245206	0.00207545	ARX/POU1F1/AVP/GHRHR/GHRH/GHSR/GH2/CSH1/DRD2/POU4F2/UCN/IGF2/MFSD2A/L1CAM/CSHL1/CSH2/INS/GH1	18
GO:0009743	response to carbohydrate	16/423	213/16034	0.0001738	0.00311492	0.00263651	BAIAP3/GIPR/OXT/CST3/GHRHR/GCK/GCG/NKX2-2/PDX1/CRH/TIAM1/NEUROD1/SLC30A8/UCN3/TH/RFX6	16
GO:0060079	excitatory postsynaptic potential	10/423	94/16034	0.00018404	0.00319196	0.00270171	CHRNA3/CBLN1/OPRM1/CHRNB4/NPFF/GLRA1/CHRNB3/DRD2/GRIN2C/NPY2R	10
GO:0018298	protein-chromophore linkage	4/423	12/16034	0.00019979	0.00337453	0.00285624	OPN1LW/RHO/RRH/OPN1MW3	4
GO:0050769	positive regulation of neurogenesis	26/423	456/16034	0.00020208	0.00339535	0.00287386	PAX6/PHOX2B/MDK/OPRM1/CNR1/TRIM67/OBSL1/NKX2-2/FEZF1/ADCYAP1/DRD2/POU4F2/TIAM1/GDF6/NEUROD1/RET/OTP/SRGAP2C/HAP1/GSX2/NEUROG1/PLK5/VWC2/NTRK1/L1CAM/FOXO6	26
GO:0043576	regulation of respiratory gaseous exchange	5/423	23/16034	0.0002835	0.00450534	0.00381338	PHOX2B/GLRA1/TLX3/PHOX2A/GSX2	5
GO:0050906	detection of stimulus involved in sensory perception	14/423	179/16034	0.00028917	0.00455062	0.0038517	CNGB1/TULP1/GRM6/GNAT1/MMP24/TMC2/PPEF2/OR5P3/OR5P2/OR6M1/NTRK1/STRC/OR13C2/OR13C5	14
GO:0062013	positive regulation of small molecule metabolic process	12/423	140/16034	0.00033789	0.00514167	0.00435198	GUCA1A/POU1F1/AVP/GCK/RCVRN/GUCA1B/GCG/GHSR/LHCGR/WNT4/IGF2/INS	12
GO:0051384	response to glucocorticoid	12/423	141/16034	0.00036071	0.00536249	0.00453888	CALCR/OXT/GHRHR/MDK/GHSR/PDX1/ADCYAP1/CRH/UCN/UCN3/TH/SSTR3	12
GO:0007190	activation of adenylate cyclase activity	6/423	37/16034	0.00037802	0.00555485	0.00470169	GIPR/GHRHR/GLP1R/LHCGR/ADCYAP1/ADRB3	6
GO:0046660	female sex differentiation	10/423	110/16034	0.00065739	0.00918069	0.00777065	FGF10/VGF/FSHB/CYP19A1/LHCGR/ADCYAP1/LHX9/WNT4/FOXL2/LHX1	10
GO:0045933	positive regulation of muscle contraction	6/423	41/16034	0.00066897	0.00930219	0.00787349	CHGA/OXT/GHSR/UCN/TACR3/NPY2R	6
GO:0032924	activin receptor signaling pathway	6/423	43/16034	0.00086767	0.0114718	0.00970985	FGF10/CFC1/IGSF1/CFC1B/GDF6/TDGF1	6
GO:0048871	multicellular organismal homeostasis	25/423	499/16034	0.00170581	0.0206878	0.0175104	USH2A/CNGB1/ACHE/AVP/OXT/PHOX2B/UCP1/TULP1/CNR1/IAPP/DBH/MC3R/AIPL1/FSHB/ADCYAP1/DRD2/UBASH3B/NEUROD1/RHO/CARTPT/MFSD2A/NDN/RP1L1/ADRB3/ESRRG	25
GO:0031284	positive regulation of guanylate cyclase activity	3/423	10/16034	0.00190537	0.0224333	0.0189878	GUCA1A/RCVRN/GUCA1B	3
GO:0034104	negative regulation of tissue remodeling	4/423	21/16034	0.00200127	0.0231402	0.0195861	CST3/IAPP/UBASH3B/CARTPT	4
GO:0120162	positive regulation of cold-induced thermogenesis	8/423	90/16034	0.00257979	0.0289979	0.0245442	ACHE/OXT/PHOX2B/UCP1/DBH/ADCYAP1/ADRB3/ESRRG	8
GO:0007586	digestion	10/423	133/16034	0.00277373	0.0308553	0.0261163	ARX/FGF10/OXT/GHSR/CRH/SST/NEUROD1/UCN/UCN3/NEUROG1	10
GO:1903522	regulation of blood circulation	16/423	276/16034	0.00279222	0.0309543	0.0262001	ATP2A3/ITPR3/CHGA/AVP/OXT/GLP1R/DBH/MC3R/GCH1/NPFF/DRD2/CACNA2D3/UCN/TACR3/KCNH6/TH	16
GO:0002438	acute inflammatory response to antigenic stimulus	4/423	24/16034	0.00333824	0.0352923	0.0298718	OPRM1/CNR1/NPFF/ADCYAP1	4
GO:0042711	maternal behavior	3/423	12/16034	0.00335856	0.0352923	0.0298718	AVP/OXT/DBH	3
GO:0060746	parental behavior	3/423	12/16034	0.00335856	0.0352923	0.0298718	AVP/OXT/DBH	3
GO:0010676	positive regulation of cellular carbohydrate metabolic process	6/423	57/16034	0.00379099	0.0390726	0.0330715	POU1F1/GCK/GCG/LHCGR/IGF2/INS	6
GO:0035902	response to immobilization stress	4/423	25/16034	0.00389245	0.0394876	0.0334228	TPH1/CRH/UCN3/TH	4
GO:2000679	positive regulation of transcription regulatory region DNA binding	4/423	25/16034	0.00389245	0.0394876	0.0334228	PAX6/POU4F2/NEUROD1/HAND2	4
GO:0045471	response to ethanol	9/423	119/16034	0.00427358	0.0416013	0.0352119	AVP/OPRM1/CNR1/DBH/ADCYAP1/GLRA1/CRH/DRD2/TH	9
GO:0042538	hyperosmotic salinity response	3/423	13/16034	0.00428135	0.0416013	0.0352119	AVP/OXT/TACR3	3
GO:0097499	protein localization to non-motile cilium	3/423	13/16034	0.00428135	0.0416013	0.0352119	TULP1/PCARE/GFY	3
GO:0007628	adult walking behavior	4/423	26/16034	0.00450576	0.0432258	0.0365869	GLRA1/DRD2/KLHL1/ZIC1	4
GO:0071514	genetic imprinting	4/423	26/16034	0.00450576	0.0432258	0.0365869	ASIP/DIRAS3/IGF2/NDN	4
GO:0010996	response to auditory stimulus	4/423	27/16034	0.00518091	0.0481661	0.0407684	MDK/DRD2/UCN/NEUROG1	4
GO:0006586	indolalkylamine metabolic process	3/423	14/16034	0.00534333	0.0491099	0.0415673	KYNU/TPH1/DDC	3
GO:0045721	negative regulation of gluconeogenesis	3/423	14/16034	0.00534333	0.0491099	0.0415673	GCK/SOGA1/INS	3
Module 26
ID	Description	GeneRatio	BgRatio	pvalue	p.adjust	qvalue	geneID	Count
GO:0031424	keratinization	103/197	206/16034	3.03e-151	5.22e-148	5.15e-148	KRT33A/KRT31/KRT23/KRT37/KRT32/KRT36/KRT34/KRT33B/KRT85/KRT71/TCHH/KRT84/KRT82/KRT86/KRT74/KRT83/KRT38/KRTAP4-4/KRT27/KRT28/DSG4/KRTAP9-7/KRTAP11-1/KRTAP13-2/KRTAP8-1/KRTAP20-2/SPRR4/KRTAP19-1/KRTAP6-1/KRT76/KRT79/KRTAP5-5/KRT73/KRT26/KRTAP17-1/KRTAP19-5/KRTAP21-2/KRTAP12-1/KRT12/KRTAP9-8/KRTAP10-8/KRTAP10-6/KRTAP1-1/KRTAP24-1/KRTAP10-12/KRTAP4-3/KRTAP5-3/KRT39/KRT35/KRTAP26-1/KRTAP9-9/KRTAP4-6/K…	103
GO:0008544	epidermis development	108/197	448/16034	1.18e-117	4.05e-115	4e-115	KRT33A/KRT31/KRT23/KRT37/KRT32/MSX2/HOXC13/BMP4/KRT36/KRT34/KRT33B/KRT85/KRT71/APCDD1/TCHH/KRT84/KRT82/KRT86/KRT74/KRT83/KRT38/KRTAP4-4/KRT27/KRT28/DSG4/ALOX15B/KRTAP9-7/KRTAP11-1/KRTAP13-2/KRTAP8-1/KRTAP20-2/SPRR4/KRTAP19-1/KRTAP6-1/KRT76/KRT79/KRTAP5-5/KRT73/KRT26/KRTAP17-1/KRTAP19-5/KRTAP21-2/KRTAP12-1/KRT12/KRTAP9-8/KRTAP10-8/KRTAP10-6/KRTAP1-1/KRTAP24-1/KRTAP10-12/KRTAP4-3/KRTAP5-3/KRT39/KRT…	108
GO:0042303	molting cycle	15/197	107/16034	3.6e-12	7.76e-10	7.66e-10	MSX2/HOXC13/KRT33B/KRT71/APCDD1/KRT84/TRPV3/KRT83/KRT27/DSG4/KRTAP4-3/KRTAP4-5/KRTAP4-8/KRT25/KRTAP4-9	15
GO:0042633	hair cycle	15/197	107/16034	3.6e-12	7.76e-10	7.66e-10	MSX2/HOXC13/KRT33B/KRT71/APCDD1/KRT84/TRPV3/KRT83/KRT27/DSG4/KRTAP4-3/KRTAP4-5/KRTAP4-8/KRT25/KRTAP4-9	15
GO:0043651	linoleic acid metabolic process	4/197	21/16034	0.0001123	0.0149009	0.0147031	ELOVL3/FADS2/FADS1/ALOX15B	4
GO:0035878	nail development	3/197	10/16034	0.00020569	0.0253445	0.0250081	MSX2/HOXC13/KRT84	3
GO:0042481	regulation of odontogenesis	4/197	26/16034	0.00026734	0.0307446	0.0303366	FGF8/BMP4/APCDD1/SP6	4
GO:0070243	regulation of thymocyte apoptotic process	3/197	12/16034	0.00037032	0.0399252	0.0393953	BMP4/PTCRA/ADA	3
Module 27
ID	Description	GeneRatio	BgRatio	pvalue	p.adjust	qvalue	geneID	Count
GO:0007586	digestion	39/591	133/16034	9.67e-25	3.75e-21	3.65e-21	GUCA2B/GUCY2C/SI/PGC/SLC5A1/VSIG1/APOA4/VDR/LCT/PLS1/SOX9/VIL1/CHIA/CAPN9/GCNT3/MUC4/FABP2/GHRL/TFF3/TFF2/TFF1/ALPI/INAVA/FABP1/MOGAT2/GKN1/MUC13/SLC9A4/ENPP7/MUC6/ASAH2/GUCA2A/MUC2/CAPN8/SLC26A6/PGA4/PGA3/PGA5/MGAM	39
GO:0016266	O-glycan processing	18/591	57/16034	9.92e-13	1.28e-09	1.25e-09	C1GALT1/GALNT3/A4GNT/GCNT3/MUC4/B3GNT7/MUC17/MUC3A/MUC13/GCNT4/B3GNT3/MUC6/MUC1/B3GNT6/MUC2/MUC12/MUC5AC/GALNT4	18
GO:0070085	glycosylation	33/591	249/16034	1.77e-10	1.49e-07	1.45e-07	ST6GALNAC1/C1GALT1/GALNT3/A4GNT/PIGZ/FUT5/GCNT3/MUC4/FUT6/B3GNT7/MGAT4B/LARGE2/B4GALNT2/MUC17/MUC3A/FUT3/MUC13/ABO/FUT2/GCNT4/ACER2/B3GNT3/B3GALT5/MUC6/MUC1/SLC51B/FUT4/GFPT1/B3GNT6/MUC2/MUC12/MUC5AC/GALNT4	33
GO:0043413	macromolecule glycosylation	32/591	238/16034	2.31e-10	1.49e-07	1.45e-07	ST6GALNAC1/C1GALT1/GALNT3/A4GNT/FUT5/GCNT3/MUC4/FUT6/B3GNT7/MGAT4B/LARGE2/B4GALNT2/MUC17/MUC3A/FUT3/MUC13/ABO/FUT2/GCNT4/ACER2/B3GNT3/B3GALT5/MUC6/MUC1/SLC51B/FUT4/GFPT1/B3GNT6/MUC2/MUC12/MUC5AC/GALNT4	32
GO:0015711	organic anion transport	45/591	487/16034	1.39e-08	5.41e-06	5.25e-06	CROT/SLC13A2/SLC7A9/XK/PLA2G10/LLGL2/CEACAM1/ATP8B1/SLC26A3/CA2/SLC1A1/CA9/ABCC3/APOA4/SLC35A3/ATP10B/SLC10A2/ACE2/SLC35D2/SLC52A1/CA1/MTTP/TNFRSF11A/SLC17A4/SLC26A2/PLA2G2F/ACE/SLC37A1/FABP1/SLC6A5/CA4/CA7/SLC23A1/SLC6A19/SLC26A9/SLC17A8/TMEM30B/CA13/ANO9/SLC51B/PRELID2/ACSL5/SLC44A4/STARD10/SLC26A6	45
GO:0045216	cell-cell junction organization	26/591	199/16034	2.09e-08	7.39e-06	7.18e-06	CDH1/DSG2/CLDN18/PVR/CAMSAP3/CDH17/TJP3/LSR/PARD6B/NECTIN2/ACE2/CRB3/MARVELD3/MARVELD2/ACE/FZD5/INAVA/F2RL1/CLDN3/CLDN2/PLEKHA7/CLDN7/CLDN4/SRC/OCLN/CLDN23	26
GO:0006814	sodium ion transport	26/591	221/16034	1.78e-07	4.62e-05	4.49e-05	SLC13A2/PRSS8/PTPN3/SLC13A1/NOS1/FXYD3/SLC9A1/SLC5A1/SLC5A5/ATP4A/SCNN1A/SLC9A2/SLC5A9/SLC10A2/KCNK1/SLC17A4/CNNM4/ATP1A1/SLC6A5/SCNN1G/SCNN1B/SLC23A1/SLC6A19/SLC17A8/SLC9A4/ATP4B	26
GO:0098656	anion transmembrane transport	30/591	292/16034	4.13e-07	0.00010026	9.75e-05	SLC13A2/CLCA1/CLCA4/SLC7A9/BEST2/SLC13A1/FXYD3/SLC9A1/SLC26A3/SLC5A5/SLC1A1/SLC9A2/SLC35A3/ACE2/SLC35D2/BEST4/SLC26A2/CLIC6/SLC37A1/SLC6A5/SLC23A1/SLC6A19/SLC26A9/SLC17A8/SLC9A4/ANO9/CLDN4/ACSL5/SLC44A4/SLC26A6	30
GO:0051923	sulfation	7/591	18/16034	1.99e-06	0.00042955	0.00041757	CHST5/SULT1B1/SULT1A1/SULT1A2/SULT1C2/SULT1A4/SULT1A3	7
GO:0032530	regulation of microvillus organization	6/591	13/16034	3.36e-06	0.00062163	0.00060429	USH1C/CDHR2/ATP8B1/CDHR5/PLS1/VIL1	6
GO:0032536	regulation of cell projection size	6/591	13/16034	3.36e-06	0.00062163	0.00060429	USH1C/XK/CDHR2/CDHR5/PLS1/VIL1	6
GO:0034035	purine ribonucleoside bisphosphate metabolic process	7/591	23/16034	1.31e-05	0.00158459	0.00154038	SLC26A2/SULT1B1/SULT1A1/SULT1A2/SULT1C2/SULT1A4/SULT1A3	7
GO:0050427	3'-phosphoadenosine 5'-phosphosulfate metabolic process	7/591	23/16034	1.31e-05	0.00158459	0.00154038	SLC26A2/SULT1B1/SULT1A1/SULT1A2/SULT1C2/SULT1A4/SULT1A3	7
GO:0016042	lipid catabolic process	28/591	321/16034	2.3e-05	0.00262964	0.00255627	CROT/PLA2G10/GDPD3/SMPD3/APOA4/ADTRP/SMPDL3B/PLAAT2/BCO1/FABP2/PLCB3/MMAA/ABHD3/PLA2G2F/FABP1/PLB1/LIPH/FABP6/CES3/CES2/ACER2/FUCA1/ENPP7/LIPF/CYP4F12/ASAH2/HSD17B11/LIPJ	28
GO:0035459	vesicle cargo loading	7/591	26/16034	3.18e-05	0.00343207	0.00333631	MIA2/CTAGE1/CTAGE4/CTAGE9/CTAGE8/CTAGE15/CTAGE6	7
GO:0055067	monovalent inorganic cation homeostasis	17/591	150/16034	3.87e-05	0.00402707	0.00391471	NOX1/SLC9A1/SLC26A3/UPK3A/CA2/ATP4A/SCNN1A/SLC9A2/CLN6/ATP1A1/SCNN1G/SCNN1B/CA7/SLC9A4/ATP4B/CYP4F12/SLC26A6	17
GO:0003382	epithelial cell morphogenesis	8/591	36/16034	3.94e-05	0.00402707	0.00391471	CCDC88C/VSIG1/SIPA1L3/CNMD/ST14/IHH/CLDN3/SPINT2	8
GO:0006805	xenobiotic metabolic process	14/591	110/16034	5.17e-05	0.00489457	0.004758	AOC1/DPEP1/GSTO2/HNF4A/ACY3/NR1I2/CYP2S1/CES3/CES2/SULT1B1/SULT1A1/SULT1A2/SULT1A4/SULT1A3	14
GO:0046470	phosphatidylcholine metabolic process	12/591	84/16034	5.63e-05	0.00507984	0.0049381	PLA2G10/GDPD3/APOA4/PLAAT2/SLC44A3/ABHD3/PLA2G2F/CDS1/PLB1/LPCAT4/SLC44A4/STARD10	12
GO:0006068	ethanol catabolic process	5/591	13/16034	6.73e-05	0.00593808	0.0057724	SULT1B1/SULT1A1/SULT1A2/SULT1A4/SULT1A3	5
GO:0016338	calcium-independent cell-cell adhesion via plasma membrane cell-adhesion molecules	6/591	21/16034	8.26e-05	0.00712622	0.00692738	CLDN18/CLDN3/CLDN2/CLDN7/CLDN4/CLDN23	6
GO:0006004	fucose metabolic process	5/591	14/16034	0.00010153	0.00838579	0.00815181	FUT5/FUT6/FUT2/FUCA1/FUT4	5
GO:0098739	import across plasma membrane	15/591	140/16034	0.00020497	0.0149679	0.0145502	SLC15A1/SLC9A1/SLC5A1/ATP4A/SLC1A1/KCNJ13/SLC9A2/ACE2/SLC39A5/KCNE2/ATP1A1/SLC6A5/SLC9A4/ATP4B/ACSL5	15
GO:0006869	lipid transport	27/591	353/16034	0.00028922	0.0190294	0.0184984	CROT/OSBPL7/PLA2G10/CEACAM1/ATP8B1/ABCC3/APOA4/ATP10B/SLC10A2/MTTP/TNFRSF11A/FABP2/GHRL/PLA2G2F/ACE/FABP1/FABP6/GRAMD1C/TMEM30B/ENPP7/SPNS2/ANO9/SLC51B/PRELID2/ACSL5/LRP10/STARD10	27
GO:0006857	oligopeptide transport	4/591	10/16034	0.0003213	0.0204472	0.0198767	CDH17/SLC15A1/CA2/SLC26A6	4
GO:0030050	vesicle transport along actin filament	5/591	18/16034	0.00038437	0.0236848	0.023024	MYO5C/FNBP1L/MYO1A/MYO5B/MYO7B	5
GO:0006730	one-carbon metabolic process	7/591	38/16034	0.00041595	0.0248416	0.0241485	CA2/CA9/CA1/AHCYL2/CA4/CA7/CA13	7
GO:0010817	regulation of hormone levels	33/591	490/16034	0.00065227	0.0362851	0.0352727	ICA1/DHRS9/HSD17B2/DHRS2/HNF4A/SMPD3/SLC5A5/PFKFB2/FOXA2/ACE2/HNF1A/TBX3/BCO1/ENPEP/CAPN10/ILDR1/MCU/GHRL/ACE/CCKAR/ATP1A1/PLB1/GPER1/ALDH1A1/CYP2S1/SULT1B1/GCNT4/KCNG2/FFAR4/SULT1A1/HSD17B11/FAM3D/DHRS11	33
GO:0060670	branching involved in labyrinthine layer morphogenesis	4/591	12/16034	0.00071397	0.0384948	0.0374207	ST14/FZD5/SPINT1/SPINT2	4
Module 30
ID	Description	GeneRatio	BgRatio	pvalue	p.adjust	qvalue	geneID	Count
GO:0050804	modulation of chemical synaptic transmission	134/986	430/16034	1.65e-59	4.64e-56	4.04e-56	CACNG3/TAC1/SYN1/MAPK8IP2/ATP1A2/NCDN/APBA2/CYP46A1/SLC4A8/RASGRF1/CAMK2B/SYT1/CAMK2A/CACNG4/SLC1A3/RIMS1/JPH4/STX1B/SYNGR1/SLC8A3/RIMS4/CELF4/SYP/HTR2A/CACNG7/RAB3A/CRTC1/PTN/STX1A/DNM1/NCS1/APBA1/NEURL1/LGI1/EFNB3/ASIC1/NR2E1/DBN1/CSPG5/TNR/DLGAP3/RIMS3/RGS4/SLC8A2/PHF24/IQSEC2/NAPB/PRKCG/YWHAH/ADORA2A/UNC13A/DLG4/SNAP25/SYT11/SYT4/KCNMB4/DGKB/STXBP1/TUBB2B/UNC13C/ITPKA/CLSTN3/VAMP1/PPFIA2/CACN…	134
GO:0099177	regulation of trans-synaptic signaling	134/986	431/16034	2.26e-59	4.64e-56	4.04e-56	CACNG3/TAC1/SYN1/MAPK8IP2/ATP1A2/NCDN/APBA2/CYP46A1/SLC4A8/RASGRF1/CAMK2B/SYT1/CAMK2A/CACNG4/SLC1A3/RIMS1/JPH4/STX1B/SYNGR1/SLC8A3/RIMS4/CELF4/SYP/HTR2A/CACNG7/RAB3A/CRTC1/PTN/STX1A/DNM1/NCS1/APBA1/NEURL1/LGI1/EFNB3/ASIC1/NR2E1/DBN1/CSPG5/TNR/DLGAP3/RIMS3/RGS4/SLC8A2/PHF24/IQSEC2/NAPB/PRKCG/YWHAH/ADORA2A/UNC13A/DLG4/SNAP25/SYT11/SYT4/KCNMB4/DGKB/STXBP1/TUBB2B/UNC13C/ITPKA/CLSTN3/VAMP1/PPFIA2/CACN…	134
GO:0050808	synapse organization	108/986	407/16034	1.86e-40	2.55e-37	2.22e-37	SYN1/GABRA1/CBLN4/CAMK2B/SEZ6/CTNNA2/NGEF/ADGRL1/SNCB/ADD2/PAK3/LZTS3/NRCAM/SEZ6L/SLC8A3/RAB3A/PTN/SPOCK2/NEURL1/ASIC2/GLRB/NRXN2/WASF1/CDH9/GABRG2/DBN1/TNR/DLGAP3/IGSF21/SLC8A2/ADGRB2/KIF1A/UNC13A/C1QL1/LRRC4B/DLG4/BCAN/WASF3/ADGRB3/DGKB/UNC13C/ITPKA/ZNF365/CLSTN3/PPFIA2/CBLN2/LRRTM2/NTRK2/LRRC4C/KIRREL3/CNKSR2/CDH8/GPM6A/DLG2/GABRA2/PTPRD/EPHB1/LRFN2/LHFPL4/SLC6A1/CHRNB2/LRRTM1/NFASC/BSN/CAMKV/…	108
GO:0006836	neurotransmitter transport	79/986	220/16034	3.84e-40	3.95e-37	3.44e-37	SYN1/SLC6A7/ATP1A2/APBA2/GPM6B/SLC4A8/SYT1/CHAT/CAMK2A/SLC1A3/RIMS1/RPH3A/STX1B/TRIM9/RIMS4/HRH3/SNPH/SLC32A1/SYP/HTR2A/SLC17A7/RAB3A/STX1A/NCS1/APBA1/NRXN2/SLC1A2/ASIC1/CSPG5/SLC5A7/RIMS3/SV2C/NAPB/PRKCG/SYNGR3/ADORA2A/GAD1/SYT5/UNC13A/SNAP25/SYT11/SYT4/SYT6/KCNMB4/GAD2/STXBP1/UNC13C/VAMP1/PPFIA2/SYT2/STXBP5L/CPLX2/CACNA1B/DRD3/GABRA2/PTPRN2/SLC6A1/SYN2/SV2A/CALM3/BRSK1/CHRNB2/CADPS/ADCY1/PRRT2/…	79
GO:0001505	regulation of neurotransmitter levels	77/986	224/16034	1.37e-37	1.12e-34	9.78e-35	SYN1/ATP1A2/APBA2/GPM6B/SLC4A8/SYT1/CHAT/CAMK2A/SLC1A3/RIMS1/RPH3A/STX1B/TRIM9/RIMS4/HRH3/SNPH/SLC32A1/SYP/HTR2A/SLC17A7/RAB3A/STX1A/NCS1/APBA1/NRXN2/SLC1A2/ASIC1/CSPG5/SLC5A7/RIMS3/PDE1B/NAPB/PRKCG/SYNGR3/ADORA2A/GAD1/SYT5/UNC13A/SNAP25/SYT11/SYT4/SYT6/DAGLA/KCNMB4/GAD2/STXBP1/UNC13C/VAMP1/PPFIA2/SYT2/STXBP5L/CPLX2/CACNA1B/DRD3/GABRA2/PTPRN2/SLC6A1/SYN2/SV2A/CALM3/BRSK1/CHRNB2/CADPS/ADCY1/PRRT2/…	77
GO:0099003	vesicle-mediated transport in synapse	73/986	213/16034	1.41e-35	8.27e-33	7.21e-33	SYN1/APBA2/SLC4A8/SNAP91/SYT1/SNCB/AMPH/SYNJ2/RIMS1/RAPGEF4/STX1B/TRIM9/RIMS4/SNPH/SLC32A1/SYP/HTR2A/SLC17A7/RAB3A/STX1A/DNM1/NCS1/APBA1/SH3GL2/MAPK10/CSPG5/DNAJC6/RIMS3/HPCA/PACSIN1/NAPB/PRKCG/ADORA2A/SYT5/UNC13A/CALY/SNAP25/SYT11/SYT4/SYT6/STXBP1/UNC13C/VAMP1/PPFIA2/SYT2/STXBP5L/CPLX2/DRD3/SYN2/SV2A/CALM3/BRSK1/CHRNB2/CADPS/BSN/ADCY1/PRRT2/CPLX1/SYT9/BRSK2/CDK5R1/NRXN1/SEPTIN5/DRD1/SYN3/PCLO/ER…	73
GO:0007269	neurotransmitter secretion	65/986	168/16034	1.83e-35	8.34e-33	7.27e-33	SYN1/APBA2/SLC4A8/SYT1/CHAT/CAMK2A/RIMS1/RPH3A/STX1B/TRIM9/RIMS4/HRH3/SNPH/SLC32A1/SYP/HTR2A/RAB3A/STX1A/NCS1/APBA1/NRXN2/ASIC1/CSPG5/SLC5A7/RIMS3/NAPB/PRKCG/ADORA2A/GAD1/SYT5/UNC13A/SNAP25/SYT11/SYT4/SYT6/KCNMB4/GAD2/STXBP1/UNC13C/VAMP1/PPFIA2/SYT2/STXBP5L/CPLX2/CACNA1B/PTPRN2/SYN2/SV2A/CALM3/BRSK1/CHRNB2/CADPS/ADCY1/PRRT2/CPLX1/SYT9/NRXN1/SEPTIN5/DRD1/SYN3/PCLO/ERC2/SLC18A3/GRIN3A/SYT3	65
GO:0099643	signal release from synapse	65/986	168/16034	1.83e-35	8.34e-33	7.27e-33	SYN1/APBA2/SLC4A8/SYT1/CHAT/CAMK2A/RIMS1/RPH3A/STX1B/TRIM9/RIMS4/HRH3/SNPH/SLC32A1/SYP/HTR2A/RAB3A/STX1A/NCS1/APBA1/NRXN2/ASIC1/CSPG5/SLC5A7/RIMS3/NAPB/PRKCG/ADORA2A/GAD1/SYT5/UNC13A/SNAP25/SYT11/SYT4/SYT6/KCNMB4/GAD2/STXBP1/UNC13C/VAMP1/PPFIA2/SYT2/STXBP5L/CPLX2/CACNA1B/PTPRN2/SYN2/SV2A/CALM3/BRSK1/CHRNB2/CADPS/ADCY1/PRRT2/CPLX1/SYT9/NRXN1/SEPTIN5/DRD1/SYN3/PCLO/ERC2/SLC18A3/GRIN3A/SYT3	65
GO:0007611	learning or memory	73/986	246/16034	6.26e-31	2.1e-28	1.83e-28	TAC1/MAPK8IP2/ATP1A2/NRXN3/RASGRF1/BRINP1/JPH4/KCNK10/SLC8A3/PAK5/HTR2A/NDRG4/SLC17A7/CRTC1/PTN/PTPRZ1/NRXN2/ASIC1/TNR/SLC8A2/PDE1B/SLC12A5/THRA/PRKCG/TMOD2/C1QL1/PPP1R1B/DLG4/SNAP25/SYT11/SYT4/ADGRB3/SCN2A/TBR1/TTBK1/NTRK2/SHC3/DRD3/CAMK4/JPH3/NRGN/SLC24A2/SORCS3/SLC6A1/S100B/BRSK1/CHRNB2/LHX8/ADCY1/NETO1/MAP1A/GRM5/RGS14/NEUROD2/CNTNAP2/GRIN1/DEAF1/NRXN1/GPR88/KCNK4/PLCB1/GRIN2A/CNTN2/DRD1/GABR…	73
GO:0050890	cognition	79/986	287/16034	6.66e-31	2.1e-28	1.83e-28	TAC1/MAPK8IP2/ATP1A2/NRXN3/RASGRF1/BRINP1/JPH4/KCNK10/SLC8A3/HRH3/PAK5/HTR2A/NDRG4/SLC17A7/CRTC1/PTN/PTPRZ1/NRXN2/ASIC1/SLC1A4/TNR/SLC8A2/PDE1B/SLC12A5/THRA/PRKCG/MGAT3/TMOD2/C1QL1/PPP1R1B/DLG4/SNAP25/SYT11/SYT4/ADGRB3/SCN2A/TBR1/TTBK1/NTRK2/SHC3/DRD3/CAMK4/JAKMIP1/JPH3/NRGN/SLC24A2/SORCS3/SLC6A1/S100B/BRSK1/CHRNB2/LHX8/ADORA1/ADCY1/NETO1/MAP1A/FAM107A/GRM5/RGS14/NEUROD2/CNTNAP2/GRIN1/DEAF1/NRXN1…	79
GO:0010975	regulation of neuron projection development	95/986	484/16034	1.14e-24	2.61e-22	2.27e-22	HECW1/CNTN1/LRRC7/RTN4R/FSTL4/CAMK2B/SEZ6/CTNNA2/NGEF/SYT1/PPP2R5B/CRMP1/PAK3/MAP2/RIMS1/MT3/LZTS3/NRCAM/STX1B/CPNE6/NDRG4/METRN/STMN2/CACNG7/CRTC1/MAG/PTN/COBL/NCS1/NEURL1/RND2/EFNB3/NR2E1/DBN1/TNR/PLPPR5/FKBP1B/PACSIN1/OMG/YWHAH/CHN1/ATP1B2/KIF1A/UNC13A/OLFM1/DLG4/SNAP25/SYT4/ATP8A2/ADGRB3/TBR1/KIAA0319/TUBB2B/ITPKA/ZNF365/PPFIA2/SYT2/CPNE9/NTRK2/SLC39A12/LRRC4C/FEZ1/RIT2/FEZF2/PTPRD/BRSK1/CHRN…	95
GO:0007215	glutamate receptor signaling pathway	40/986	94/16034	3.92e-24	8.05e-22	7.01e-22	CACNG3/MAPK8IP2/LRRC7/RASGRF1/CACNG4/NECAB2/CACNG7/RGS9/GRIA2/GRIA3/UNC13A/DLG4/DAGLA/CACNG8/GRIK4/DLG2/GRIA4/GRM1/KCNB1/GRIK2/NETO1/CACNG2/GRM5/GRIK1/CNIH2/CDK5R1/GRIN1/GRM8/PLCB1/GRIN2A/SHISA7/RELN/GRM7/NLGN3/GRIN3A/GRM3/SHISA9/FRRS1L/GRIN2B/NEFL	40
GO:0034765	regulation of ion transmembrane transport	89/986	448/16034	1.56e-23	2.91e-21	2.54e-21	HECW1/CACNG3/MAPK8IP2/ATP1A2/LRRC7/RASGRF1/KCNQ2/CACNG4/KCNH4/JPH4/HCN2/KCNK10/NALCN/CACNG7/RGS9/ASIC2/KCNA1/RGS4/FKBP1B/GRIA2/HPCA/KCNS1/GRIA3/YWHAH/KCNC1/ATP1B2/DPP6/DLG4/APLNR/KCNH3/SCN2A/FXYD6/KCNH5/CACNG8/KCNH1/SCN1A/CACNA1B/SCN2B/DLG2/KCNA6/DRD3/GRIA4/SCN3A/JPH3/KCNS2/KCNB1/CALM3/KCNJ9/KCNF1/KCNJ3/HCN1/KCNV1/KCNC2/SCN3B/NETO1/CACNG2/KCNJ4/AHCYL1/GRM5/CNIH2/DPP10/GRIN1/SCN4B/KCNA2/KCNJ10/KCN…	89
GO:0050807	regulation of synapse organization	56/986	215/16034	6.18e-21	9.06e-19	7.9e-19	CAMK2B/CTNNA2/NGEF/ADGRL1/PAK3/LZTS3/NRCAM/PTN/NEURL1/ASIC2/DBN1/ADGRB2/KIF1A/LRRC4B/ADGRB3/DGKB/ITPKA/CLSTN3/PPFIA2/CBLN2/LRRTM2/NTRK2/CDH8/GPM6A/PTPRD/EPHB1/LRFN2/LHFPL4/CHRNB2/LRRTM1/CAMKV/LRFN5/C1QL3/LRTM2/TUBA1A/IL1RAPL1/FRMPD4/ZNF804A/NEUROD2/GAP43/LRRN1/CDK5R1/GRIN1/SLITRK1/NRXN1/ADGRB1/SLITRK2/SLIT1/SHISA7/RELN/NLGN3/DNM3/LRRTM3/VSTM5/GRIN2B/SRCIN1	56
GO:0007626	locomotory behavior	50/986	189/16034	3.88e-19	5.15e-17	4.48e-17	ADAM22/ATP1A2/APBA2/SEZ6/HIPK2/GNAO1/SEZ6L/RASD2/PAK5/APBA1/ABCA2/EFNB3/GLRB/TNR/PDE1B/ADORA2A/GAD1/C1QL1/PPP1R1B/DLG4/SNAP25/NOVA1/SCN1A/SLC4A10/HTR2C/CACNA1B/DRD3/ASTN1/GRM1/FEZF2/UCHL1/SPTBN4/CHRNB2/LRRTM1/GRM5/GPR37/ALK/DSCAM/CNP/GRIN1/KCNJ10/PENK/GPR88/CNTN2/KCND2/CEND1/DRD1/BSX/RELN/GPR52	50
GO:0035418	protein localization to synapse	33/986	83/16034	4.92e-19	6.32e-17	5.5e-17	CACNG3/ADAM22/LRRC7/CACNG4/STX1B/CACNG7/LGI1/ASIC2/MAPK10/NRXN2/DBN1/IQSEC2/DLG4/SNAP25/CLSTN3/CACNG8/DLG2/KIF5A/LRRTM1/BSN/NETO1/CACNG2/MAP1A/KIF5C/CPLX1/CNIH2/GRIN1/NRXN1/GRIN2A/ANKS1B/PCLO/MAPT/RELN	33
GO:0007416	synapse assembly	46/986	169/16034	3.05e-18	3.8e-16	3.31e-16	GABRA1/CBLN4/ADGRL1/ADD2/NRCAM/SPOCK2/ASIC2/NRXN2/CDH9/GABRG2/ADGRB2/LRRC4B/ADGRB3/CLSTN3/CBLN2/LRRTM2/NTRK2/KIRREL3/GPM6A/GABRA2/PTPRD/EPHB1/LHFPL4/CHRNB2/LRRTM1/BSN/LRFN5/LRTM2/GABRB3/IL1RAPL1/DSCAM/GAP43/LRRN1/GRIN1/SLITRK1/NRXN1/ADGRB1/DRD1/SLITRK2/PCLO/SLIT1/DNER/NLGN3/DNM3/LRRTM3/VSTM5	46
GO:1903305	regulation of regulated secretory pathway	44/986	158/16034	6.42e-18	7.53e-16	6.56e-16	SYN1/SYT13/APBA2/SLC4A8/SYT1/RIMS1/STX1B/TRIM9/RIMS4/SYP/HTR2A/RAB3A/STX1A/NCS1/APBA1/CSPG5/RIMS3/NAPB/PRKCG/ADORA2A/SYT5/SYT11/SYT4/SYT6/STXBP1/VAMP1/PPFIA2/RAB15/SYT2/STXBP5L/CPLX2/KCNB1/CALM3/CHRNB2/ADCY1/PRRT2/CPLX1/SYT9/CDK5R2/SEPTIN5/DRD1/GRIN3A/SCAMP5/SYT3	44
GO:0006813	potassium ion transport	52/986	216/16034	6.6e-18	7.53e-16	6.56e-16	ATP1A2/KCNQ2/SLC1A3/KCNH4/HCN2/KCNK10/NALCN/HTR2A/ATP1A3/KCNN1/KCNT1/KCNA1/RGS4/KCNS1/SLC12A5/KCNC1/ATP1B2/DPP6/SNAP25/KCNH3/KCNMB4/KCNH5/KCNH1/KCNN3/KCNA6/DRD3/SLC24A2/KCNS2/KCNB1/KCNJ9/KCNF1/KCNJ3/ADORA1/HCN1/KCNV1/KCNC2/NETO1/KCNJ4/DPP10/KCNA2/KCNJ10/KCNIP1/KCNA4/KCNK4/LRRC55/KCNH8/KCNQ3/KCND2/DRD1/KCNQ5/KCNIP4/NOS1AP	52
GO:0035637	multicellular organismal signaling	47/986	191/16034	1.04e-16	1.02e-14	8.88e-15	CACNG3/ATP1A2/ATP2B3/CACNG4/NRCAM/SLC8A3/ATP1A3/CACNG7/MAG/CNTNAP1/KCNA1/TNR/SLC8A2/FKBP1B/ATP1B2/KCNMB4/SCN2A/FXYD6/CACNG8/SCN1A/NTRK2/SCN2B/SCN3A/ATP2B2/CALM3/SPTBN4/KCNJ3/NPPC/NFASC/GRIK2/SCN3B/CACNG2/KCNJ4/AHCYL1/CNTNAP2/SCN4B/KCNA2/GPR88/KCNIP1/CACNB4/CTNNA3/KCND2/DRD1/KCNIP4/SCN8A/RYR3/FXYD7	47
GO:0031644	regulation of nervous system process	36/986	135/16034	2.91e-14	2.39e-12	2.08e-12	CACNG4/RIMS1/STX1B/SLC8A3/CELF4/MAG/STX1A/TNR/DLGAP3/RGS4/SLC8A2/MYRF/DLG4/WASF3/ZFHX2/HTR2C/TMEM25/GRM1/JAM2/S100B/ADORA1/NETO1/DLGAP1/NPTX1/TPPP/CNIH2/GRIN1/NRXN1/BEGAIN/CCK/SHISA7/RELN/NLGN3/NPTXR/SHISA9/ZNF488	36
GO:0019226	transmission of nerve impulse	25/986	67/16034	5.44e-14	4.38e-12	3.82e-12	CACNG3/CACNG4/NRCAM/CACNG7/MAG/CNTNAP1/KCNA1/TNR/FKBP1B/KCNMB4/SCN2A/CACNG8/SCN1A/NTRK2/SCN3A/SPTBN4/NFASC/GRIK2/CACNG2/CNTNAP2/KCNA2/GPR88/KCND2/DRD1/SCN8A	25
GO:0032409	regulation of transporter activity	50/986	264/16034	7.14e-13	4.97e-11	4.33e-11	HECW1/CACNG3/MAPK8IP2/ATP1A2/LRRC7/RASGRF1/CACNG4/JPH4/CACNG7/RGS9/KCNA1/FKBP1B/GRIA2/HPCA/KCNS1/GRIA3/SYNGR3/YWHAH/KCNC1/ATP1B2/DLG4/FXYD6/CACNG8/SCN2B/DLG2/DRD3/GRIA4/JPH3/KCNS2/CALM3/KCNC2/SCN3B/NETO1/CACNG2/AHCYL1/GRM5/CNIH2/GRIN1/SCN4B/CACNB4/GRIN2A/LRRC55/SHISA7/RELN/NLGN3/NOS1AP/FXYD7/SHISA9/GRIN2B/NEFL	50
GO:0015800	acidic amino acid transport	24/986	69/16034	1.05e-12	6.85e-11	5.97e-11	ATP1A2/SYT1/SLC1A3/RIMS1/HRH3/SLC17A7/RAB3A/STX1A/APBA1/SLC1A2/ADORA2A/SNAP25/SYT4/STXBP1/PPFIA2/NTRK2/SLC6A1/ADORA1/CPLX1/SLC25A22/KCNJ10/SLC25A18/CCK/GRM7	24
GO:0030900	forebrain development	59/986	369/16034	1.1e-11	5.92e-10	5.16e-10	ATP1A2/RTN4R/SLC8A3/SLC32A1/DLX5/PTN/LHX2/SLC1A2/KCNA1/RFX4/NR2E1/DLX2/TNR/CHD5/WNT1/KCNC1/ATP1B2/KIF1A/BCAN/DCLK1/SOX3/TBR1/ATAT1/SLC4A10/DLX1/EPHA5/NTRK2/FEZ1/KIRREL3/FEZF2/NRGN/HTR5A/HTR6/CHRNB2/LHX8/MSX1/NEUROD6/KCNC2/DCLK2/ALK/CDK5R2/CNP/CNTNAP2/FOXG1/CDK5R1/GRIN1/SSTR2/SOX2/PLCB1/SOX1/CNTN2/POU3F2/DRD1/NRG3/SLIT1/RELN/OLIG2/SALL3/NEFL	59
GO:0099565	chemical synaptic transmission, postsynaptic	26/986	101/16034	2.59e-10	1.2e-08	1.04e-08	MAPK8IP2/SEZ6/RIMS1/STX1B/SLC8A3/CELF4/SLC17A7/STX1A/GLRB/RGS4/SLC8A2/ADORA2A/DLG4/TMEM25/CHRNB2/ADORA1/GRIK2/GABRB3/NETO1/GRIN1/NRXN1/GRIN2A/INSYN2A/RELN/NLGN3/GRIN2B	26
GO:0061337	cardiac conduction	30/986	137/16034	8.05e-10	3.56e-08	3.1e-08	CACNG3/ATP1A2/ATP2B3/CACNG4/SLC8A3/ATP1A3/CACNG7/SLC8A2/FKBP1B/ATP1B2/FXYD6/CACNG8/SCN2B/ATP2B2/CALM3/SPTBN4/KCNJ3/NPPC/SCN3B/CACNG2/KCNJ4/AHCYL1/SCN4B/KCNIP1/CACNB4/CTNNA3/KCND2/KCNIP4/RYR3/FXYD7	30
GO:1903539	protein localization to postsynaptic membrane	16/986	42/16034	1.35e-09	5.79e-08	5.05e-08	CACNG3/ADAM22/CACNG4/STX1B/CACNG7/LGI1/MAPK10/IQSEC2/DLG4/SNAP25/CACNG8/DLG2/CACNG2/CPLX1/GRIN1/GRIN2A	16
GO:0031346	positive regulation of cell projection organization	54/986	367/16034	1.9e-09	7.44e-08	6.48e-08	ANLN/CNTN1/LRRC7/CAMK2B/SYT1/PPP2R5B/PAK3/RIMS1/KCTD17/CPNE6/NDRG4/METRN/STMN2/CACNG7/CRTC1/PTN/COBL/NEURL1/RND2/DBN1/PLPPR5/FKBP1B/PACSIN1/WNT1/ATP1B2/UNC13A/DLG4/SYT4/ATP8A2/TUBB2B/ITPKA/SYT2/CPNE9/NTRK2/FEZ1/GPM6A/RIT2/PTPRD/SERPINI1/APBB1/IL1RAPL1/ZNF804A/ALK/MAP6/DSCAM/ENC1/FUT9/SLITRK1/MAPT/SHTN1/RELN/DNM3/SYT3/NEFL	54
GO:0033555	multicellular organismal response to stress	20/986	69/16034	3.19e-09	1.2e-07	1.05e-07	TAC1/MAPK8IP2/ATP1A2/ADCYAP1R1/BRINP1/ASIC1/NR2E1/PRKCG/KIAA0319/HTR2C/CACNA1B/LYPD1/GRIK2/NEUROD2/DEAF1/PENK/DRD1/GABRA5/CCK/RELN	20
GO:0099637	neurotransmitter receptor transport	16/986	46/16034	6.38e-09	2.22e-07	1.94e-07	CACNG3/CACNG4/STX1B/CACNG7/DNM1/MAPK10/HPCA/CALY/SNAP25/CACNG8/DRD3/KIF5A/CACNG2/KIF5C/CPLX1/DNM3	16
GO:0006821	chloride transport	24/986	102/16034	8.8e-09	2.99e-07	2.6e-07	GABRA3/GABRA1/SLC4A8/PACC1/SLC1A3/SLC17A7/GABRA4/GLRB/GABRG2/SLC1A4/SLC12A5/ANO3/TTYH2/SLC4A10/GABRA2/SLC6A1/GABRG1/GABRB1/GABRB3/TTYH1/GRM5/GABRG3/GABRA5/GABRD	24
GO:0035176	social behavior	15/986	47/16034	7.15e-08	2.01e-06	1.75e-06	MAPK8IP2/NRXN3/BRINP1/NRXN2/NR2E1/GAD1/DLG4/GRP/DRD3/CHRNB2/CNTNAP2/GRIN1/NRXN1/SEPTIN5/NLGN3	15
GO:0019233	sensory perception of pain	22/986	100/16034	1.32e-07	3.47e-06	3.02e-06	TAC1/HTR2A/KCNA1/PHF24/PRDM12/ZFHX2/SCN1A/DLG2/GRM1/UCHL1/EPHB1/CHRNB2/ADORA1/SCN3B/GRIN1/KCNA2/PENK/KCNK4/GRIN2A/KCND2/CCK/ASIC3	22
GO:0014075	response to amine	14/986	43/16034	1.47e-07	3.77e-06	3.28e-06	RGS9/ASIC1/RGS4/PDE1B/ADORA2A/KCNC1/PPP1R1B/DRD3/CALM3/ADAMTS13/KCNC2/GRIN1/GRIN2A/DRD1	14
GO:0060560	developmental growth involved in morphogenesis	35/986	224/16034	3.16e-07	7.69e-06	6.7e-06	RTN4R/FSTL4/SYT1/MAP2/RIMS1/MT3/NRCAM/CPNE6/CACNG7/MAG/COBL/LHX2/SH3GL2/RND2/WASF1/FGF1/DBN1/TNR/FLRT1/UNC13A/OLFM1/SYT4/DCLK1/KIAA0319/SYT2/CPNE9/TRIM46/DSCAM/CDK5R1/MAPT/SLIT1/SHTN1/NRN1L/NLGN3/SYT3	35
GO:0048857	neural nucleus development	16/986	60/16034	4.26e-07	1.01e-05	8.76e-06	SIRT2/FGF9/PLP1/SYNGR3/YWHAH/KCNC1/TTBK1/KIRREL3/CALM3/CHRNB2/NDRG2/KCNC2/CDK5R2/CNP/CDK5R1/MBP	16
GO:0021700	developmental maturation	39/986	273/16034	7.35e-07	1.62e-05	1.41e-05	SOX8/PTPRN/CAMK2B/SEZ6/SIRT2/ADGRL1/ACTL6B/NRCAM/SEZ6L/SYP/SLC17A7/RAB3A/NEURL1/IGSF21/WNT1/UNC13A/C1QL1/DLG4/BCAN/SYT4/ADGRB3/STXBP1/UNC13C/SRRM4/SPTBN4/NPPC/NFASC/WNT10B/CDK5R2/NEUROD2/CNTNAP2/CDK5R1/GRIN1/PLD6/NRXN1/CNTN2/CEND1/RELN/NEFL	39
GO:0016188	synaptic vesicle maturation	7/986	12/16034	1.96e-06	3.99e-05	3.48e-05	SYP/SLC17A7/RAB3A/UNC13A/DLG4/STXBP1/UNC13C	7
GO:0008088	axo-dendritic transport	16/986	68/16034	2.63e-06	5.26e-05	4.59e-05	MAP2/AP3B2/APBA1/WASF1/KIF1A/FEZ1/DLG2/UCHL1/KIF5A/TRIM46/MAP1A/KIF5C/CNIH2/AGBL4/MAPT/NEFL	16
GO:0051260	protein homooligomerization	27/986	166/16034	3.19e-06	6.24e-05	5.43e-05	KCTD17/CRTC1/SLC1A2/ASIC1/PRMT8/KCNA1/KCNS1/RNF112/KCNC1/KCNA6/KCNS2/KCNB1/KCNF1/HCN1/KCNV1/KCNC2/AQP4/KCNA2/KCTD4/KCNA4/OTOL1/KCTD16/KCTD8/KCND2/CALHM1/RYR3/VSTM5	27
GO:0071277	cellular response to calcium ion	17/986	79/16034	4.78e-06	9.18e-05	8e-05	SYT13/SYT1/CPNE6/HPCA/SLC25A23/SYT5/SYT11/SYT4/SYT6/KCNH1/SYT2/CPNE9/ADCY1/SYT9/NEUROD2/RYR3/SYT3	17
GO:0051668	localization within membrane	18/986	90/16034	7.58e-06	0.00013954	0.00012157	CACNG3/LRRC7/CACNG4/CACNG7/PTN/GLRB/NRXN2/DLG4/REEP2/CACNG8/DLG2/LHFPL4/GRIK2/CACNG2/CNIH2/NRXN1/SHISA7/RELN	18
GO:0060041	retina development in camera-type eye	23/986	142/16034	1.8e-05	0.00031291	0.00027261	SOX8/HIPK2/DCX/CELF4/SLC17A7/PTN/LHX2/NR2E1/DLX2/HPCA/NDP/RAB11FIP4/ATP8A2/PDE6B/CRB1/DLX1/NTRK2/GPM6A/HCN1/TUB/DSCAM/RD3/RORB	23
GO:0010996	response to auditory stimulus	9/986	27/16034	2.07e-05	0.00035472	0.00030904	ATP1A2/SLC1A3/PTN/NRXN2/KCNC1/ATP8A2/KIAA0319/CNTNAP2/NRXN1	9
GO:0071625	vocalization behavior	7/986	17/16034	3.67e-05	0.00060757	0.00052932	NRXN3/BRINP1/NRXN2/DLG4/CNTNAP2/NRXN1/NLGN3	7
GO:0009582	detection of abiotic stimulus	21/986	132/16034	5.39e-05	0.00086136	0.00075043	TAC1/PLEKHB1/HTR2A/ASIC2/KCNA1/PHF24/PRDM12/ATP8A2/PDE6B/ANO3/CRB1/SCN1A/EPHB1/ADORA1/GRIK2/GPR88/KCNK4/PDZD7/ABCA4/GPR52/ASIC3	21
GO:0001504	neurotransmitter uptake	10/986	40/16034	0.00011507	0.00171896	0.00149758	ATP1A2/GPM6B/SLC1A3/SLC1A2/SYNGR3/SNAP25/DRD3/SLC6A1/KCNJ10/DRD1	10
GO:0019098	reproductive behavior	8/986	27/16034	0.00015425	0.00225498	0.00196457	MAPK8IP2/BRINP1/THRA/NPAS1/PPP1R1B/MTNR1A/GRIN1/DRD1	8
GO:0031280	negative regulation of cyclase activity	7/986	22/16034	0.00024514	0.00338238	0.00294678	HPCA/GABBR2/DRD3/GALR1/AKAP5/RD3/GRM3	7
GO:0010644	cell communication by electrical coupling	8/986	29/16034	0.00026717	0.00356343	0.00310451	ATP1A2/ATP1A3/KCNA1/DBN1/FKBP1B/ATP1B2/CALM3/GJC2	8
GO:0099566	regulation of postsynaptic cytosolic calcium ion concentration	5/986	11/16034	0.0002943	0.00387501	0.00337596	SLC8A3/SLC8A2/GRM1/ATP2B2/GRM5	5
GO:0070050	neuron cellular homeostasis	8/986	32/16034	0.0005554	0.0068107	0.00593358	ATP2B3/SLC17A7/NCS1/SLC8A2/ATP2B2/ADORA1/MAP1A/NELL2	8
GO:0061387	regulation of extent of cell growth	16/986	106/16034	0.00073323	0.00865072	0.00753663	RTN4R/FSTL4/MAP2/MT3/NRCAM/MAG/RND2/DBN1/TNR/OLFM1/KIAA0319/TRIM46/DSCAM/CDK5R1/MAPT/SHTN1	16
GO:0031110	regulation of microtubule polymerization or depolymerization	13/986	80/16034	0.00112034	0.0124052	0.0108076	STMN4/MAP2/MAPRE3/STMN2/TUBB4A/APC2/PSRC1/SLC39A12/MAP1A/CDK5R1/MAP6D1/MAPT/STMN3	13
GO:0008037	cell recognition	19/986	144/16034	0.00132556	0.014444	0.0125838	NRCAM/EFNB3/VSTM2L/MEGF10/FEZF2/NCAM2/EPHB1/TUB/DSCAM/GAP43/CNTNAP2/FOXG1/CDK5R1/DSCAML1/ADGRB1/NTM/OPCML/CNTN2/PCDHA7	19
GO:0016049	cell growth	44/986	450/16034	0.00156972	0.0168366	0.0146683	RTN4R/FSTL4/SYT1/MAP2/RIMS1/MT3/NRCAM/CPNE6/PAK5/CACNG7/MAG/COBL/LHX2/SH3GL2/LGI1/RND2/WASF1/DBN1/TNR/RGS4/FLRT1/UNC13A/OLFM1/SYT4/DCLK1/PSRC1/KIAA0319/CLSTN3/SYT2/CPNE9/MSX1/TRIM46/APBB1/GNG4/FAM107A/DSCAM/CDK5R1/NRG3/MAPT/SLIT1/SHTN1/NRN1L/NLGN3/SYT3	44
GO:0050795	regulation of behavior	11/986	65/16034	0.00188632	0.0197175	0.0171782	ADORA2A/DLG4/DRD3/CNTNAP4/CHRNB2/ADORA1/KCNA2/NRXN1/PENK/CCK/RELN	11
GO:0048638	regulation of developmental growth	33/986	315/16034	0.00194797	0.0202589	0.0176498	RTN4R/FSTL4/SYT1/MAP2/RIMS1/MT3/NRCAM/CPNE6/FGF9/CACNG7/MAG/RND2/DBN1/TNR/RGS4/UNC13A/OLFM1/SYT4/ATP8A2/KIAA0319/SYT2/CPNE9/DRD3/SPTBN4/NPPC/TRIM46/DSCAM/CDK5R1/PLCB1/POU3F2/MAPT/SHTN1/SYT3	33
GO:0042136	neurotransmitter biosynthetic process	5/986	16/16034	0.00214886	0.021959	0.0191309	CHAT/SLC5A7/GAD1/DAGLA/GAD2	5
GO:0045187	regulation of circadian sleep/wake cycle, sleep	5/986	17/16034	0.00289163	0.0284182	0.0247584	ADORA2A/DRD3/CHRNB2/ADORA1/KCNA2	5
GO:1990089	response to nerve growth factor	9/986	50/16034	0.00309816	0.030231	0.0263377	TAC1/STMN2/PTN/SH3GL2/WASF1/KCNC1/NTRK2/KCNC2/MAPT	9
GO:0030431	sleep	7/986	33/16034	0.0033949	0.0325847	0.0283882	HTR2A/ADORA2A/DRD3/CHRNB2/ADORA1/KCNA2/GRIN2A	7
GO:0060219	camera-type eye photoreceptor cell differentiation	6/986	25/16034	0.00343256	0.0326411	0.0284374	SOX8/PTN/NTRK2/HCN1/DSCAM/RORB	6
GO:0050909	sensory perception of taste	9/986	53/16034	0.00464864	0.043303	0.0377262	ASIC2/ASIC1/REEP2/SCNN1D/WNT10B/CALHM3/CALHM1/RTP5/ASIC3	9
GO:0071257	cellular response to electrical stimulus	4/986	12/16034	0.00472302	0.0434053	0.0378153	HPCA/GRM1/NSMF/NEUROD2	4
GO:0043524	negative regulation of neuron apoptotic process	17/986	140/16034	0.00551263	0.049662	0.0432662	HIPK2/SNCB/MT3/MAG/PTPRZ1/PRKCG/ADORA2A/VSTM2L/FAIM2/STXBP1/DLX1/NTRK2/GRIK2/GABRB3/GRIN1/GABRA5/NEFL	17
Module 32
ID	Description	GeneRatio	BgRatio	pvalue	p.adjust	qvalue	geneID	Count
GO:0002250	adaptive immune response	184/926	389/16034	1.99e-125	8.99e-122	7.01e-122	CD79B/CD4/BTK/CD6/WAS/SLC11A1/CD74/SLAMF7/BTN3A1/TNFRSF1B/POU2F2/TNFRSF17/FOXP3/CD84/FCGR2B/TBX21/TXK/NFKB2/PTPRC/LAT2/LAG3/CD209/UNC13D/IL12RB1/CD40/SLA2/TLR8/BMX/CD40LG/TNFSF13B/CSK/FCER2/LILRB1/LILRA1/IL27RA/EBI3/CD79A/LILRB5/JAK3/PIK3CG/IL2/UNC93B1/TCIRG1/IFNG/PTPN6/CLEC4A/AICDA/BTN3A3/CCR6/TFEB/ITK/IL4/CD86/ZAP70/IL18RAP/SLAMF1/CD48/CD160/CR2/TNFAIP3/CD274/TNFSF18/PTK2B/ADCY7/CD80/CCR2/SASH3…	184
GO:0042110	T cell activation	161/926	444/16034	2.15e-87	4.84e-84	3.77e-84	ITGAL/CD4/CD6/WAS/SLC11A1/CD74/RUNX3/BTN3A1/TNFRSF1B/FOXP3/CASP8/FCGR2B/TBX21/APBB1IP/TCF7/PTPRC/SIRPG/LAG3/CD209/IL12RB1/GRAP2/SLA2/SIRPB1/CD40LG/TNFSF13B/CORO1A/CSK/LILRB1/IL27RA/RASAL3/EBI3/JAK3/PIK3CG/TNFSF8/DOCK8/VSIR/IL2/CRTAM/CD5/TCIRG1/IFNG/PTPN6/CLEC4A/RIPOR2/CD83/TREML2/CCR6/ITK/IL4/CD86/ZAP70/CD2/PLA2G2D/CD160/CD274/TNFSF18/TNFSF11/CD80/CCR2/SASH3/LAX1/LY9/NCKAP1L/BTN2A2/GPR18/IRF1/TNF…	161
GO:0002764	immune response-regulating signaling pathway	134/926	384/16034	7e-70	6.32e-67	4.92e-67	FGR/CD38/CD79B/CD4/BTK/CD22/WAS/BTN3A1/STAP1/LCP2/FOXP3/FCGR2B/TXK/ICAM3/PTPRC/FYB1/FCN1/LAT2/CD209/PSME1/BLNK/GRAP2/PSME2/CD40/SLA2/HCK/BMX/CSK/LILRB1/CD79A/CD33/NFKB1/LPXN/PTPN6/CLEC4A/BTN3A3/ITK/ZAP70/ACTR3/WIPF1/GBP1/CD160/CR2/LAX1/NCKAP1L/BTN2A2/KIR2DL1/FFAR2/CCR7/IGLL1/THEMIS2/LILRB2/RFTN1/CLEC10A/PRAM1/PTPN22/C5AR2/TEC/MYO1G/BLK/ACTR2/SKAP1/VAV1/FCGR2A/FCGR1A/CD226/MS4A1/FCER1G/UBASH3A/CD3…	134
GO:0070661	leukocyte proliferation	112/926	281/16034	2.17e-65	8.9e-63	6.94e-63	CD38/CD4/BTK/TYROBP/CD22/CD6/SLC11A1/CD74/BTN3A1/TNFRSF1B/FOXP3/FCGR2B/PTPRC/CD209/TREM2/IL12RB1/CD40/CD40LG/TNFSF13B/CORO1A/LILRB1/IL27RA/RASAL3/EBI3/CD79A/JAK3/PIK3CG/IMPDH1/TNFSF8/DOCK8/VSIR/IL2/BST1/CRTAM/TCIRG1/PTPN6/IL4/CD86/ZAP70/PLA2G2D/CR2/TNFAIP3/CD274/TNFSF18/TNFSF11/CD80/CCR2/FLT3/SASH3/NCKAP1L/BTN2A2/IRF1/TNFSF9/CD70/RAC2/LILRB2/IDO1/CD180/PTPN22/IL2RA/DOCK2/BLK/IL10/TLR4/TP53/XCL1/O…	112
GO:0002521	leukocyte differentiation	144/926	487/16034	2.07e-64	7.79e-62	6.07e-62	CD79B/CD4/BTK/TYROBP/CD74/RUNX3/POU2F2/FOXP3/CASP8/SPI1/FCGR2B/TBX21/TCF7/PTPRC/LAG3/BLNK/TREM2/IL12RB1/MFNG/MMP9/CD40LG/LILRB1/CD79A/JAK3/TNFSF8/VSIR/IL2/CRTAM/TCIRG1/POU2AF1/IFNG/PTPN6/AICDA/CD83/CCR6/ITK/IL4/CD86/ZAP70/ITGA4/CD2/PLA2G2D/CR2/TNFSF11/PTK2B/CD80/CCR2/FLT3/SASH3/LY9/NCKAP1L/BTN2A2/GPR18/IRF1/TNFSF9/CCR7/LILRB2/PTPN22/RSAD2/IL2RA/DOCK2/DTX1/GPR55/BLK/IL10/TLR4/IRF4/TLR2/CD27/TP53/V…	144
GO:0007159	leukocyte cell-cell adhesion	120/926	334/16034	4.34e-64	1.4e-61	1.09e-61	ITGAL/CD4/ALOX5/CD6/CD74/RUNX3/FOXP3/FCGR2B/STK10/TBX21/PTPRC/SIRPG/LAG3/CD209/IL12RB1/GRAP2/SIRPB1/CD40LG/TNFSF13B/CORO1A/CSK/LILRB1/IL27RA/RASAL3/EBI3/JAK3/DOCK8/VSIR/IL2/CRTAM/CD5/SELPLG/IFNG/PTPN6/RIPOR2/CD83/IL4/CD86/ZAP70/ITGA4/PLA2G2D/CD160/CD274/TNFSF11/CD80/CCR2/SASH3/LAX1/NCKAP1L/BTN2A2/IRF1/TNFSF9/CD70/CCR7/RAC2/LILRB2/IDO1/FLOT2/PTPN22/IL2RA/DTX1/IL10/CCL21/CD27/ITGB7/SKAP1/VAV1/XCL1/…	120
GO:0002697	regulation of immune effector process	124/926	387/16034	1.09e-59	2.59e-57	2.02e-57	FGR/BTK/TYROBP/CD22/WAS/CD74/BIRC3/TNFRSF1B/STAP1/FOXP3/TSPAN32/CD84/FCGR2B/TBX21/PTPRC/LAG3/UNC13D/IL12RB1/HMOX1/CD40/CD40LG/FCER2/LILRB1/IL27RA/JAK3/DDX58/DHX58/IL2/CRTAM/IFNG/PTPN6/TRIM38/IL4/CD86/STAT1/IL18RAP/CD160/CR2/TNFAIP3/TRIM6/CD80/CCR2/SASH3/CD244/FFAR2/CFP/ADGRE2/RAC2/APOBEC3F/PRAM1/PTPN22/RSAD2/IL2RA/C5AR2/BLK/IL10/TLR4/IRF4/DDX60/PARP9/ARRB2/VAV1/XCL1/CD226/MR1/CD96/VSIG4/CD1D/CD1A…	124
GO:0001819	positive regulation of cytokine production	127/926	414/16034	1.11e-58	2.5e-56	1.95e-56	FGR/CD4/TYROBP/CD6/SLC11A1/CD74/HGF/BIRC3/POU2F2/FOXP3/CYBA/EIF2AK2/CASP8/TXK/NFKB2/PTPRC/IL12RB2/FCN1/NLRC4/TREM2/IL12RB1/CD40/TLR8/CD40LG/LILRB1/IL27RA/EBI3/DDX58/DHX58/NFKB1/IL2/CRTAM/POU2AF1/IFNG/CD83/IL4/CD86/IFIH1/STAT1/CD58/CD2/CD160/CD274/TRIM6/CD80/CCR2/SASH3/CD244/LY9/ZBP1/IRF1/FFAR2/CCR7/IRF5/LILRB2/IDO1/PTPN22/RSAD2/IL10/TLR4/IRF4/TLR2/DDX60/SORL1/IRF8/NLRP12/XCL1/CD226/ADAM8/MCOLN2/G…	127
GO:0009615	response to virus	108/926	318/16034	9.16e-55	1.65e-52	1.29e-52	FGR/BIRC3/POU2F2/FOXP3/EIF2AK2/TSPAN32/TBX21/PTPRC/OAS1/UNC13D/IL12RB1/APOBEC3H/CD40/TLR8/PIM2/CCL22/LILRB1/GSDME/ZC3HAV1/DDX58/DHX58/UNC93B1/POU2AF1/OAS3/OAS2/IFNG/AICDA/TRIM38/IL4/IFIH1/STAT1/GBP3/GBP1/TNFAIP3/IFIT3/IFIT2/TRIM6/CXCR4/ZBP1/IRF1/IFI6/APOBEC3A/APOBEC3F/IRF5/TRIM5/TRIM22/PTPN22/RSAD2/IL2RA/OASL/RTP4/DDX60/IFI44L/IFI44/PARP9/CXCL9/PML/NLRC5/PMAIP1/IFITM3/XCL1/IFIT5/SLFN13/MOV10/MX1/…	108
GO:0002831	regulation of response to biotic stimulus	110/926	378/16034	3.51e-48	4.39e-46	3.42e-46	FGR/BIRC3/CYBA/TSPAN32/FCGR2B/TXK/ICAM3/FCN1/LAG3/CD209/NLRC4/PSME1/TREM2/IL12RB1/PSME2/HCK/TLR8/LILRB1/DDX58/DHX58/NFKB1/CRTAM/IFNG/PTPN6/CLEC4A/TREML2/TRIM38/LY86/IL4/STAT1/IL18RAP/CD160/TNFAIP3/CD274/TRIM6/NMI/ZBP1/IRF1/FFAR2/APOBEC3F/TRIM5/CLEC10A/CD180/PTPN22/IL2RA/TLR4/DDX60/PARP9/NLRC5/ARRB2/VAV1/CD226/ADAM8/MR1/CD96/GBP5/VSIG4/CD1D/SLAMF8/FCER1G/IFNAR2/ADAR/SCIMP/SLAMF6/MNDA/PYHIN1/IFI16/…	110
GO:0032103	positive regulation of response to external stimulus	123/926	486/16034	1.06e-46	1.23e-44	9.57e-45	BTK/CD6/CD74/STAP1/CYBA/TXK/ICAM3/FCN1/LAG3/CD209/NLRC4/PSME1/TREM2/LGMN/PSME2/HCK/TLR8/PIK3CG/DHX58/NFKB1/IL2/CRTAM/IFNG/CLEC4A/RIPOR2/CCR6/LY86/IL4/IL18RAP/CD160/TNFSF11/PTK2B/TRIM6/CCR2/CXCR4/NCKAP1L/ZBP1/FFAR2/CCR7/RAC2/IDO1/TRIM5/CLEC10A/SWAP70/CD180/TLR4/CCL21/TLR2/DDX60/PARP9/NLRC5/VAV1/NLRP12/XCL1/XCL2/PLA2G7/CD226/ADAM8/GBP5/FGF18/CD1D/FCER1G/SCIMP/SLAMF6/S100A12/MNDA/PYHIN1/IFI16/AIM2/C…	123
GO:0050900	leukocyte migration	113/926	428/16034	7.82e-45	8.21e-43	6.4e-43	ITGAL/ALOX5/CD74/STAP1/CD84/STK10/TBX21/SIRPG/TREM2/HMOX1/LGMN/HCK/CORO1A/CCL22/CCL17/IL27RA/PIK3CG/DOCK8/BST1/CRTAM/SELPLG/PTPN6/RIPOR2/CCR6/IL4/ZAP70/ITGA4/CD58/CD2/CD48/CSF3R/TNFSF18/TNFSF11/PTK2B/CCR2/CXCR4/CD244/NCKAP1L/TREM1/GPR18/FFAR2/CCR7/ADGRE2/VPREB3/IGLL1/RAC2/MPP1/SWAP70/C5AR2/MYO1G/IL10/CCL21/CH25H/CXCL9/ITGB7/ITGAX/VAV1/NLRP12/XCL1/XCL2/PLA2G7/DOK2/ADAM8/MCOLN2/GPR15/SLAMF8/FCER1G/…	113
GO:0002440	production of molecular mediator of immune response	65/926	201/16034	1.11e-31	7.28e-30	5.67e-30	BTK/CD22/SLC11A1/CD74/TNFRSF1B/POU2F2/FOXP3/FCGR2B/TBX21/PTPRC/HMOX1/CD40/CD40LG/TNFSF13B/LILRB1/IL27RA/JAK3/DDX58/IL2/TCIRG1/AICDA/CCR6/IL4/CD86/IL18RAP/CD160/TRIM6/CCR2/SASH3/CD244/FFAR2/VPREB3/SWAP70/PTPN22/RSAD2/IL10/TLR4/TLR2/XCL1/CD226/MR1/CD96/BATF/FCER1G/FCRL3/SCIMP/NLRP3/B2M/TMIGD2/IL7R/MZB1/IFNB1/MALT1/GAPT/CD28/HLA-DQB1/KIR2DL4/HLA-DRB1/CARD11/HLA-E/HLA-G/HLA-F/HLA-A/TNF/TLR9	65
GO:0036230	granulocyte activation	102/926	496/16034	2.06e-30	1.24e-28	9.65e-29	FGR/ITGAL/MMP25/TYROBP/ALOX5/SLC11A1/RNASET2/TNFRSF1B/CYBA/SLC2A3/FCGR2B/STK10/PTPRC/FCN1/UNC13D/ADA2/PYGL/MMP9/SIRPB1/COTL1/CPPED1/ATP8B4/MAN2B1/CD33/SIGLEC5/IMPDH1/NFKB1/MANBA/BST1/TCIRG1/BIN2/PTPN6/GCA/IL18RAP/CD58/IRAG2/CCR2/HVCN1/ADGRE5/ARHGAP9/NCKAP1L/CFP/CD68/SIGLEC9/GMFG/LILRB2/CHIT1/PRAM1/DOCK2/TLR2/ACTR2/GPR84/ITGAX/TMC6/CD53/FCGR2A/PLAC8/DOK3/ADAM8/CDA/FCER1G/ITGB2/HK3/FCGR3B/CTSS/S100…	102
GO:0019882	antigen processing and presentation	65/926	226/16034	2.44e-28	1.31e-26	1.02e-26	WAS/SLC11A1/CD74/CYBA/FCGR2B/LAG3/CD209/PSME1/TREM2/NCF4/LGMN/PSME2/CLEC4A/NCF2/RAB32/CCR7/CD68/LILRB2/RFTN1/CCL21/TAPBPL/MARCHF1/FCGR1A/AP1S3/MR1/CD8A/CD1D/CD1A/CD1C/CD1B/CD1E/NCF1/FCER1G/CTSS/ERAP1/CYBB/RAB8B/B2M/TAP1/HLA-DQB1/HLA-DRB1/HLA-DQA1/FCGR1B/HLA-DRB5/HLA-DOA/HLA-DMA/PSMB8/TAP2/HLA-DRA/HLA-C/HLA-E/HLA-G/HLA-F/PSMB10/HLA-A/IFI30/HLA-DPB1/HLA-DPA1/TAPBP/HLA-DQB2/HLA-B/HLA-DQA1/PSMB9/HLA-…	65
GO:0006968	cellular defense response	32/926	51/16034	2.37e-27	1.19e-25	9.25e-26	TYROBP/TCIRG1/CCR6/ITK/GNLY/NCF2/PTK2B/CCR2/LSP1/LILRB2/CXCL9/KLRG1/NCF1/CCR5/FCMR/TRAT1/MNDA/CD300C/CX3CR1/CCR9/PRF1/CXCR2/SH2D1A/KIR2DL4/NCR1/C5AR1/SPN/HLA-G/KLRC2/KLRC3/KIR3DL2/CLEC5A	32
GO:0002446	neutrophil mediated immunity	95/926	489/16034	2.27e-26	1.08e-24	8.41e-25	FGR/ITGAL/MMP25/TYROBP/ALOX5/SLC11A1/RNASET2/TNFRSF1B/CYBA/SLC2A3/STK10/PTPRC/FCN1/UNC13D/ADA2/PYGL/MMP9/SIRPB1/COTL1/CPPED1/ATP8B4/MAN2B1/CD33/SIGLEC5/IMPDH1/NFKB1/MANBA/BST1/TCIRG1/BIN2/PTPN6/GCA/CD58/IRAG2/HVCN1/ADGRE5/ARHGAP9/NCKAP1L/CFP/CD68/SIGLEC9/GMFG/LILRB2/CHIT1/PRAM1/DOCK2/TLR2/ACTR2/GPR84/ITGAX/TMC6/CD53/FCGR2A/PLAC8/DOK3/ADAM8/CDA/FCER1G/ITGB2/HK3/FCGR3B/CTSS/S100A12/CXCR1/MNDA/SYK/C…	95
GO:0001906	cell killing	53/926	163/16034	3.74e-26	1.76e-24	1.37e-24	TYROBP/SLAMF7/STAP1/FCGR2B/PTPRC/LAG3/UNC13D/IL12RB1/APOL1/GZMB/CORO1A/FCER2/LILRB1/CRTAM/IFNG/PTPN6/IL4/GNLY/IL18RAP/CD160/ARRB2/VAV1/XCL1/CD226/MR1/CD1D/CD1A/CD1C/CD1B/CD1E/SLAMF6/S100A12/SYK/B2M/KIR3DL1/IL7R/LGALS9/ITGAM/SERPINB9/CLEC7A/PRF1/SH2D1A/KIR2DL4/NCR1/GZMM/NCR3/HLA-E/HLA-G/HLA-F/HLA-A/KLRK1/HLA-B/PIK3R6	53
GO:0048525	negative regulation of viral process	41/926	100/16034	5.44e-25	2.43e-23	1.89e-23	EIF2AK2/FCN1/OAS1/APOBEC3H/ZC3HAV1/TRIM14/OAS3/OAS2/AICDA/STAT1/HDAC1/TRIM6/APOBEC3A/APOBEC3F/TRIM21/TRIM5/RSAD2/OASL/PML/IFITM3/IFIT5/MX1/IFI16/FAM111A/IFNB1/ISG20/RESF1/APOBEC3B/IFITM2/IFIT1/IFITM1/ISG15/PLSCR1/IFNL3/TNF/APOBEC3G/APOBEC3D/APOBEC3C/CCL5/CCL4/CCL3	41
GO:0006909	phagocytosis	66/926	267/16034	1.28e-24	5.61e-23	4.37e-23	FGR/ITGAL/TYROBP/WAS/SLC11A1/STAP1/MSR1/CYBA/ABCA7/FCGR2B/ICAM3/PTPRC/FCN1/SIRPG/UNC13D/TREM2/NCF4/IL2RB/SIRPB1/HCK/CORO1A/CSK/CEACAM4/BIN2/IFNG/ACTR3/WIPF1/NCF2/SLAMF1/CCR2/NCKAP1L/IGLL1/RAC2/IL15RA/DOCK2/MYO1G/TLR4/TLR2/ACTR2/IRF8/VAV1/FCGR2A/IL2RG/FCGR1A/FCER1G/ITGB2/CD3G/ARHGAP25/IL15/SYK/CD300A/RHOH/ITGAM/CD14/FPR2/CLEC7A/MYD88/RHOG/CD300LF/PLCG2/CD247/FCGR3A/AIF1/TNF/LYN/IGLL5	66
GO:0050663	cytokine secretion	29/926	65/16034	2.71e-19	8.09e-18	6.31e-18	FGR/BTN3A1/LCP2/FOXP3/FCGR2B/TLR8/CRTAM/IFNG/SRGN/BTN2A2/IL10/TLR2/SORL1/NLRP12/NLRP3/S100A12/SYK/CLEC4E/CD14/TLR10/TLR1/TLR6/TMEM106A/TLR5/CLEC6A/TNF/TLR9/LYN/CLEC5A	29
GO:2000106	regulation of leukocyte apoptotic process	31/926	78/16034	9.77e-19	2.82e-17	2.2e-17	BTK/CD74/LILRB1/JAK3/DOCK8/IL2/CD274/CCR7/IDO1/BLK/IL10/CCL21/CD27/TP53/ADAM8/FCER1G/CD3G/CCR5/RAG1/NFKBID/IL7R/LGALS9/PIK3CD/HCLS1/CXCR2/HCAR2/IRF7/PDCD1/HSH2D/LYN/CCL5	31
GO:0007204	positive regulation of cytosolic calcium ion concentration	59/926	293/16034	1.72e-17	4.57e-16	3.56e-16	CD38/CD4/CYBA/LPAR2/P2RY10/PTPRC/P2RX5/CORO1A/PIK3CG/IL2/CCKBR/PTPN6/CCR6/FASLG/PTK2B/CCR2/CXCR4/ITPR2/GPR18/S1PR4/CCR7/SWAP70/C5AR2/GPR55/CCL21/CXCL9/GPR65/PML/XCL1/GPR174/MCOLN2/MS4A1/CCR5/PROK2/CXCR1/CCR1/JSRP1/CX3CR1/CXCL10/CD52/FPR2/FPR1/BCL2/C3AR1/CXCR6/CCR9/CMKLR1/CD19/CCR8/CXCR2/P2RY8/LCK/CCR4/CXCR3/FPR3/C5AR1/PLCG2/LYN/CCL3	59
GO:0071216	cellular response to biotic stimulus	50/926	220/16034	2.83e-17	7.28e-16	5.68e-16	BTK/CD6/TNFRSF1B/STAP1/FCGR2B/TREM2/CD40/HCK/LILRB1/NFKB1/AICDA/LY86/CD86/TNFAIP3/CD274/CD80/CD68/LILRB2/TRIM5/CD180/PTPN22/CMPK2/IL10/TLR4/TLR2/CXCL9/IRF8/TP53/CCR5/SCIMP/GFI1/NLRP3/SYK/CX3CR1/CXCL10/PTAFR/CD14/MALT1/CLEC7A/MYD88/TLR1/TLR6/PDCD1LG2/KLRK1/TNF/LILRA2/LYN/MRC1/CCL5/CCL3	50
GO:0001776	leukocyte homeostasis	30/926	81/16034	3.7e-17	9.42e-16	7.35e-16	CD74/FAS/TNFRSF17/FOXP3/TNFSF13B/CORO1A/JAK3/IL2/TCIRG1/TNFAIP3/CCR2/FLT3/NCKAP1L/IL2RA/SIT1/PMAIP1/GPR174/FCER1G/TNFRSF13C/RAG1/LGALS9/GPR183/PIK3CD/BCL2/GAPT/CXCR2/HCAR2/LAT/TNFRSF13B/LYN	30
GO:1990868	response to chemokine	31/926	88/16034	5.85e-17	1.46e-15	1.14e-15	TREM2/CCL22/CCL17/DOCK8/RIPOR2/CCR6/PTK2B/CCR2/CXCR4/CCR7/CCL21/CXCL9/XCL1/XCL2/CCR5/CXCR1/CCR1/CX3CR1/CXCL10/CXCR6/CCR9/CMKLR1/CCR8/CXCR2/CCR4/CXCR3/CCL5/CCL4/CCL4L2/CCL3L1/CCL3	31
GO:0043300	regulation of leukocyte degranulation	20/926	47/16034	3.07e-13	5.87e-12	4.58e-12	FGR/CD84/FCGR2B/UNC13D/HMOX1/IL4/CCR2/ADGRE2/RAC2/PRAM1/BLK/FCER1G/ITGB2/SYK/CD300A/LGALS9/PTAFR/ITGAM/HLA-F/LYN	20
GO:0018108	peptidyl-tyrosine phosphorylation	55/926	342/16034	3.9e-12	6.5e-11	5.07e-11	FGR/MATK/CD4/BTK/CD74/HGF/MAP2K3/STAP1/EIF2AK2/TXK/PTPRC/IL12RB2/TREM2/CD40/HCK/BMX/CSK/JAK3/IL2/BST1/IFNG/PTPN6/ITK/IL4/ZAP70/TNFSF18/PTK2B/CD80/FLT3/TEC/BLK/PARP9/ARRB2/TP53/FCGR1A/BANK1/SAMSN1/SLA/NCF1/ITGB2/IL15/SYK/CD300A/PARP14/HCLS1/IFNL1/CSF1R/LCK/EPHA10/LILRA5/SEMA4D/CD3E/TNF/LYN/CCL5	55
GO:0051092	positive regulation of NF-kappaB transcription factor activity	34/926	151/16034	4.77e-12	7.8e-11	6.08e-11	BTK/EIF2AK2/NFKB2/NLRC4/CD40/CD40LG/TRIM14/NFKB1/TRIM38/IL18RAP/TNFSF18/TNFSF11/TRIM6/EDA2R/TRIM21/TRIM5/TRIM22/FLOT2/TLR4/TLR2/ADAM8/ITGB2/NLRP3/S100A12/AIM2/CX3CR1/LGALS9/MALT1/MYD88/TLR6/CARD11/TNF/TLR9/TRIM34	34
GO:0002577	regulation of antigen processing and presentation	12/926	19/16034	4.44e-11	6.53e-10	5.09e-10	WAS/SLC11A1/CD74/FCGR2B/TREM2/CCR7/CD68/LILRB2/CCL21/TAPBPL/HLA-DOA/HLA-DOB	12
GO:0070374	positive regulation of ERK1 and ERK2 cascade	37/926	191/16034	6.21e-11	8.98e-10	7e-10	CD4/CD74/ABCA7/PTPRC/TREM2/CCL22/CCL17/SLAMF1/TNFSF11/PTK2B/GLIPR2/CCR7/PTPN22/C5AR2/GPR55/TLR4/CCL21/ARRB2/XCL1/XCL2/FGF18/SCIMP/CCR1/LGALS9/GPR183/FSHR/FPR2/CSF1R/HLA-DRB1/C5AR1/TNF/APELA/CCL5/CCL4/CCL4L2/CCL3L1/CCL3	37
GO:0045730	respiratory burst	14/926	31/16034	4.39e-10	5.81e-09	4.53e-09	SLC11A1/CYBA/NCF4/HCK/PIK3CG/NCF2/RAC2/NCF1/SLAMF8/CYBB/CD52/PIK3CD/CLEC7A/CYBC1	14
GO:0060759	regulation of response to cytokine stimulus	32/926	163/16034	8.58e-10	1.11e-08	8.65e-09	CD74/BIRC3/STAP1/CASP8/TXK/PTPRC/TREM2/DDX58/IFNG/PTPN6/IFIH1/STAT1/IL1R2/TNFAIP3/TRIM6/CXCR4/ZBP1/TLR4/TLR2/PARP9/NLRC5/IFNAR2/ADAR/GFI1/SYK/PARP14/USP18/IRF7/CD300LF/TNF/IKBKE/CCL5	32
GO:0006216	cytidine catabolic process	9/926	12/16034	1.29e-09	1.62e-08	1.26e-08	APOBEC3H/AICDA/APOBEC3A/APOBEC3F/CDA/APOBEC3B/APOBEC3G/APOBEC3D/APOBEC3C	9
GO:0009972	cytidine deamination	9/926	12/16034	1.29e-09	1.62e-08	1.26e-08	APOBEC3H/AICDA/APOBEC3A/APOBEC3F/CDA/APOBEC3B/APOBEC3G/APOBEC3D/APOBEC3C	9
GO:0046087	cytidine metabolic process	9/926	12/16034	1.29e-09	1.62e-08	1.26e-08	APOBEC3H/AICDA/APOBEC3A/APOBEC3F/CDA/APOBEC3B/APOBEC3G/APOBEC3D/APOBEC3C	9
GO:0046131	pyrimidine ribonucleoside metabolic process	9/926	12/16034	1.29e-09	1.62e-08	1.26e-08	APOBEC3H/AICDA/APOBEC3A/APOBEC3F/CDA/APOBEC3B/APOBEC3G/APOBEC3D/APOBEC3C	9
GO:0046133	pyrimidine ribonucleoside catabolic process	9/926	12/16034	1.29e-09	1.62e-08	1.26e-08	APOBEC3H/AICDA/APOBEC3A/APOBEC3F/CDA/APOBEC3B/APOBEC3G/APOBEC3D/APOBEC3C	9
GO:0032418	lysosome localization	20/926	74/16034	4.18e-09	5e-08	3.9e-08	FGR/BTK/CD84/LAT2/UNC13D/HMOX1/PIK3CG/TFEB/IL4/ADGRE2/RAC2/BLK/FCER1G/SYK/CD300A/LGALS9/PIK3CD/LAT/LYN/MILR1	20
GO:0070383	DNA cytosine deamination	8/926	10/16034	4.88e-09	5.77e-08	4.5e-08	APOBEC3H/AICDA/APOBEC3A/APOBEC3F/APOBEC3B/APOBEC3G/APOBEC3D/APOBEC3C	8
GO:0071692	protein localization to extracellular region	54/926	425/16034	3.87e-08	4.18e-07	3.26e-07	FGR/CD38/CD22/ALOX5/BTN3A1/POU2F2/LCP2/FOXP3/FCGR2B/TREM2/CD40/TLR8/CD40LG/TNFSF13B/CD33/IL2/CRTAM/TCIRG1/IFNG/PLEK/SRGN/ITPR2/BTN2A2/RSAD2/BLK/IL10/TLR4/TLR2/SORL1/NLRP12/CER1/ADAM8/NLRP3/S100A12/SLC9B2/SYK/RAB8B/CLEC4E/CD14/NRROS/TLR10/TLR1/TLR6/HCAR2/TMEM106A/TLR5/HLA-DRB1/HLA-E/CLEC6A/TNF/TLR9/LYN/CLEC5A/CCL5	54
GO:0016554	cytidine to uridine editing	8/926	12/16034	4.83e-08	5.05e-07	3.93e-07	APOBEC3H/AICDA/APOBEC3A/APOBEC3F/APOBEC3B/APOBEC3G/APOBEC3D/APOBEC3C	8
GO:2000116	regulation of cysteine-type endopeptidase activity	35/926	223/16034	6.22e-08	6.4e-07	4.99e-07	CASP10/BID/HGF/BIRC3/FAS/CASP8/CST7/NLRC4/LGMN/MMP9/MEFV/FASLG/RPS6KA1/TNFSF10/IFI6/BCL2L10/CD27/PML/ARRB2/PMAIP1/NLRP12/TNFAIP8/NLRP3/IFI16/AIM2/SYK/RAG1/LGALS9/SERPINB9/MALT1/CLEC7A/ST20/LCK/TNF/PSMB9	35
GO:0002437	inflammatory response to antigenic stimulus	16/926	57/16034	8.3e-08	8.4e-07	6.54e-07	BTK/CD6/FCGR2B/PLA2G2D/CCR7/CD68/IL2RA/IL10/FCER1G/CD28/FUT7/CXCR2/HLA-DRB1/HLA-E/LTA/TNF	16
GO:0048302	regulation of isotype switching to IgG isotypes	8/926	13/16034	1.19e-07	1.19e-06	9.28e-07	FOXP3/TBX21/PTPRC/CD40/IL27RA/IL2/IL4/CD28	8
GO:0045453	bone resorption	16/926	61/16034	2.34e-07	2.22e-06	1.73e-06	CD38/ACP5/CSK/TCIRG1/TNFAIP3/SPP1/TNFSF11/PTK2B/RAC2/GPR55/CTSK/ADAM8/SYK/INPP5D/CSF1R/SIGLEC15	16
GO:0042554	superoxide anion generation	12/926	35/16034	3.11e-07	2.9e-06	2.26e-06	TYROBP/CYBA/NOX3/ACP5/NCF2/NCF1/ITGB2/SYK/CYBB/ITGAM/FPR2/CLEC7A	12
GO:0030168	platelet activation	26/926	151/16034	4.97e-07	4.51e-06	3.52e-06	LCP2/TSPAN32/TXK/CD40/CD40LG/PIK3CG/PTPN6/PLEK/ITPR2/TEC/BLK/TLR4/ARRB2/PIK3R5/VAV1/FERMT3/FCER1G/SYK/P2RY12/LCK/GP1BA/PLSCR1/PLCG2/LYN/ADRA2B/PIK3R6	26
GO:0044546	NLRP3 inflammasome complex assembly	8/926	16/16034	1.02e-06	8.92e-06	6.95e-06	EIF2AK2/MEFV/TLR4/GBP5/NLRP3/AIM2/NLRC3/TLR6	8
GO:0045342	MHC class II biosynthetic process	8/926	16/16034	1.02e-06	8.92e-06	6.95e-06	SLC11A1/SPI1/IFNG/IL4/IL10/TLR4/CIITA/TMEM106A	8
GO:0010528	regulation of transposition	9/926	22/16034	1.73e-06	1.45e-05	1.13e-05	APOBEC3H/AICDA/APOBEC3A/APOBEC3F/MOV10/APOBEC3B/APOBEC3G/APOBEC3D/APOBEC3C	9
GO:0010529	negative regulation of transposition	9/926	22/16034	1.73e-06	1.45e-05	1.13e-05	APOBEC3H/AICDA/APOBEC3A/APOBEC3F/MOV10/APOBEC3B/APOBEC3G/APOBEC3D/APOBEC3C	9
GO:0070266	necroptotic process	11/926	34/16034	1.88e-06	1.57e-05	1.22e-05	BIRC3/FAS/CASP8/PYGL/FASLG/ZBP1/TLR4/TP53/MLKL/CD14/TNF	11
GO:0043547	positive regulation of GTPase activity	46/926	384/16034	2.09e-06	1.73e-05	1.35e-05	RASGRP2/ACAP1/ARHGAP15/ARHGEF1/SMAP2/GMIP/ARHGAP4/RGS1/RIN3/CD40/CCL22/CCL17/RASAL3/DOCK8/ARHGDIB/PTK2B/ARHGAP9/NCKAP1L/CCR7/DOCK2/CCL21/GPR65/ARHGAP17/VAV1/XCL1/XCL2/ADPRH/RGS10/RGS18/RABGAP1L/ARHGAP25/TAGAP/TBC1D10C/RHOG/ARHGAP45/ADAP2/ARHGAP30/ARAP1/SEMA4D/RINL/SIPA1/CCL5/CCL4/CCL4L2/CCL3L1/CCL3	46
GO:0060401	cytosolic calcium ion transport	26/926	167/16034	3.54e-06	2.84e-05	2.21e-05	MCUB/CD4/CYBA/PTPRC/P2RX5/CORO1A/PTPN6/FASLG/PTK2B/ITPR2/CCR7/CCL21/CXCL9/PML/XCL1/MCOLN2/MS4A1/CCR5/JSRP1/CXCL10/BCL2/CD19/LCK/PLCG2/LYN/CCL3	26
GO:0098883	synapse pruning	6/926	10/16034	6.27e-06	4.76e-05	3.71e-05	TREM2/C1QC/CX3CR1/ITGAM/C1QB/C1QA	6
GO:0051235	maintenance of location	38/926	305/16034	6.42e-06	4.86e-05	3.79e-05	CD4/MSR1/CYBA/SP100/PTPRC/CORO1A/NFKB1/EHD1/PTPN6/FASLG/PTK2B/SRGN/ITPR2/FFAR2/CCR7/IL10/CCL21/SORL1/CXCL9/PML/XCL1/NFKBIE/CER1/MCOLN2/CCR5/JSRP1/CXCL10/NRROS/CD19/LCK/ANXA6/PLCG2/UVRAG/TMSB4X/TNF/LYN/IKBKE/CCL3	38
GO:0043551	regulation of phosphatidylinositol 3-kinase activity	13/926	53/16034	7.1e-06	5.35e-05	4.17e-05	FGR/SLA2/CCKBR/PTK2B/FLT3/CCR7/CCL21/PIK3R5/P2RY12/FPR2/CD19/LYN/PIK3R6	13
GO:0032196	transposition	9/926	27/16034	1.25e-05	9.18e-05	7.16e-05	APOBEC3H/AICDA/APOBEC3A/APOBEC3F/MOV10/APOBEC3B/APOBEC3G/APOBEC3D/APOBEC3C	9
GO:0097242	amyloid-beta clearance	10/926	35/16034	1.92e-05	0.00013682	0.00010665	MSR1/ABCA7/TREM2/IFNG/IL4/HDAC1/ITGB2/ITGAM/C5AR1/TNF	10
GO:0046849	bone remodeling	16/926	84/16034	2.11e-05	0.00014966	0.00011665	CD38/ACP5/CSK/TCIRG1/TNFAIP3/SPP1/TNFSF11/PTK2B/RAC2/GPR55/CTSK/ADAM8/SYK/INPP5D/CSF1R/SIGLEC15	16
GO:0060142	regulation of syncytium formation by plasma membrane fusion	9/926	30/16034	3.27e-05	0.00022674	0.00017673	TYROBP/TREM2/EHD1/RIPOR2/IL4/CXCL9/CD53/OCSTAMP/CXCL10	9
GO:1901658	glycosyl compound catabolic process	10/926	37/16034	3.28e-05	0.00022682	0.00017679	ADA2/APOBEC3H/AICDA/APOBEC3A/APOBEC3F/CDA/APOBEC3B/APOBEC3G/APOBEC3D/APOBEC3C	10
GO:0046209	nitric oxide metabolic process	14/926	70/16034	3.87e-05	0.00026531	0.00020679	ACP5/IFNG/PTK2B/IL10/TLR4/TLR2/ITGB2/CX3CR1/CLEC7A/TLR6/TMEM106A/AIF1/KLRK1/TNF	14
GO:0050817	coagulation	37/926	321/16034	4.76e-05	0.00032197	0.00025096	WAS/LCP2/TSPAN32/TXK/P2RX5/CD40/CD40LG/PIK3CG/DOCK8/EHD1/PTPN6/PLEK/HDAC1/ITPR2/NFE2/F13A1/IRF1/TEC/BLK/TLR4/ARRB2/PIK3R5/VAV1/FERMT3/FCER1G/SH2B2/SYK/IRF2/P2RY12/IFNB1/LCK/GP1BA/PLSCR1/PLCG2/LYN/ADRA2B/PIK3R6	37
GO:0007599	hemostasis	37/926	322/16034	5.09e-05	0.00034361	0.00026782	WAS/LCP2/TSPAN32/TXK/P2RX5/CD40/CD40LG/PIK3CG/DOCK8/EHD1/PTPN6/PLEK/HDAC1/ITPR2/NFE2/F13A1/IRF1/TEC/BLK/TLR4/ARRB2/PIK3R5/VAV1/FERMT3/FCER1G/SH2B2/SYK/IRF2/P2RY12/IFNB1/LCK/GP1BA/PLSCR1/PLCG2/LYN/ADRA2B/PIK3R6	37
GO:0002418	immune response to tumor cell	7/926	19/16034	5.71e-05	0.00038254	0.00029817	CRTAM/CD160/CD274/CD226/MR1/PRF1/HLA-A	7
GO:2001057	reactive nitrogen species metabolic process	14/926	73/16034	6.31e-05	0.00041735	0.0003253	ACP5/IFNG/PTK2B/IL10/TLR4/TLR2/ITGB2/CX3CR1/CLEC7A/TLR6/TMEM106A/AIF1/KLRK1/TNF	14
GO:1900221	regulation of amyloid-beta clearance	6/926	16/16034	0.00017711	0.00108431	0.00084516	ABCA7/TREM2/IFNG/IL4/HDAC1/TNF	6
GO:0042060	wound healing	48/926	488/16034	0.00021521	0.00130513	0.00101727	ALOX5/WAS/SLC11A1/LCP2/TSPAN32/TXK/P2RX5/HMOX1/CD40/CD40LG/PIK3CG/DOCK8/EHD1/PTPN6/PLEK/HDAC1/TNFAIP3/CXCR4/ITPR2/NFE2/F13A1/IRF1/TEC/BLK/TLR4/ARRB2/PIK3R5/VAV1/FERMT3/WNT7A/FCER1G/CARMIL2/JAML/SH2B2/SYK/IRF2/P2RY12/IFNB1/CLEC7A/LCK/GP1BA/PLSCR1/ANXA6/PLCG2/TNF/LYN/ADRA2B/PIK3R6	48
GO:0008037	cell recognition	20/926	144/16034	0.00023106	0.00137901	0.00107486	CD6/FCN1/CD209/DOCK8/CRTAM/CD5/CXCR4/HVCN1/CCR7/IGLL1/DOCK2/CCL21/CD226/FOLR2/EMB/CLEC7A/PRF1/ASTL/NCR3/IGLL5	20
GO:0071260	cellular response to mechanical stimulus	13/926	73/16034	0.00024919	0.0014794	0.00115311	FAS/CYBA/CASP8/CD40/TLR8/NFKB1/RIPOR2/TNFRSF8/IRF1/TLR4/MYD88/TLR5/TLR7	13
GO:0002679	respiratory burst involved in defense response	5/926	12/16034	0.00035779	0.00207498	0.00161733	HCK/PIK3CG/SLAMF8/PIK3CD/CYBC1	5
GO:0071361	cellular response to ethanol	5/926	14/16034	0.00082076	0.00457193	0.00356355	SPI1/DNMT3A/ADCY7/ITPR2/CYBB	5
GO:0019835	cytolysis	7/926	29/16034	0.00106571	0.00586398	0.00457063	APOL1/GZMH/GZMB/GZMA/PRF1/GZMM/MICB	7
GO:0055094	response to lipoprotein particle	7/926	29/16034	0.00106571	0.00586398	0.00457063	CD68/TLR4/FCER1G/ITGB2/SYK/MYD88/TLR6	7
GO:0031529	ruffle organization	10/926	55/16034	0.00107064	0.00588394	0.00458619	STAP1/TCIRG1/PLEK/CCR7/CCL21/CARMIL2/P2RY12/RHOG/CSF1R/AIF1	10
GO:0008360	regulation of cell shape	19/926	152/16034	0.00122028	0.00663986	0.00517538	FGR/ARHGAP15/HCK/CORO1A/PTK2B/FGD3/RAC2/FGD2/SH3KBP1/ITGB2/RHOH/RHOG/CSF1R/FMNL1/ARAP1/SEMA4D/PEAK3/LST1/CCL3	19
GO:0032069	regulation of nuclease activity	6/926	22/16034	0.00122437	0.00663986	0.00517538	DDX11/OAS1/OAS3/OAS2/OASL/GZMA	6
GO:0048143	astrocyte activation	6/926	22/16034	0.00122437	0.00663986	0.00517538	TREM2/IFNG/FPR2/C1QA/C5AR1/TNF	6
GO:0008154	actin polymerization or depolymerization	24/926	213/16034	0.00132783	0.00718364	0.00559923	WAS/HCK/CORO1A/COTL1/ACTR3/WIPF1/PLEK/PTK2B/NCKAP1L/VASP/CCR7/GMFG/SWAP70/CCL21/ACTR2/PSTPIP1/PSTPIP2/CARMIL2/SSH3/HCLS1/MSRB1/AIF1/TMSB4X/CORO7	24
GO:0071402	cellular response to lipoprotein particle stimulus	7/926	31/16034	0.00162319	0.00865967	0.00674971	CD68/TLR4/FCER1G/ITGB2/SYK/MYD88/TLR6	7
GO:0140253	cell-cell fusion	10/926	58/16034	0.00163351	0.00868129	0.00676657	TYROBP/TREM2/EHD1/RIPOR2/IL4/CXCL9/CD53/VASH2/OCSTAMP/CXCL10	10
GO:2000010	positive regulation of protein localization to cell surface	5/926	17/16034	0.00219444	0.0113158	0.00882002	TYROBP/ABCA7/FCER1G/CD247/TNF	5
GO:1901216	positive regulation of neuron death	13/926	92/16034	0.00234806	0.0120666	0.00940521	TYROBP/CASP8/FCGR2B/IFNG/FASLG/TLR4/TP53/ITGB2/ITGAM/C1QA/TLR6/TNF/CCL3	13
GO:0007163	establishment or maintenance of cell polarity	23/926	210/16034	0.00239693	0.0122758	0.00956824	DOCK8/PDLIM1/CYTH1/CRTAM/TCIRG1/RIPOR2/ACTR3/PTK2B/NCKAP1L/CCR7/RAC2/FLOT2/DOCK2/CCL21/ACTR2/PARVG/WNT7A/CARMIL2/CD3G/RHOH/RHOG/SPN/CCL4	23
GO:0030656	regulation of vitamin metabolic process	4/926	11/16034	0.0026291	0.0133436	0.0104006	NFKB1/IFNG/GFI1/TNF	4
GO:0045911	positive regulation of DNA recombination	8/926	43/16034	0.00286199	0.0144444	0.0112586	WAS/TBX21/PTPRC/CD40/IL2/IL4/ACTR2/CD28	8
GO:1900739	regulation of protein insertion into mitochondrial membrane involved in apoptotic signaling pathway	6/926	26/16034	0.00310007	0.0155244	0.0121004	BID/CASP8/GZMB/TP53/PMAIP1/BCL2	6
GO:1900740	positive regulation of protein insertion into mitochondrial membrane involved in apoptotic signaling pathway	6/926	26/16034	0.00310007	0.0155244	0.0121004	BID/CASP8/GZMB/TP53/PMAIP1/BCL2	6
GO:0042089	cytokine biosynthetic process	5/926	19/16034	0.0037451	0.0182848	0.0142519	MAP2K3/FOXP3/CD80/SYK/CD28	5
GO:0042107	cytokine metabolic process	5/926	19/16034	0.0037451	0.0182848	0.0142519	MAP2K3/FOXP3/CD80/SYK/CD28	5
GO:0042359	vitamin D metabolic process	5/926	19/16034	0.0037451	0.0182848	0.0142519	LGMN/NFKB1/IFNG/GFI1/TNF	5
GO:0042368	vitamin D biosynthetic process	4/926	12/16034	0.00376475	0.0182848	0.0142519	NFKB1/IFNG/GFI1/TNF	4
GO:0070269	pyroptosis	4/926	12/16034	0.00376475	0.0182848	0.0142519	NLRC4/GSDME/ZBP1/AIM2	4
GO:1904646	cellular response to amyloid-beta	7/926	37/16034	0.0047016	0.0226884	0.0176843	FCGR2B/TREM2/LGMN/ITGA4/TLR4/FPR2/TLR6	7
GO:1904645	response to amyloid-beta	8/926	47/16034	0.00506453	0.0242323	0.0188877	FCGR2B/TREM2/LGMN/MMP9/ITGA4/TLR4/FPR2/TLR6	8
GO:0010508	positive regulation of autophagy	15/926	125/16034	0.00561752	0.0264299	0.0206005	HMOX1/PIM2/MEFV/TRIM14/IFNG/TRIM38/TFEB/IL4/TRIM6/TRIM21/TRIM5/TRIM22/RUFY4/UVRAG/TRIM34	15
GO:2000249	regulation of actin cytoskeleton reorganization	7/926	39/16034	0.00635539	0.0296235	0.0230898	STAP1/HCK/ARHGDIB/PTK2B/GMFG/HCLS1/CSF1R	7
GO:0090343	positive regulation of cell aging	4/926	14/16034	0.00694025	0.0320516	0.0249824	TP53/B2M/KIR2DL4/HLA-G	4
GO:0071359	cellular response to dsRNA	5/926	22/16034	0.00734534	0.0337497	0.0263059	DDX58/NFKB1/IFIH1/IFNB1/IFIT1	5
GO:0071496	cellular response to external stimulus	29/926	311/16034	0.00754498	0.0345965	0.026966	FAS/CYBA/EIF2AK2/CASP8/PTPRC/HMOX1/CD40/TLR8/NFKB1/RIPOR2/TFEB/ITGA4/TNFRSF8/IRF1/CD68/STK26/TLR4/TP53/PMAIP1/IFI16/IL15/FOLR2/BCL2/MYD88/TLR5/TLR7/AIF1/SIPA1/LYN	29
GO:0042362	fat-soluble vitamin biosynthetic process	4/926	15/16034	0.00903745	0.0408997	0.0318789	NFKB1/IFNG/GFI1/TNF	4
GO:0010922	positive regulation of phosphatase activity	6/926	32/16034	0.00908736	0.0410432	0.0319908	PTPRC/CD33/IFNG/PLEK/FCRL3/CD300A	6
GO:0030838	positive regulation of actin filament polymerization	12/926	97/16034	0.00990487	0.0446461	0.0347991	WAS/HCK/CORO1A/ACTR3/PTK2B/NCKAP1L/VASP/CCR7/GMFG/CCL21/ACTR2/CARMIL2	12
Module 37
ID	Description	GeneRatio	BgRatio	pvalue	p.adjust	qvalue	geneID	Count
GO:0000280	nuclear division	86/272	409/16034	4.67e-71	9.76e-68	7.84e-68	NCAPD2/SPDL1/RAD51/NDC1/ASPM/KIF2A/TRIP13/SPAG5/NDC80/RAD54L/AURKA/TPX2/BIRC5/KIF4A/CDC6/VRK1/MYBL2/UBE2S/NCAPG/FBXO5/TTK/SMC4/CDC20/NEK2/CENPF/KIF14/MASTL/NCAPH/MND1/KIF18A/ZWINT/CENPK/CKS2/DLGAP5/PKMYT1/KNSTRN/SGO1/TOP2A/FIGNL1/CCNB1/CDCA8/ESPL1/BORA/BRIP1/SMC2/DSCC1/NUSAP1/KIF23/KIF11/KIF20B/CENPE/BRCA2/KIF2C/NUF2/FANCD2/CDCA5/NCAPG2/MKI67/INCENP/CHEK1/FBXO43/BUB1B/CCNB2/CDC25C/RACGAP1/SGO2/MA…	86
GO:0007059	chromosome segregation	76/272	316/16034	4.24e-67	2.95e-64	2.37e-64	NCAPD2/BRCA1/SPDL1/NDC1/RAD18/TRIP13/NUP37/SPAG5/NDC80/BIRC5/KIF4A/CDC6/OIP5/NCAPG/FBXO5/TTK/SMC4/ECT2/CDC20/NEK2/CENPF/KIF14/NCAPH/KIF18A/ZWINT/CENPK/HJURP/DLGAP5/KNSTRN/SGO1/TOP2A/CCNB1/CDCA8/ESPL1/BRIP1/SMC2/DSCC1/NUSAP1/KIF23/KNL1/CENPE/KIF2C/NUF2/FANCD2/CDCA5/NCAPG2/MKI67/INCENP/SPC25/CENPH/SKA1/BUB1B/MIS18A/RACGAP1/SGO2/MAD2L1/PTTG1/SKA3/PLK1/CDT1/FEN1/BUB1/ESCO2/UBE2C/CCNE2/RMI2/HASPIN/GEN…	76
GO:0006260	DNA replication	69/272	265/16034	2.87e-63	1.5e-60	1.2e-60	BRCA1/POLA2/RFC2/RAD51/POLQ/POLD1/MCM10/MCM2/MCM6/ORC1/ORC6/CLSPN/CDC45/CDC6/CDC7/MCM5/POLE2/GINS1/POLA1/MCM4/RNASEH2A/LIG1/TIMELESS/FBXO5/MCM3/CHTF18/GINS2/PCNA/RFC3/BRIP1/DSCC1/HMGA1/DNA2/ZGRF1/BRCA2/PIF1/TICRR/DTL/CCNA2/MMS22L/GINS4/CHEK1/CHAF1B/HCRT/DBF4B/RFC4/E2F7/MCM7/PCLAF/RRM1/CDT1/CHAF1A/RFWD3/FEN1/CDK1/ESCO2/RRM2/EXO1/CCNE2/RMI2/ATAD5/POLE/GEN1/GINS3/ALYREF/FAM111B/BLM/PRIM1/WDHD1	69
GO:0071103	DNA conformation change	54/272	334/16034	1.9e-37	3.97e-35	3.19e-35	NCAPD2/RFC2/RAD51/POLQ/RAD18/MCM2/MCM6/RAD54L/CENPM/MCM5/CENPI/OIP5/MCM4/ASF1B/NCAPG/MCM3/SMC4/CENPA/HELLS/CENPL/NCAPH/CENPK/HJURP/CHTF18/MIS18BP1/GINS2/TOP2A/RFC3/CCNB1/BRIP1/SMC2/DSCC1/HMGA1/NUSAP1/KNL1/DNA2/PIF1/CDCA5/NCAPG2/GINS4/INCENP/CENPU/CENPH/MIS18A/CHAF1B/RFC4/HMGB2/MCM7/CHAF1A/CDK1/ERCC6L/RAD54B/BLM/CENPW	54
GO:0051983	regulation of chromosome segregation	34/272	102/16034	3.73e-35	7.09e-33	5.69e-33	SPDL1/RAD18/TRIP13/SPAG5/NDC80/CDC6/FBXO5/TTK/ECT2/CDC20/NEK2/CENPF/DLGAP5/KNSTRN/CCNB1/ESPL1/CENPE/KIF2C/CDCA5/MKI67/BUB1B/RACGAP1/MAD2L1/PTTG1/PLK1/CDT1/FEN1/BUB1/UBE2C/RMI2/GEN1/AURKB/RCC2/PTTG2	34
GO:1901990	regulation of mitotic cell cycle phase transition	54/272	401/16034	3.25e-33	5.23e-31	4.2e-31	BRCA1/SPDL1/TRIP13/HMMR/GTSE1/RBL1/NDC80/ORC1/AURKA/TPX2/DYNLL1/CLSPN/CDC45/CDC6/CDC7/E2F1/CEP152/EZH2/FBXO5/TTK/CDC20/NEK2/CENPF/KIF14/CNTRL/DLGAP5/HAUS8/PCNA/CCNB1/ESPL1/CENPE/TICRR/PLK4/DTL/CDCA5/CENPJ/BUB1B/CDC25C/DBF4B/CDC25A/MAD2L1/E2F7/PLK1/CDT1/RFWD3/BUB1/CDK1/UBE2C/ATAD5/GEN1/AURKB/RCC2/KNTC1/BLM	54
GO:1903046	meiotic cell cycle process	39/272	177/16034	1.83e-32	2.54e-30	2.04e-30	NCAPD2/RAD51/NDC1/ASPM/TRIP13/RAD54L/AURKA/FBXO5/TTK/SMC4/CDC20/MASTL/NCAPH/MND1/KIF18A/CKS2/SGO1/TOP2A/FIGNL1/ESPL1/BRIP1/SMC2/BRCA2/NUF2/FANCD2/INCENP/FBXO43/BUB1B/CDC25C/SGO2/CDC25A/PTTG1/PLK1/BUB1/CCNE2/FANCA/RAD54B/MSH5/PTTG2	39
GO:0065004	protein-DNA complex assembly	30/272	228/16034	2.24e-18	7e-17	5.62e-17	RAD51/MCM2/MCM6/CDC45/CENPM/MCM5/CENPI/OIP5/MCM4/ASF1B/MCM3/CENPA/CENPF/HELLS/CENPL/CENPK/HJURP/DLGAP5/MIS18BP1/KNL1/CENPE/CENPU/CENPH/MIS18A/CHAF1B/HMGB2/MCM7/CDT1/CHAF1A/CENPW	30
GO:0000083	regulation of transcription involved in G1/S transition of mitotic cell cycle	12/272	34/16034	1.75e-13	3.63e-12	2.91e-12	ORC1/CDC45/CDC6/E2F1/POLA1/FBXO5/PCNA/E2F7/CDT1/RRM2/TYMS/DHFR	12
GO:0034502	protein localization to chromosome	16/272	85/16034	8.36e-13	1.6e-11	1.29e-11	SPDL1/NDC80/MSH2/EZH2/TTK/CENPA/KNL1/BRCA2/CDCA5/PLK1/CDT1/CDK1/ESCO2/HASPIN/AURKB/RCC2	16
GO:0000079	regulation of cyclin-dependent protein serine/threonine kinase activity	14/272	92/16034	4.53e-10	7.01e-09	5.62e-09	CDC6/CDKN3/CKS2/PKMYT1/CCNB1/CCNA2/CCNB2/CDC25C/CCNF/CDC25A/PLK1/CKS1B/CCNE2/BLM	14
GO:0031145	anaphase-promoting complex-dependent catabolic process	12/272	82/16034	1.29e-08	1.73e-07	1.39e-07	AURKA/UBE2S/FBXO5/CDC20/CCNB1/BUB1B/MAD2L1/PTTG1/PLK1/CDK1/UBE2C/AURKB	12
GO:0016572	histone phosphorylation	9/272	39/16034	1.38e-08	1.85e-07	1.49e-07	AURKA/VRK1/CCNB1/CCNA2/INCENP/CHEK1/CDK1/HASPIN/AURKB	9
GO:0009314	response to radiation	25/272	433/16034	1e-07	1.28e-06	1.02e-06	BRCA1/RAD51/POLD1/RAD18/RAD54L/MSH2/RAD51AP1/ECT2/FIGNL1/PCNA/BRCA2/TICRR/DTL/FANCD2/CHEK1/CDC25A/PCLAF/RRM1/PBK/RFWD3/FEN1/AURKB/XRCC2/BLM/FANCG	25
GO:1904666	regulation of ubiquitin protein ligase activity	7/272	24/16034	1.01e-07	1.28e-06	1.03e-06	UBE2S/FBXO5/CDC20/MASTL/MAD2L1/PLK1/UBE2C	7
GO:2001020	regulation of response to DNA damage stimulus	17/272	216/16034	1.69e-07	2.1e-06	1.69e-06	BRCA1/RAD51/POLQ/WDR76/FOXM1/RAD51AP1/TIMELESS/FBXO5/FIGNL1/PCNA/CHEK1/DDIAS/RFWD3/RMI2/ATAD5/FANCB/PARPBP	17
GO:0051653	spindle localization	8/272	46/16034	9.24e-07	1.05e-05	8.42e-06	SPDL1/ASPM/NDC80/CENPA/ESPL1/NUSAP1/MAD2L1/PLK1	8
GO:0007077	mitotic nuclear envelope disassembly	5/272	12/16034	9.73e-07	1.08e-05	8.68e-06	VRK1/CCNB1/CCNB2/PLK1/CDK1	5
GO:0022412	cellular process involved in reproduction in multicellular organism	20/272	341/16034	1.57e-06	1.69e-05	1.36e-05	ASPM/TRIP13/AURKA/MSH2/FBXO5/TTK/MASTL/NCAPH/KIF18A/TOP2A/FIGNL1/CCNB1/BRIP1/KNL1/BRCA2/HMGB2/STRBP/PLK1/FANCA/FANCG	20
GO:0042769	DNA damage response, detection of DNA damage	7/272	38/16034	3.01e-06	3.04e-05	2.44e-05	RFC2/POLD1/RAD18/PCNA/RFC3/DTL/RFC4	7
GO:0019886	antigen processing and presentation of exogenous peptide antigen via MHC class II	10/272	97/16034	5.75e-06	5.39e-05	4.32e-05	KIF2A/DYNLL1/KIF4A/KIF18A/KIF23/KIF11/CENPE/KIF2C/RACGAP1/KIF15	10
GO:0006890	retrograde vesicle-mediated transport, Golgi to endoplasmic reticulum	9/272	87/16034	1.65e-05	0.00014522	0.00011659	KIF2A/KIF4A/KIF18A/KIF23/KIF11/CENPE/KIF2C/RACGAP1/KIF15	9
GO:0097711	ciliary basal body-plasma membrane docking	9/272	95/16034	3.35e-05	0.00028725	0.00023061	DYNLL1/CEP152/NEK2/CNTRL/HAUS8/PLK4/CENPJ/PLK1/CDK1	9
GO:0001833	inner cell mass cell proliferation	4/272	13/16034	5.13e-05	0.00042577	0.00034182	GINS1/BRCA2/NCAPG2/GINS4	4
GO:0060249	anatomical structure homeostasis	20/272	448/16034	8.33e-05	0.00067493	0.00054185	POLA2/RFC2/RAD51/POLD1/POLE2/POLA1/NEK2/PCNA/RFC3/DNA2/BRCA2/PIF1/RFC4/FEN1/EXO1/CCNE2/POLE/AURKB/BLM/PRIM1	20
GO:0009263	deoxyribonucleotide biosynthetic process	4/272	15/16034	9.54e-05	0.000767	0.00061576	RRM1/DTYMK/RRM2/TYMS	4
GO:0031100	animal organ regeneration	7/272	74/16034	0.00025544	0.00196274	0.00157573	AURKA/EZH2/PPAT/PCNA/CCNA2/CDK1/TYMS	7
GO:0007018	microtubule-based movement	16/272	353/16034	0.00036187	0.00274021	0.0021999	KIF2A/DYNLL1/KIF4A/KIF20A/KIF14/KIF18A/DLGAP5/KIF23/KIF11/KIF20B/CENPE/KIF2C/RACGAP1/KIF15/KIF18B/KIFC1	16
GO:0072711	cellular response to hydroxyurea	3/272	12/16034	0.00094828	0.00675377	0.00542207	RAD51/TIMELESS/BLM	3
GO:0016446	somatic hypermutation of immunoglobulin genes	3/272	13/16034	0.00121737	0.00842483	0.00676363	POLQ/MSH2/EXO1	3
GO:0043462	regulation of ATPase activity	6/272	75/16034	0.00170614	0.0113562	0.00911697	MCM2/DYNLL1/MSH2/NCAPH/DNAJC9/UHRF1	6
GO:0007569	cell aging	7/272	102/16034	0.0017549	0.0116436	0.00934772	RBL1/FOXM1/FBXO5/HMGA1/BRCA2/CHEK1/CDK1	7
GO:0008584	male gonad development	8/272	136/16034	0.00224652	0.0144026	0.0115627	ASPM/MSH2/NUDT1/KIF18A/BRIP1/HMGB2/RRM1/FANCA	8
GO:0071312	cellular response to alkaloid	4/272	34/16034	0.00251689	0.0158921	0.0127585	RAD51/CCNA2/CRHBP/BLM	4
GO:0031935	regulation of chromatin silencing	3/272	18/16034	0.00326223	0.0200531	0.0160991	CDC45/HMGA1/ATAD2	3
GO:0071392	cellular response to estradiol stimulus	4/272	37/16034	0.00344479	0.0209901	0.0168513	KIF18A/CCNA2/CRHBP/H2AZ1	4
GO:0022406	membrane docking	9/272	181/16034	0.00380207	0.0230329	0.0184912	DYNLL1/CEP152/NEK2/CNTRL/HAUS8/PLK4/CENPJ/PLK1/CDK1	9
GO:0048146	positive regulation of fibroblast proliferation	4/272	47/16034	0.0081538	0.046058	0.0369763	CDC6/E2F1/CCNB1/CCNA2	4
Module 38
ID	Description	GeneRatio	BgRatio	pvalue	p.adjust	qvalue	geneID	Count
GO:0019915	lipid storage	12/154	78/16034	1.01e-11	2.36e-08	2.02e-08	NR1H3/DGAT2/ACACB/ACVR1C/PPARG/CD36/ITGAV/LEP/LPL/CIDEA/PNPLA2/NRIP1	12
GO:0019216	regulation of lipid metabolic process	22/154	396/16034	3.03e-11	3.55e-08	3.04e-08	ADIPOR2/NR1H3/DGAT2/ACACB/SCD/GPAM/G0S2/PPARG/LGALS12/CD36/AGTR1/ADRA2A/THRSP/PDE3B/PEX11A/FASN/ELOVL6/ABCD2/LEP/CIDEA/PNPLA2/ADIPOQ	22
GO:0006631	fatty acid metabolic process	21/154	371/16034	6.26e-11	4.89e-08	4.19e-08	PRKAR2B/ADIPOR2/NR1H3/DGAT2/MGLL/ACACB/LIPE/ECHDC1/SCD/GPAM/ACSS2/ACLY/PPARG/CD36/ACSS1/FASN/ELOVL6/ABCD2/LEP/LPL/ADIPOQ	21
GO:0010743	regulation of macrophage derived foam cell differentiation	7/154	30/16034	1.11e-08	3.73e-06	3.19e-06	NR1H3/PPARG/CD36/ITGAV/AGTR1/LPL/ADIPOQ	7
GO:0035384	thioester biosynthetic process	8/154	52/16034	3.17e-08	7.28e-06	6.24e-06	ACACB/SCD/SLC25A1/ACSS2/ACLY/ACSS1/FASN/ELOVL6	8
GO:0071616	acyl-CoA biosynthetic process	8/154	52/16034	3.17e-08	7.28e-06	6.24e-06	ACACB/SCD/SLC25A1/ACSS2/ACLY/ACSS1/FASN/ELOVL6	8
GO:0006637	acyl-CoA metabolic process	10/154	100/16034	4.11e-08	7.28e-06	6.24e-06	DGAT2/ACACB/SCD/SLC25A1/GPAM/ACSS2/ACLY/ACSS1/FASN/ELOVL6	10
GO:0035383	thioester metabolic process	10/154	100/16034	4.11e-08	7.28e-06	6.24e-06	DGAT2/ACACB/SCD/SLC25A1/GPAM/ACSS2/ACLY/ACSS1/FASN/ELOVL6	10
GO:0006066	alcohol metabolic process	17/154	355/16034	5.56e-08	8.68e-06	7.44e-06	RETSAT/DGAT2/ACACB/LIPE/SCD/GPAM/ACSS2/ACLY/RDH5/ACSS1/GPD1/FASN/ELOVL6/LEP/PNPLA2/ADH1B/CEBPA	17
GO:0007565	female pregnancy	12/154	186/16034	2.38e-07	2.42e-05	2.08e-05	ADIPOR2/ACVR1C/PSG6/LEP/PSG9/PSG5/PSG3/PSG7/PSG1/PSG2/PSG11/PSG4	12
GO:0043434	response to peptide hormone	17/154	423/16034	6.67e-07	5.21e-05	4.47e-05	PRKAR2B/GHR/RHOQ/ACVR1C/STAT5A/PPARG/ADCY3/AGTR1/PDE3B/TIMP4/PFKFB1/SIK2/LEP/LPL/ADIPOQ/TRARG1/ATP6V1E2	17
GO:0106106	cold-induced thermogenesis	10/154	136/16034	7.52e-07	5.51e-05	4.72e-05	ADIPOR2/NR1H3/SCD/G0S2/CD36/FABP4/ELOVL6/LEP/CIDEA/ADIPOQ	10
GO:0120161	regulation of cold-induced thermogenesis	10/154	136/16034	7.52e-07	5.51e-05	4.72e-05	ADIPOR2/NR1H3/SCD/G0S2/CD36/FABP4/ELOVL6/LEP/CIDEA/ADIPOQ	10
GO:1990845	adaptive thermogenesis	10/154	147/16034	1.54e-06	9.24e-05	7.91e-05	ADIPOR2/NR1H3/SCD/G0S2/CD36/FABP4/ELOVL6/LEP/CIDEA/ADIPOQ	10
GO:0042572	retinol metabolic process	6/154	41/16034	2.43e-06	0.00012364	0.00010595	RETSAT/DGAT2/LIPE/RDH5/PNPLA2/ADH1B	6
GO:0010817	regulation of hormone levels	17/154	490/16034	4.9e-06	0.00021278	0.00018233	RETSAT/DGAT2/LIPE/GHR/ACVR1C/RDH5/AGTR1/ADRA2A/MYRIP/LEP/FZD4/PNPLA2/ADIPOQ/ADH1B/NMB/ITSN1/RASL10B	17
GO:0055088	lipid homeostasis	9/154	133/16034	5.43e-06	0.00022906	0.00019629	NR1H3/DGAT2/GPAM/PPARG/FABP4/LPL/PNPLA2/TLCD2/CEBPA	9
GO:0062012	regulation of small molecule metabolic process	15/154	421/16034	1.34e-05	0.0004765	0.00040832	ADIPOR2/NR1H3/DGAT2/ACACB/SCD/GPAM/PPARG/PFKFB1/GPD1/FASN/ELOVL6/PFKFB3/ABCD2/LEP/ADIPOQ	15
GO:0010869	regulation of receptor biosynthetic process	4/154	21/16034	4.31e-05	0.00126411	0.00108324	NR1H3/PPARG/ITGAV/ADIPOQ	4
GO:0006094	gluconeogenesis	6/154	83/16034	0.00014615	0.00323325	0.00277063	DGAT2/SLC25A1/PFKFB1/GPD1/LEP/ADIPOQ	6
GO:0070542	response to fatty acid	6/154	84/16034	0.00015616	0.00342238	0.0029327	DGAT2/SCD/PPARG/CD36/LPL/ADIPOQ	6
GO:1901568	fatty acid derivative metabolic process	8/154	168/16034	0.00021941	0.00443554	0.00380089	DGAT2/MGLL/SCD/SLC25A1/ACSS3/ACLY/FASN/ELOVL6	8
GO:0051224	negative regulation of protein transport	7/154	127/16034	0.00022443	0.00449822	0.00385461	NR1H3/ITGB1BP1/ACVR1C/CD36/ADRA2A/CIDEA/ADIPOQ	7
GO:0046888	negative regulation of hormone secretion	5/154	59/16034	0.00025246	0.00497495	0.00426313	ACVR1C/ADRA2A/LEP/ADIPOQ/NMB	5
GO:0050746	regulation of lipoprotein metabolic process	3/154	14/16034	0.00029263	0.00562471	0.00481992	DGAT2/ITGAV/LEP	3
GO:0046323	glucose import	5/154	63/16034	0.0003437	0.0062967	0.00539575	ADIPOR2/RHOQ/LEP/ADIPOQ/TRARG1	5
GO:0050892	intestinal absorption	4/154	39/16034	0.00051817	0.00913623	0.00782901	ACO1/CD36/ADRA2A/LEP	4
GO:0044262	cellular carbohydrate metabolic process	9/154	269/16034	0.00117583	0.0165109	0.0141485	GYG2/DGAT2/ACACB/PYGB/PPP1R1A/PFKFB1/PFKFB3/LEP/ADIPOQ	9
GO:0097006	regulation of plasma lipoprotein particle levels	5/154	83/16034	0.0012176	0.0169956	0.0145638	DGAT2/CD36/AGTR1/LPL/ADIPOQ	5
GO:0045821	positive regulation of glycolytic process	3/154	24/16034	0.0015165	0.0204379	0.0175136	PFKFB1/GPD1/PFKFB3	3
GO:0050727	regulation of inflammatory response	10/154	340/16034	0.00166835	0.0223559	0.0191572	NR1H3/MGLL/PPARG/AGTR1/FABP4/ABCD2/LEP/LPL/ADIPOQ/CEBPA	10
GO:0034389	lipid droplet organization	3/154	27/16034	0.0021459	0.0279564	0.0239563	CIDEA/PNPLA2/CIDEC	3
GO:0055081	anion homeostasis	4/154	57/16034	0.00217725	0.028208	0.024172	DGAT2/GPAM/TLCD2/KCTD7	4
GO:0030851	granulocyte differentiation	3/154	29/16034	0.00264339	0.0331021	0.0283658	FASN/ADIPOQ/CEBPA	3
GO:0042698	ovulation cycle	4/154	63/16034	0.0031407	0.0380815	0.0326327	TIMP4/LEP/FZD4/NRIP1	4
GO:0071402	cellular response to lipoprotein particle stimulus	3/154	31/16034	0.00320653	0.0385606	0.0330433	PPARG/CD36/LPL	3
GO:0042493	response to drug	10/154	381/16034	0.00378963	0.0453402	0.0388529	PRKAR2B/MGST1/ACACB/OGG1/PPARG/TIMP4/TP53I13/AGPAT2/LPL/ADIPOQ	10
GO:0010906	regulation of glucose metabolic process	5/154	109/16034	0.00401637	0.0471287	0.0403854	DGAT2/ACACB/PFKFB1/LEP/ADIPOQ	5
GO:0015980	energy derivation by oxidation of organic compounds	8/154	264/16034	0.0040195	0.0471287	0.0403854	AIFM2/GYG2/PYGB/ACO1/PPP1R1A/ME3/GPD1/LEP	8
GO:0051348	negative regulation of transferase activity	8/154	267/16034	0.00430085	0.0499282	0.0427844	PRKAR2B/CBLB/ITGB1BP1/CDKN2C/PPARG/FABP4/ADIPOQ/CEBPA	8
Module 40
ID	Description	GeneRatio	BgRatio	pvalue	p.adjust	qvalue	geneID	Count
GO:0071222	cellular response to lipopolysaccharide	22/183	187/16034	2.37e-16	3.66e-13	2.58e-13	NOS2/TNIP3/CXCL2/ICAM1/NFKBIA/ACOD1/CSF3/CCL2/IL1A/CXCL6/IL1B/ZFP36/IL6/LCN2/IL24/CXCL3/CXCL5/CXCL1/ZC3H12A/CSF2/CXCL8/CEBPB	22
GO:0071347	cellular response to interleukin-1	21/183	170/16034	4.32e-16	3.66e-13	2.58e-13	CCL26/ICAM1/NFKBIA/ACOD1/MAP3K8/CCL7/CCL2/CCL8/IL17A/IL1A/CCL20/EGR1/IL1B/KLF2/IL6/LCN2/UBC/ZC3H12A/CXCL8/CCL11/CEBPB	21
GO:0002237	response to molecule of bacterial origin	27/183	322/16034	4.5e-16	3.66e-13	2.58e-13	NOS2/SELE/TNIP3/PTGS2/CXCL2/ICAM1/NFKBIA/ACOD1/CSF3/CCL2/IL1A/CXCL6/IL1B/ZFP36/IL6/LCN2/IL24/CXCL3/CXCL5/CXCL1/ZC3H12A/CSF2/CXCL8/FOS/CEBPB/THBD/DMBT1	27
GO:0070555	response to interleukin-1	22/183	194/16034	5.22e-16	3.66e-13	2.58e-13	CCL26/SELE/ICAM1/NFKBIA/ACOD1/MAP3K8/CCL7/CCL2/CCL8/IL17A/IL1A/CCL20/EGR1/IL1B/KLF2/IL6/LCN2/UBC/ZC3H12A/CXCL8/CCL11/CEBPB	22
GO:0071219	cellular response to molecule of bacterial origin	22/183	196/16034	6.49e-16	3.66e-13	2.58e-13	NOS2/TNIP3/CXCL2/ICAM1/NFKBIA/ACOD1/CSF3/CCL2/IL1A/CXCL6/IL1B/ZFP36/IL6/LCN2/IL24/CXCL3/CXCL5/CXCL1/ZC3H12A/CSF2/CXCL8/CEBPB	22
GO:0071216	cellular response to biotic stimulus	23/183	220/16034	6.6e-16	3.66e-13	2.58e-13	NOS2/TNIP3/CXCL2/ICAM1/NFKBIA/ACOD1/CSF3/CCL2/IL1A/CXCL6/IL1B/ZFP36/IL6/LCN2/BCL2L11/IL24/CXCL3/CXCL5/CXCL1/ZC3H12A/CSF2/CXCL8/CEBPB	23
GO:0045444	fat cell differentiation	20/183	215/16034	5.3e-13	2.2e-10	1.55e-10	ADRB1/PTGS2/IL11/ZBTB16/HES1/NR4A3/EGR2/NR4A1/ZFP36/IL6/KLF4/ARID5B/FOXO1/NR4A2/ZC3H12A/ADRB2/CEBPB/METRNL/ZFP36L1/CEBPD	20
GO:0031960	response to corticosteroid	17/183	157/16034	2.73e-12	8.25e-10	5.82e-10	PTGS2/ICAM1/AREG/ERRFI1/CCN2/FOXO3/KLF9/DUSP1/CDKN1A/FOSB/IL22/ZFP36/IL6/FOXO1/BCL2L11/FOS/ZFP36L1	17
GO:0062197	cellular response to chemical stress	22/183	338/16034	4.42e-11	1.13e-08	7.96e-09	PTGS2/RELB/NCOA7/ERRFI1/PRDX6/FOXO3/NR4A3/TRAF2/KLF2/KDM6B/IL6/KLF4/MCL1/RHOB/LCN2/MMP3/FOXO1/NR4A2/ZC3H12A/FOS/JUN/ZFP36L1	22
GO:0030593	neutrophil chemotaxis	13/183	94/16034	4.89e-11	1.16e-08	8.18e-09	CCL26/CXCL2/CCL7/CCL2/CCL8/CCL20/CXCL6/IL1B/CXCL3/CXCL5/CXCL1/CXCL8/CCL11	13
GO:0001525	angiogenesis	25/183	483/16034	2.6e-10	5.08e-08	3.58e-08	PTGS2/CCL2/IL17F/HAND1/IL1A/GADD45A/F3/CCN2/NR4A1/EREG/IL1B/KLF2/GLUL/IL6/KLF4/CCN1/RHOB/ADAMTS1/ADAMTS9/ZC3H12A/CXCL8/CCL11/JUN/EGR3/TNFAIP2	25
GO:0043434	response to peptide hormone	23/183	423/16034	5.55e-10	9.7e-08	6.83e-08	PTGS2/ICAM1/AREG/ERRFI1/CCN2/FOXO3/NR4A3/EGR1/EGR2/NR4A1/EREG/IL1B/JUND/LPIN1/PIK3R1/FOXO1/NR4A2/BTG2/NDEL1/IRS1/SOCS3/ZFP36L1/GALP	23
GO:0048511	rhythmic process	19/183	289/16034	8.57e-10	1.29e-07	9.12e-08	NOS2/ADRB1/CREM/RELB/FOXO3/KLF9/EGR1/EGR2/EREG/JUND/BHLHE40/SIK1/ADAMTS1/KLF10/CSF2/NFIL3/JUN/PER1/EGR3	19
GO:0002521	leukocyte differentiation	24/183	487/16034	1.63e-09	2.08e-07	1.47e-07	KLF6/BCL3/IL11/RELB/CSF3/ZBTB16/IL17A/IL1A/NKX2-3/EGR1/IL1B/LIF/IL6/NFKBIZ/PIK3R1/KLF10/ZC3H12A/CSF2/FOS/JUNB/CEBPB/JUN/EGR3/ZFP36L1	24
GO:0050673	epithelial cell proliferation	21/183	376/16034	2.04e-09	2.52e-07	1.77e-07	CCL26/CCL2/AREG/IL26/HES1/ERRFI1/F3/KLF9/NR4A3/NR4A1/EREG/ZFP36/GLUL/IL6/VIP/CCL11/CEBPB/JUN/EGR3/ZFP36L1/MMP12	21
GO:0070371	ERK1 and ERK2 cascade	18/183	284/16034	4.36e-09	4.67e-07	3.29e-07	CCL26/ICAM1/CCL7/CCL2/CCL8/IL26/CCL20/ERRFI1/CCN2/DUSP1/IL1B/LIF/KLF4/CCN1/ATF3/CCL11/JUN/ZFP36L1	18
GO:0009991	response to extracellular stimulus	23/183	490/16034	9.21e-09	8.5e-07	5.99e-07	ADRB1/SCT/PTGS2/ICAM1/CYP26A1/FOXO3/CDKN1A/ZFP36/GLUL/SIK1/SLC25A25/LCN2/FOXO1/NR4A2/KLF10/ATF3/ZC3H12A/ADRB2/FOS/JUN/GALP/MAP1LC3C/SIK1B	23
GO:0072593	reactive oxygen species metabolic process	16/183	260/16034	4.96e-08	3.51e-06	2.47e-06	NOS2/PTGS2/ICAM1/ACOD1/GADD45A/PRDX6/CCN2/FOXO3/CDKN1A/IL1B/KLF2/KLF4/CCN1/MMP3/FOXO1/ZC3H12A	16
GO:0050727	regulation of inflammatory response	18/183	340/16034	7.01e-08	4.75e-06	3.35e-06	NOS2/SELE/PTGS2/OSM/NFKBIA/ACOD1/IL17A/IL17F/IL1B/IL6/KLF4/NFKBIZ/MMP3/ZC3H12A/CEBPB/METRNL/PER1/SOCS3	18
GO:0009314	response to radiation	20/183	433/16034	1.19e-07	7.92e-06	5.58e-06	BCL3/PTGS2/ICAM1/CCL7/GADD45A/DUSP1/EGR1/CDKN1A/GNGT1/JUND/BHLHE40/SIK1/RHOB/PIK3R1/FOS/CCL11/PLK3/THBD/PER1/DCUN1D3	20
GO:0031668	cellular response to extracellular stimulus	15/183	244/16034	1.34e-07	8.56e-06	6.03e-06	ICAM1/FOXO3/CDKN1A/GLUL/SIK1/LCN2/FOXO1/NR4A2/KLF10/ATF3/ZC3H12A/FOS/JUN/MAP1LC3C/SIK1B	15
GO:0007259	receptor signaling pathway via JAK-STAT	11/183	129/16034	2.62e-07	1.45e-05	1.02e-05	BCL3/OSM/CCL2/IL26/HES1/GADD45A/LIF/IL6/IL24/CSF2/SOCS3	11
GO:1903037	regulation of leukocyte cell-cell adhesion	16/183	300/16034	3.51e-07	1.85e-05	1.3e-05	SELE/ICAM1/MAP3K8/CCL2/ZBTB16/HES1/IL1A/NR4A3/IL1B/IL6/KLF4/NFKBIZ/PIK3R1/ZC3H12A/CEBPB/EGR3	16
GO:0001659	temperature homeostasis	12/183	165/16034	4.21e-07	2.15e-05	1.52e-05	ADRB1/PTGS2/NTSR1/IL1A/EGR1/IL1B/KDM6B/LPIN1/LCN2/FOXO1/ADRB2/CEBPB	12
GO:0001892	embryonic placenta development	9/183	85/16034	5.27e-07	2.54e-05	1.79e-05	HAND1/HES1/LIF/CCN1/CSF2/JUNB/CEBPB/SOCS3/ZFP36L1	9
GO:0048660	regulation of smooth muscle cell proliferation	10/183	124/16034	1.56e-06	5.87e-05	4.14e-05	PTGS2/HBEGF/NR4A3/CDKN1A/EREG/IL6/KLF4/VIP/ADAMTS1/JUN	10
GO:1901654	response to ketone	12/183	187/16034	1.6e-06	5.97e-05	4.21e-05	ICAM1/ACOD1/ERRFI1/FOXO3/KLF9/DUSP1/CDKN1A/FOSB/KLF2/KLF4/FOXO1/FOS	12
GO:1901214	regulation of neuron death	15/183	303/16034	2.1e-06	7.32e-05	5.16e-05	CSF3/CCL2/NCOA7/FOXO3/NR4A3/EGR1/TRAF2/NGF/MCL1/BCL2L11/NR4A2/BTG2/FOS/CEBPB/JUN	15
GO:0046683	response to organophosphorus	10/183	129/16034	2.23e-06	7.56e-05	5.33e-05	PTGS2/AREG/DUSP1/IL1B/FOSB/FOS/THBD/PER1/ZFP36L1/P2RX2	10
GO:0042110	T cell activation	18/183	444/16034	3.4e-06	0.00010833	7.63e-05	BCL3/ICAM1/RELB/MAP3K8/CCL2/ZBTB16/HES1/IL1A/NKX2-3/EGR1/IL1B/IL6/NFKBIZ/PIK3R1/ZC3H12A/CEBPB/EGR3/ZFP36L1	18
GO:0002526	acute inflammatory response	9/183	106/16034	3.42e-06	0.00010833	7.63e-05	PTGS2/ICAM1/OSM/IL1A/F3/IL1B/IL22/IL6/CEBPB	9
GO:0051090	regulation of DNA-binding transcription factor activity	17/183	406/16034	4.2e-06	0.00013053	9.2e-05	ICAM1/NFKBIA/ACOD1/CSF3/HAND1/HES1/IL1B/TRAF2/BHLHE40/IL6/KLF4/SIK1/ARID5B/UBC/ZC3H12A/FOS/JUN	17
GO:0071346	cellular response to interferon-gamma	11/183	172/16034	4.54e-06	0.00013973	9.85e-05	CCL26/NOS2/ICAM1/ACOD1/CCL7/CCL2/CCL8/CCL20/RAB20/CCL11/SOCS3	11
GO:0046888	negative regulation of hormone secretion	7/183	59/16034	4.65e-06	0.00014172	9.99e-05	IL11/OSM/IL1B/LIF/MIDN/IRS1/PIM3	7
GO:0001819	positive regulation of cytokine production	17/183	414/16034	5.45e-06	0.00016451	0.00011593	BCL3/PTGS2/OSM/IL26/IL17A/IL17F/IL1A/F3/NR4A3/EGR1/EREG/IL1B/TRAF2/IL6/PIK3R1/CSF2/CEBPB	17
GO:0014074	response to purine-containing compound	10/183	144/16034	6.01e-06	0.00017827	0.00012563	PTGS2/AREG/DUSP1/IL1B/FOSB/FOS/THBD/PER1/ZFP36L1/P2RX2	10
GO:0001503	ossification	16/183	376/16034	6.66e-06	0.00019405	0.00013675	PTGS2/AREG/ZBTB16/CCN2/EGR2/JUND/H3-3B/IL6/MMP13/CCN1/BMP3/KLF10/ADRB2/JUNB/CEBPB/CEBPD	16
GO:0006809	nitric oxide biosynthetic process	7/183	65/16034	8.96e-06	0.00024394	0.00017191	NOS2/PTGS2/ICAM1/IL1B/KLF2/KLF4/ZC3H12A	7
GO:0051101	regulation of DNA binding	9/183	121/16034	1.02e-05	0.00027256	0.00019207	BCL3/NFKBIA/HAND1/HES1/LIF/NGF/KLF4/JUN/PINX1	9
GO:2001057	reactive nitrogen species metabolic process	7/183	73/16034	1.94e-05	0.00046744	0.00032941	NOS2/PTGS2/ICAM1/IL1B/KLF2/KLF4/ZC3H12A	7
GO:0032963	collagen metabolic process	8/183	101/16034	2.02e-05	0.00048304	0.0003404	ERRFI1/CCN2/IL6/MMP13/MMP3/MMP10/MMP1/MMP12	8
GO:0061448	connective tissue development	12/183	244/16034	2.42e-05	0.00055868	0.00039371	EPYC/NKX3-2/ZBTB16/IL17F/HAND1/CCN2/EGR1/MMP13/CCN1/SLC25A25/ARID5B/BMP3	12
GO:0022617	extracellular matrix disassembly	7/183	79/16034	3.26e-05	0.00072719	0.00051246	IL6/MMP13/MMP3/ADAMTS4/MMP10/MMP1/MMP12	7
GO:0048536	spleen development	5/183	33/16034	3.36e-05	0.00073868	0.00052055	BCL3/NKX3-2/NKX2-3/BCL2L11/CITED2	5
GO:0044706	multi-multicellular organism process	11/183	213/16034	3.4e-05	0.00074242	0.00052319	PTGS2/EPYC/ACOD1/IL1B/FOSB/LIF/H3-3B/FOS/JUNB/THBD/MAFF	11
GO:0045778	positive regulation of ossification	7/183	81/16034	3.84e-05	0.00081215	0.00057233	ZBTB16/JUND/IL6/CCN1/ADRB2/CEBPB/CEBPD	7
GO:0034504	protein localization to nucleus	12/183	265/16034	5.41e-05	0.00108763	0.00076647	BCL3/PTGS2/SUN2/NFKBIA/ZBTB16/CDKN1A/LIF/GLUL/PIK3R1/ZC3H12A/PINX1/MMP12	12
GO:0030728	ovulation	4/183	19/16034	5.57e-05	0.00108763	0.00076647	PTGS2/FOXO3/EREG/ADAMTS1	4
GO:0140467	integrated stress response signaling	4/183	19/16034	5.57e-05	0.00108763	0.00076647	PPP1R15A/CCL2/ATF3/CXCL8	4
GO:0001701	in utero embryonic development	14/183	361/16034	7.01e-05	0.00132224	0.00093179	ZFAND5/HAND1/HES1/KLF2/LIF/CCN1/BCL2L11/CSF2/NDEL1/JUNB/CEBPB/SOCS3/MAFF/ZFP36L1	14
GO:0050867	positive regulation of cell activation	13/183	319/16034	7.77e-05	0.00142668	0.0010054	MAP3K8/CCL2/ZBTB16/HES1/IL1A/CCN2/NR4A3/CDKN1A/IL1B/IL6/NFKBIZ/PIK3R1/EGR3	13
GO:0035914	skeletal muscle cell differentiation	6/183	63/16034	8.07e-05	0.00147219	0.00103747	EGR1/EGR2/BTG2/ATF3/FOS/MAFF	6
GO:0007611	learning or memory	11/183	246/16034	0.0001241	0.00208217	0.00146733	PTGS2/NTSR1/EGR2/NGF/VIP/BTG2/FOS/CCL11/CEBPB/JUN/GALR2	11
GO:2000134	negative regulation of G1/S transition of mitotic cell cycle	7/183	99/16034	0.00013833	0.00229774	0.00161924	CCL2/GADD45A/CDKN1A/KLF4/BTG2/PLK3/DCUN1D3	7
GO:0014745	negative regulation of muscle adaptation	3/183	10/16034	0.00016545	0.00260487	0.00183568	ERRFI1/KLF4/FOXO1	3
GO:0071774	response to fibroblast growth factor	8/183	139/16034	0.00019499	0.00285352	0.00201091	CCL2/CCN2/NR4A1/ZFP36/IER2/CXCL8/EGR3/ZFP36L1	8
GO:0051348	negative regulation of transferase activity	11/183	267/16034	0.00025315	0.00335052	0.00236115	GADD45B/ERRFI1/GADD45A/DUSP1/CDKN1A/IL1B/ZFP36/ITPRIP/MIDN/SOCS3/PINX1	11
GO:0045787	positive regulation of cell cycle	13/183	363/16034	0.0002783	0.00363976	0.00256498	HES1/IL1A/GADD45A/CCN2/NR4A3/CDKN1A/EREG/IL1B/BCL2L11/ADAMTS1/BTG2/CITED2/PLK3	13
GO:0051051	negative regulation of transport	14/183	413/16034	0.00028477	0.00367818	0.00259206	SCT/PTGS2/ICAM1/IL11/OSM/NTSR1/IL1B/LIF/VIP/KCNE4/GEM/MIDN/IRS1/PIM3	14
GO:0001704	formation of primary germ layer	7/183	115/16034	0.00034947	0.00426814	0.00300781	HAND1/NR4A3/DUSP1/KDM6B/KLF4/ETS2/SOX7	7
GO:0070542	response to fatty acid	6/183	84/16034	0.00039601	0.00461592	0.00325289	PTGS2/CCN2/FOXO3/FOXO1/ZC3H12A/IRS1	6
GO:0090132	epithelium migration	11/183	282/16034	0.00040313	0.00468137	0.00329902	PTGS2/HBEGF/GADD45A/NR4A1/GLUL/KLF4/RHOB/ADAMTS9/ZC3H12A/JUN/EGR3	11
GO:0045669	positive regulation of osteoblast differentiation	5/183	57/16034	0.00047483	0.00527757	0.00371917	JUND/IL6/CCN1/CEBPB/CEBPD	5
GO:0051709	regulation of killing of cells of other organism	3/183	14/16034	0.00048525	0.0053201	0.00374914	NOS2/CXCL6/BCL2L11	3
GO:0043281	regulation of cysteine-type endopeptidase activity involved in apoptotic process	9/183	200/16034	0.00049061	0.00536124	0.00377813	PTGS2/F3/CCN2/TRAF2/NGF/KLF4/CCN1/BCL2L11/SOX7	9
GO:0045923	positive regulation of fatty acid metabolic process	4/183	34/16034	0.00058266	0.00612528	0.00431656	PTGS2/NR4A3/IL1B/IRS1	4
GO:0071241	cellular response to inorganic substance	9/183	212/16034	0.00074557	0.00746023	0.00525731	PTGS2/FOSB/TRAF2/JUND/MMP3/FOXO1/FOS/JUNB/JUN	9
GO:0061158	3'-UTR-mediated mRNA destabilization	3/183	17/16034	0.00088394	0.00851143	0.0059981	ZFP36/ZC3H12A/ZFP36L1	3
GO:1900153	positive regulation of nuclear-transcribed mRNA catabolic process, deadenylation-dependent decay	3/183	17/16034	0.00088394	0.00851143	0.0059981	ZFP36/BTG2/ZFP36L1	3
GO:0003085	negative regulation of systemic arterial blood pressure	3/183	18/16034	0.00105186	0.00971456	0.00684596	ADRB1/NTSR1/ADRB2	3
GO:0035994	response to muscle stretch	3/183	18/16034	0.00105186	0.00971456	0.00684596	NFKBIA/FOS/JUN	3
GO:0002683	negative regulation of immune system process	13/183	421/16034	0.00111172	0.0101182	0.00713039	NFKBIA/ACOD1/CCL2/ZBTB16/HES1/DUSP1/ZFP36/PIK3R1/TSC22D3/ZC3H12A/CEBPB/ZFP36L1/MMP12	13
GO:0062013	positive regulation of small molecule metabolic process	7/183	140/16034	0.00112913	0.0102206	0.0072026	NOS2/PTGS2/NTSR1/NR4A3/IL1B/FOXO1/IRS1	7
GO:0014015	positive regulation of gliogenesis	5/183	70/16034	0.00121825	0.0108	0.00761086	HES1/EGR2/IL1B/LIF/IL6	5
GO:0050829	defense response to Gram-negative bacterium	5/183	70/16034	0.00121825	0.0108	0.00761086	NOS2/CXCL6/IL6/DMBT1/GALP	5
GO:1902170	cellular response to reactive nitrogen species	3/183	19/16034	0.00123865	0.0108	0.00761086	TRAF2/MMP3/FOXO1	3
GO:0032309	icosanoid secretion	4/183	43/16034	0.00143153	0.0121225	0.00854285	NOS2/NTSR1/IL1B/PLA2G2C	4
GO:0035264	multicellular organism growth	7/183	146/16034	0.0014399	0.0121225	0.00854285	ADRB1/KLF2/H3-3B/SLC25A25/ARID5B/ADRB2/ZFP36L1	7
GO:0042060	wound healing	14/183	488/16034	0.00145239	0.0121532	0.00856452	TFPI2/HBEGF/IL1A/F3/EREG/H3-3B/IL6/CCN1/PIK3R1/IL24/THBD/MAFF/P2RX2/MMP12	14
GO:1990845	adaptive thermogenesis	7/183	147/16034	0.00149761	0.0124377	0.00876497	ADRB1/SCT/KDM6B/LPIN1/LCN2/ADRB2/CEBPB	7
GO:0010171	body morphogenesis	4/183	44/16034	0.0015608	0.0128536	0.00905805	CSRNP1/ARID5B/GREM2/MAB21L2	4
GO:0097150	neuronal stem cell population maintenance	3/183	21/16034	0.00167184	0.013558	0.00955449	HES1/FOXO3/FOXO1	3
GO:0110148	biomineralization	7/183	153/16034	0.00188279	0.0147515	0.0103956	PTGS2/MMP13/CCN1/FOXO1/KLF10/ADRB2/CEBPB	7
GO:0048872	homeostasis of number of cells	9/183	245/16034	0.00203896	0.015607	0.0109984	FOXO3/NKX2-3/CXCL6/KLF2/ZFP36/IL6/BCL2L11/TSC22D3/ZFP36L1	9
GO:0045682	regulation of epidermis development	5/183	84/16034	0.00273421	0.0198319	0.0139758	HES1/ERRFI1/ZFP36/MAFF/ZFP36L1	5
GO:0043551	regulation of phosphatidylinositol 3-kinase activity	4/183	53/16034	0.00310935	0.0216866	0.0152828	KLF4/PIK3R1/IRS1/SOCS3	4
GO:0048469	cell maturation	7/183	170/16034	0.00339869	0.0231361	0.0163043	HES1/FOXO3/CDKN1A/EREG/KLF2/NR4A2/RND1	7
GO:0042475	odontogenesis of dentin-containing tooth	5/183	89/16034	0.00351233	0.0237637	0.0167465	HAND1/NKX2-3/FOXO1/BCL2L11/SCN10A	5
GO:0072538	T-helper 17 type immune response	3/183	28/16034	0.00388386	0.0255995	0.0180403	IL6/NFKBIZ/ZC3H12A	3
GO:0043547	positive regulation of GTPase activity	11/183	384/16034	0.00467714	0.0300852	0.0212014	CCL26/ADRB1/ICAM1/CCL7/CCL2/CCL8/CCL20/ERRFI1/NDEL1/CCL11/JUN	11
GO:0044319	wound healing, spreading of cells	3/183	31/16034	0.00519737	0.0321521	0.0226579	HBEGF/CCN1/MMP12	3
GO:0051968	positive regulation of synaptic transmission, glutamatergic	3/183	31/16034	0.00519737	0.0321521	0.0226579	PTGS2/CCL2/GLUL	3
GO:0090505	epiboly involved in wound healing	3/183	31/16034	0.00519737	0.0321521	0.0226579	HBEGF/CCN1/MMP12	3
GO:0031392	regulation of prostaglandin biosynthetic process	2/183	10/16034	0.00548925	0.033155	0.0233648	PTGS2/IL1B	2
GO:0032966	negative regulation of collagen biosynthetic process	2/183	10/16034	0.00548925	0.033155	0.0233648	ERRFI1/IL6	2
GO:0040015	negative regulation of multicellular organism growth	2/183	10/16034	0.00548925	0.033155	0.0233648	ADRB1/ADRB2	2
GO:0006606	protein import into nucleus	6/183	141/16034	0.00560539	0.0336729	0.0237297	PTGS2/NFKBIA/CDKN1A/PIK3R1/ZC3H12A/MMP12	6
GO:0019233	sensory perception of pain	5/183	100/16034	0.00576405	0.0341749	0.0240835	PTGS2/NTSR1/CCL2/VIP/SCN10A	5
GO:0032922	circadian regulation of gene expression	4/183	63/16034	0.00579184	0.0341749	0.0240835	RELB/EGR1/BHLHE40/PER1	4
GO:0042698	ovulation cycle	4/183	63/16034	0.00579184	0.0341749	0.0240835	FOXO3/EGR1/EREG/ADAMTS1	4
GO:0030431	sleep	3/183	33/16034	0.00620433	0.03597	0.0253485	ADRB1/CSF2/FOS	3
GO:0046685	response to arsenic-containing substance	3/183	33/16034	0.00620433	0.03597	0.0253485	CDKN1A/ATF3/ZC3H12A	3
GO:0060352	cell adhesion molecule production	2/183	11/16034	0.00665895	0.0374933	0.0264219	IL1B/CXCL8	2
GO:0040013	negative regulation of locomotion	9/183	295/16034	0.00687066	0.0382418	0.0269494	CCL2/GADD45A/FOXO3/DUSP1/KLF4/RHOB/IL24/ADAMTS9/CITED2	9
GO:0034764	positive regulation of transmembrane transport	7/183	194/16034	0.00693735	0.0385382	0.0271584	NTSR1/CCL2/NR4A3/PIK3R1/IRS1/ADRB2/GALR2	7
GO:0007568	aging	9/183	297/16034	0.00716837	0.0395095	0.0278428	PTGS2/ICAM1/CCN2/FOXO3/CDKN1A/JUND/FOS/CCL11/JUN	9
GO:0046824	positive regulation of nucleocytoplasmic transport	4/183	67/16034	0.00719543	0.0395095	0.0278428	PTGS2/IL1B/PIK3R1/ZC3H12A	4
GO:0060411	cardiac septum morphogenesis	4/183	67/16034	0.00719543	0.0395095	0.0278428	HAND1/HES1/CCN1/CITED2	4
GO:0031334	positive regulation of protein-containing complex assembly	8/183	247/16034	0.00753352	0.0408928	0.0288176	CCL26/ICAM1/CSF3/MMP3/BCL2L11/CSF2/CCL11/MMP1	8
GO:0014823	response to activity	4/183	68/16034	0.00757836	0.0409354	0.0288477	KDM6B/IL6/SLC25A25/METRNL	4
GO:1903524	positive regulation of blood circulation	4/183	68/16034	0.00757836	0.0409354	0.0288477	ADRB1/PTGS2/ICAM1/CCN2	4
GO:0008298	intracellular mRNA localization	2/183	12/16034	0.00793109	0.0418498	0.029492	ZFP36/ZFP36L1	2
GO:0044793	negative regulation by host of viral process	2/183	12/16034	0.00793109	0.0418498	0.029492	CCL8/ZC3H12A	2
GO:0008360	regulation of cell shape	6/183	152/16034	0.00800696	0.0421539	0.0297064	ICAM1/CCL7/CCL2/RHOB/CCL11/RND1	6
GO:2001259	positive regulation of cation channel activity	4/183	70/16034	0.00838393	0.0437915	0.0308604	NTSR1/CCL2/ADRB2/GALR2	4
GO:0034248	regulation of cellular amide metabolic process	11/183	418/16034	0.00864193	0.0445784	0.0314149	BCL3/PPP1R15A/FOXO3/ZFP36/IL6/CCN1/BTG2/ZC3H12A/PER1/PIWIL3/ZFP36L1	11
GO:0035592	establishment of protein localization to extracellular region	11/183	418/16034	0.00864193	0.0445784	0.0314149	NOS2/IL26/IL1A/IL1B/TRAF2/GLUL/IL6/VIP/MIDN/IRS1/PIM3	11
GO:0072210	metanephric nephron development	3/183	38/16034	0.00920257	0.0470399	0.0331496	HES1/EGR1/LIF	3
GO:0072216	positive regulation of metanephros development	2/183	13/16034	0.0093032	0.0470399	0.0331496	EGR1/LIF	2
GO:0050691	regulation of defense response to virus by host	3/183	39/16034	0.00988707	0.0493791	0.034798	IL1B/ZC3H12A/MMP12	3
Module 48
ID	Description	GeneRatio	BgRatio	pvalue	p.adjust	qvalue	geneID	Count
GO:0098656	anion transmembrane transport	43/549	292/16034	4.76e-16	2.04e-12	1.85e-12	SLC4A1/SLC6A13/CASR/SLC12A2/SLC9A7/SLC9A3/SLC12A3/SLC6A15/SLC12A1/ABCD1/CLCN7/SLC1A6/SLC6A12/TSPO2/SLC22A2/SLC4A9/SLC16A7/SLC17A1/SLC6A8/SLC34A1/SLC3A1/SLC15A4/SLC16A3/SLC47A1/SLC20A1/CLTRN/SLC5A12/SLC16A12/SLC7A7/SLC13A3/BSND/SLC6A18/SLC7A13/SLC38A8/SLC43A2/CLCN5/SLC25A30/CLCNKB/SLC36A2/CLCNKA/SLC24A5/LRRC8B/SLC22A6	43
GO:0015711	organic anion transport	56/549	487/16034	1.29e-15	2.75e-12	2.5e-12	SLC4A1/SLC6A13/CASR/SLC12A2/SLC6A15/CA12/P2RX7/ABCD1/OCA2/SLC1A6/SLC16A6/SLC9A3R1/SLC6A12/RHAG/TSPO2/SLC22A2/SLC4A9/GLS/CA14/SLC16A7/SLC17A3/SLC17A1/SLC6A8/SLC3A1/SLC15A4/SLC16A3/SLC47A1/SLC27A3/SLC25A48/CLTRN/PLIN2/SLC5A12/ACSL1/SLC16A12/SLC7A7/SLC13A3/SLC6A18/SLC7A13/AVPR1A/CYB5R2/SLC38A8/SLC43A2/SLC22A11/SLC16A4/PLA2G4F/SLC22A13/SLC25A30/SLC36A2/HBA2/SLC22A24/SLC22A12/SLC22A6/AVPR1B/HBA1/XKR4/…	56
GO:0006814	sodium ion transport	36/549	221/16034	5.17e-15	7.37e-12	6.69e-12	CACNA1G/SLC6A13/SLC12A2/SLC9A7/SLC9A3/SLC12A3/SLC6A15/SLC12A1/TESC/P2RX7/SLC9A3R1/SLC6A12/SLC4A9/ATP6V1B1/SLC17A3/SLC17A1/SLC6A8/SLC34A1/SERPINE2/SCN7A/FXYD2/SLC6A3/ATP1B1/SLC20A1/KLHL3/SLC5A12/FXYD4/CNKSR3/SLC5A10/SLC13A3/SLC6A18/SLC38A8/NETO2/GLRX/SLC24A5/SLC34A3	36
GO:0015669	gas transport	11/549	19/16034	4.05e-12	2.48e-09	2.25e-09	AQP6/HBQ1/RHAG/AQP5/HBA2/HBG2/HBA1/HBM/HBG1/HBD/HBB	11
GO:0042438	melanin biosynthetic process	10/549	22/16034	9.11e-10	3.55e-07	3.22e-07	TYR/DCT/OCA2/TYRP1/MFSD12/SLC45A2/PMEL/SLC24A5/MYO5A/MC1R	10
GO:0042440	pigment metabolic process	16/549	70/16034	1.29e-09	4.59e-07	4.17e-07	SLC25A39/TYR/DCT/BLVRB/GPR143/OCA2/TYRP1/PPARGC1A/ALAS2/MFSD12/SLC45A2/PMEL/SLC24A5/MYO5A/HMBS/MC1R	16
GO:0048066	developmental pigmentation	13/549	45/16034	2.06e-09	6.3e-07	5.72e-07	TYR/DCT/HPS4/SOX10/GPR143/OCA2/TYRP1/RAB38/EDN3/SLC45A2/MITF/SLC24A5/MYO5A	13
GO:0007588	excretion	15/549	63/16034	2.31e-09	6.58e-07	5.98e-07	AQP6/COMT/ATP6V0A4/SLC9A3R1/CLDN16/ATP6V1B1/NPHS2/KCNJ1/NPHS1/KCNK5/AVPR1A/UMOD/CLCN5/CLCNKB/CLCNKA	15
GO:0044550	secondary metabolite biosynthetic process	10/549	24/16034	2.6e-09	6.95e-07	6.31e-07	TYR/DCT/OCA2/TYRP1/MFSD12/SLC45A2/PMEL/SLC24A5/MYO5A/MC1R	10
GO:0055083	monovalent inorganic anion homeostasis	9/549	23/16034	3.22e-08	6e-06	5.45e-06	SLC12A2/SLC12A3/CA12/SLC12A1/SLC9A3R1/ATP6V1B1/SLC34A1/CKB/SLC34A3	9
GO:0042744	hydrogen peroxide catabolic process	10/549	32/16034	6.67e-08	1.1e-05	9.97e-06	HBQ1/SNCA/HBA2/HBG2/HBA1/HBM/GPX3/HBG1/HBD/HBB	10
GO:0007608	sensory perception of smell	17/549	110/16034	1.93e-07	3.05e-05	2.77e-05	SYT10/SLC6A3/OR10G3/OR1L8/OR2T33/OR2T8/OR6B3/OR6B2/OR2T29/OR2T10/OR2AK2/OR2T3/OR2L5/OR2L3/OR2T5/OR2L2/OR2W3	17
GO:0050911	detection of chemical stimulus involved in sensory perception of smell	15/549	87/16034	2.33e-07	3.56e-05	3.23e-05	OR10G3/OR1L8/OR2T33/OR2T8/OR6B3/OR6B2/OR2T29/OR2T10/OR2AK2/OR2T3/OR2L5/OR2L3/OR2T5/OR2L2/OR2W3	15
GO:0048821	erythrocyte development	9/549	33/16034	1.12e-06	0.00015465	0.00014042	SLC4A1/GATA1/RHAG/BCL6/FAM210B/ALAS2/TRIM58/EPB42/BPGM	9
GO:0030318	melanocyte differentiation	8/549	25/16034	1.16e-06	0.00015513	0.00014085	HPS4/SOX10/OCA2/TYRP1/EDN3/MITF/SLC24A5/MYO5A	8
GO:0072009	nephron epithelium development	15/549	102/16034	1.92e-06	0.00024282	0.00022048	PAX2/CALB1/VEGFA/WNT6/NPHS2/SMO/KLHL3/PTPRO/WNT9B/NPHS1/SHH/CTNNB1/GDNF/UMOD/FMN1	15
GO:0072337	modified amino acid transport	7/549	23/16034	8.07e-06	0.00084253	0.00076501	SLC6A13/SLC9A3R1/SLC6A8/SLC3A1/SLC16A12/SLC13A3/PDZK1	7
GO:0042552	myelination	16/549	132/16034	1.15e-05	0.00109389	0.00099324	SOX10/ABCD1/PLLP/ARHGEF10/PRX/ASPA/PMP22/GAL3ST1/DHH/LGI4/MPZ/CTNNB1/SH3TC2/GJC3/NCMAP/MYO5A	16
GO:0001755	neural crest cell migration	10/549	55/16034	1.49e-05	0.00124938	0.00113442	SEMA3B/SEMA5B/SOX10/EDN3/SMO/SEMA6D/SHH/GDNF/SEMA4C/ALX1	10
GO:0033139	regulation of peptidyl-serine phosphorylation of STAT protein	5/549	12/16034	3e-05	0.00224419	0.00203769	IFNA6/IFNE/IFNA2/IFNA1/IFNA13	5
GO:0071526	semaphorin-plexin signaling pathway	8/549	40/16034	5.24e-05	0.00334898	0.00304082	FARP2/SEMA3B/SEMA5B/PLXNC1/SEMA6D/GDNF/SEMA4C/PLXNB3	8
GO:0002052	positive regulation of neuroblast proliferation	6/549	21/16034	5.48e-05	0.00345029	0.00313281	DCT/SOX10/VEGFA/SMO/SHH/CTNNB1	6
GO:0055067	monovalent inorganic cation homeostasis	16/549	150/16034	5.68e-05	0.00352095	0.00319697	SLC4A1/SLC12A2/SLC9A7/SLC9A3/SLC12A3/SLC12A1/COMT/ATP6V0A4/SLC4A9/ATP6V1B1/RAB38/SCN7A/ATP1B1/ATP6V0D2/ATP6V1G3/AVPR1A	16
GO:1901617	organic hydroxy compound biosynthetic process	21/549	238/16034	7.28e-05	0.00426532	0.00387284	H6PD/TYR/DCT/OCA2/TYRP1/CYP27B1/INSIG2/SLC6A3/ITPKB/SNCA/PDXK/PTH1R/MFSD12/SLC45A2/CYB5R2/GBA/PMEL/SLC24A5/MYO5A/AVPR1B/MC1R	21
GO:0071695	anatomical structure maturation	20/549	222/16034	8.06e-05	0.00466144	0.00423251	FARP2/GAL/PAX2/SOX10/LYL1/VEGFA/TFCP2L1/FAM210B/BFSP1/ASCL1/REN/LGI4/PTH1R/TRIM58/DEFB1/EPB42/CTNNB1/PHOSPHO1/MYO5A/SLFN14	20
GO:0034101	erythrocyte homeostasis	14/549	124/16034	8.83e-05	0.00490887	0.00445717	SLC4A1/UBA5/GATA1/KLF1/RHAG/VEGFA/BCL6/FAM210B/AMPD3/ALAS2/TRIM58/EPB42/AHSP/BPGM	14
GO:0097237	cellular response to toxic substance	13/549	114/16034	0.00014144	0.00695644	0.00631634	HBQ1/SOD2/OPRD1/PIM1/PRKN/HBA2/HBG2/HBA1/HBM/GPX3/HBG1/HBD/HBB	13
GO:0090494	dopamine uptake	5/549	16/16034	0.00014749	0.00698479	0.00634208	SLC22A2/SLC6A3/SNCA/GDNF/PRKN	5
GO:2000179	positive regulation of neural precursor cell proliferation	8/549	49/16034	0.00023462	0.00956142	0.00868162	DCT/SOX10/VEGFA/SMO/EGF/ASCL1/SHH/CTNNB1	8
GO:0032438	melanosome organization	6/549	27/16034	0.0002511	0.0097678	0.00886901	HPS4/GPR143/TYRP1/RAB38/LYST/PMEL	6
GO:0060231	mesenchymal to epithelial transition	5/549	18/16034	0.00027332	0.0102593	0.00931525	PAX2/SMO/WNT9B/CTNNB1/GDNF	5
GO:0051797	regulation of hair follicle development	5/549	19/16034	0.00036056	0.0122814	0.0111514	NGFR/GAL/SMO/FST/CTNNB1	5
GO:0046415	urate metabolic process	4/549	11/16034	0.00037025	0.0122814	0.0111514	SLC17A3/SLC17A1/SLC22A11/SLC22A12	4
GO:0043331	response to dsRNA	7/549	41/16034	0.00043382	0.0138532	0.0125784	P2RX7/IFNA6/TLR3/IFNE/IFNA2/IFNA1/IFNA13	7
GO:0090066	regulation of anatomical structure size	32/549	495/16034	0.00045048	0.0142787	0.0129648	SCIN/SEMA3B/CASR/CYFIP2/SLC12A2/SLC12A3/ATP2B1/SLC12A1/PAX2/SEMA5B/SSH1/P2RX7/PTPRS/PLOD3/SLC9A3R1/SOD2/VEGFA/EDN3/KANK4/SEMA6D/SPTBN5/SSH2/ARHGAP18/WNT9B/NPHS1/SPTA1/AVPR1A/SEMA4C/CDC42EP4/TRPV2/AVPR1B/FMN1	32
GO:0002323	natural killer cell activation involved in immune response	5/549	20/16034	0.0004673	0.0144507	0.013121	IFNA6/IFNE/IFNA2/IFNA1/IFNA13	5
GO:0098814	spontaneous synaptic transmission	4/549	13/16034	0.00075953	0.020996	0.019064	SLC12A2/DOC2A/NSG1/PRKN	4
GO:0042634	regulation of hair cycle	5/549	26/16034	0.00167333	0.0411505	0.037364	NGFR/GAL/SMO/FST/CTNNB1	5
GO:0035864	response to potassium ion	4/549	16/16034	0.00178155	0.0430693	0.0391062	SLC12A2/PPARGC1A/SLC34A1/GNRH1	4
GO:0032409	regulation of transporter activity	19/549	264/16034	0.00191705	0.0458271	0.0416102	GAL/CACNG5/TESC/SLC9A3R1/PPARGC1A/HSPA2/PIM1/FXYD2/ATP1B1/CNIH3/SNCA/CLTRN/FXYD4/CNKSR3/LRRC52/NETO2/GLRX/PDZK1/MYO5A	19
GO:0060688	regulation of morphogenesis of a branching structure	7/549	53/16034	0.00208881	0.0481971	0.0437622	PAX2/VEGFA/SMO/SHH/CTNNB1/GDNF/ETV5	7
GO:0051262	protein tetramerization	9/549	83/16034	0.00209504	0.0481971	0.0437622	PFKP/SOD2/GLS/CRYZ/TRPV5/TRPM1/SNCA/AQP5/AQP2	9
Module 52
ID	Description	GeneRatio	BgRatio	pvalue	p.adjust	qvalue	geneID	Count
GO:0006607	NLS-bearing protein import into nucleus	9/315	20/16034	5.4e-11	7.81e-08	7.81e-08	RGPD5/RGPD3/RANBP2/RGPD8/RGPD6/RGPD2/RGPD1/RGPD4/KPNA5	9
GO:0042073	intraciliary transport	12/315	53/16034	3.48e-10	2.52e-07	2.52e-07	IFT88/IFT74/CLUAP1/TTC26/IFT57/WDR35/IFT81/DYNC2I1/BBS12/TTC30B/TTC30A/TRAF3IP1	12
GO:0044782	cilium organization	27/315	387/16034	1.27e-08	3.06e-06	3.06e-06	IFT88/IFT74/CLUAP1/SPAG1/TTC26/IFT57/WDR35/ODF2L/IFT81/DYNC2I1/SPATA6/CEP162/BBS4/ARHGAP35/BBS5/TMEM67/KIF27/FAM161A/CCDC66/BBS12/CIBAR1/TTC30B/TTC30A/CPLANE1/CEP290/TRAF3IP1/CEP43	27
GO:0061512	protein localization to cilium	8/315	59/16034	1.88e-05	0.00340312	0.00340312	SPATA7/TTC26/WDR35/BBS4/LZTFL1/CCDC66/CPLANE1/EFCAB7	8
GO:0015074	DNA integration	4/315	10/16034	2.8e-05	0.00448828	0.00448828	ZNF91/THAP9/KRBA2/ZNF93	4
GO:0042178	xenobiotic catabolic process	4/315	11/16034	4.32e-05	0.00624955	0.00624955	GSTM1/GSTM3/GSTM4/GSTM2	4
Module 71
ID	Description	GeneRatio	BgRatio	pvalue	p.adjust	qvalue	geneID	Count
GO:0001525	angiogenesis	74/651	483/16034	1.72e-23	7.74e-20	6.62e-20	PLXND1/FLT4/CALCRL/TIE1/VASH1/EDN1/RAPGEF3/ANGPT2/NRP1/ANGPT4/FLT1/RGCC/CTSH/RASIP1/ENG/ELK3/SASH1/EPAS1/TCF21/TEK/TBX4/RAMP3/EFNB2/RHOJ/PTPRB/KDR/DLL4/RAMP2/ETS1/CEMIP2/DYSF/STAB2/ENPP2/ACVRL1/SLIT2/NOTCH1/VEGFC/HHEX/ROBO4/CXCL13/SHC1/TAL1/TGFBR2/ESM1/HEY1/NOS3/SPRED1/TMEM100/STAT3/COL4A3/S1PR1/APLN/EGFL7/MMRN2/NDNF/PTPRM/CD34/CLEC14A/FZD8/GPR4/APOLD1/GATA2/CDH5/PRKX/CLDN5/SOX18/NOTCH4/EMP2/AQP1…	74
GO:0010631	epithelial cell migration	47/651	279/16034	6.62e-17	1.49e-13	1.27e-13	PLXND1/FLT4/VASH1/EDN1/ANGPT2/NRP1/PPM1F/PDGFB/ANGPT4/RGCC/CTSH/MET/SASH1/EPB41L5/TEK/EFNB2/RHOJ/MACF1/KDR/DLL4/RIN2/ETS1/ENPP2/ACVRL1/FGF7/SLIT2/NOTCH1/VEGFC/CXCL13/PKN3/PLPP3/TGFBR2/ITGA2/NOS3/SPRED1/MMRN2/PTPRM/CLEC14A/GATA2/CDH5/AGTR2/PRKX/SOX18/EMP2/ITGB3/PECAM1/GDF2	47
GO:0090132	epithelium migration	47/651	282/16034	1.02e-16	1.53e-13	1.31e-13	PLXND1/FLT4/VASH1/EDN1/ANGPT2/NRP1/PPM1F/PDGFB/ANGPT4/RGCC/CTSH/MET/SASH1/EPB41L5/TEK/EFNB2/RHOJ/MACF1/KDR/DLL4/RIN2/ETS1/ENPP2/ACVRL1/FGF7/SLIT2/NOTCH1/VEGFC/CXCL13/PKN3/PLPP3/TGFBR2/ITGA2/NOS3/SPRED1/MMRN2/PTPRM/CLEC14A/GATA2/CDH5/AGTR2/PRKX/SOX18/EMP2/ITGB3/PECAM1/GDF2	47
GO:0006590	thyroid hormone generation	13/651	23/16034	5.7e-13	2.56e-10	2.19e-10	IYD/TG/CPQ/TPO/PAX8/DUOX1/DUOXA1/DUOXA2/DUOX2/CTSB/FOXE1/DIO2/DIO1	13
GO:0003158	endothelium development	24/651	117/16034	4.19e-11	1.04e-08	8.94e-09	RAPGEF3/NRP1/MET/ENG/KDR/DLL4/ACVRL1/MSN/NOTCH1/BMP6/ROBO4/HEY1/TMEM100/S1PR1/HEG1/CD34/APOLD1/CDH5/CLDN5/SOX18/NOTCH4/PECAM1/GDF2/GJA5	24
GO:0042060	wound healing	53/651	488/16034	6.13e-11	1.45e-08	1.24e-08	TFPI/FYN/IGF1/PRKCH/EDN1/CD59/DOCK9/PDGFB/CCM2L/MYL12A/DGKH/PLAT/VWF/ELK3/SH2B3/SDC4/F2RL3/MACF1/KDR/DOCK6/ETS1/DYSF/TRPC6/DUOX1/ENTPD1/MMRN1/ACVRL1/DUOX2/ITGA9/GSN/DGKE/WNT3A/GNA14/DGKI/PLPP3/TGFBR2/ITGA2/NOS3/CLEC1B/NDNF/CD34/SELP/A2M/GPR4/GATA2/F8/PEAR1/PAPSS2/NOTCH4/AGER/SFTA3/ITGB3/PECAM1	53
GO:0003007	heart morphogenesis	34/651	239/16034	1.75e-10	3.92e-08	3.36e-08	PLXND1/LRP2/NRP1/CCM2L/WNT2/ENG/FOLR1/BMP5/TEK/TBX2/TBX22/SNAI1/SIX1/DLL4/SMAD6/ACVRL1/SLIT2/NOTCH1/WNT3A/FZD1/TGFBR2/HEYL/SPRY1/HEY1/DLC1/NOS3/TMEM100/S1PR1/INSR/HEG1/CLDN5/ALPK2/SOX18/GJA5	34
GO:0001935	endothelial cell proliferation	25/651	142/16034	5.17e-10	1.01e-07	8.64e-08	FLT4/VASH1/NRP1/PDGFB/FLT1/RGCC/CAV2/WNT2/TEK/KDR/DLL4/DYSF/ACVRL1/VEGFC/BMP6/STAT3/COL4A3/APLN/EGFL7/PTPRM/CD34/GATA2/PRKX/ITGB3/GDF2	25
GO:0007219	Notch signaling pathway	26/651	176/16034	1.12e-08	1.62e-06	1.39e-06	PLXND1/ANGPT4/TSPAN14/DTX4/CDH6/CD46/TBX2/SNAI1/DLL4/CNTN6/IL6ST/NOTCH1/SORBS2/GDPD5/TGFBR2/HEYL/HEY1/NOS3/TMEM100/STAT3/EGFL7/TCIM/GATA2/NOTCH4/NEURL1B/PRAG1	26
GO:0090287	regulation of cellular response to growth factor stimulus	32/651	265/16034	3.55e-08	4.56e-06	3.9e-06	LRP2/CAV2/GRB10/ENG/SMURF2/SNX25/FOLR1/CITED1/TMEM204/NKX2-1/SMAD6/ACVRL1/SLIT2/GPC3/NOTCH1/VEGFC/HHEX/CXCL13/FZD1/TGFBR2/SPRY1/HHIP/SPRED1/NPNT/APLN/MMRN2/CDH5/SHISA2/AGTR2/SPRED2/ITGB3/GDF2	32
GO:0050878	regulation of body fluid levels	45/651	479/16034	1.47e-07	1.51e-05	1.29e-05	TFPI/FYN/PRKCH/HYAL2/EDN1/CD59/DOCK9/PDGFB/MYL12A/DGKH/PLAT/MET/VWF/SH2B3/AVPR2/F2RL3/ADCY4/DOCK6/EDNRB/SYTL2/TRPC6/ENTPD1/MMRN1/FLI1/DGKE/WNT3A/GNA14/DGKI/ITGA2/NOS3/CLEC1B/APLN/HEG1/CD34/SELP/A2M/GATA2/F8/PEAR1/SLC4A5/PAPSS2/EMP2/AQP1/ITGB3/GJA5	45
GO:0018108	peptidyl-tyrosine phosphorylation	35/651	342/16034	5.02e-07	3.96e-05	3.39e-05	FYN/GPRC5A/IGF1/FLT4/EPHA3/ROS1/LTK/TIE1/HYAL2/CASS4/DOCK3/NRP1/PDGFB/ANGPT4/FLT1/EHD4/MET/SH2B3/NEDD9/EPHA4/TEK/KDR/IL6ST/ENPP2/FGF7/BMP6/WNT3A/SHC1/FGFR4/TAL1/STAT3/AFAP1L2/INSR/ITGB3/PECAM1	35
GO:0048875	chemical homeostasis within a tissue	6/651	11/16034	1.7e-06	0.00010601	9.07e-05	ADGRF5/CTSH/EPAS1/NAPSA/SFTPD/LPCAT1	6
GO:0007596	blood coagulation	32/651	317/16034	2.08e-06	0.00012158	0.00010402	TFPI/FYN/PRKCH/EDN1/CD59/DOCK9/PDGFB/MYL12A/DGKH/PLAT/VWF/SH2B3/F2RL3/DOCK6/TRPC6/ENTPD1/MMRN1/DGKE/WNT3A/GNA14/DGKI/ITGA2/NOS3/CLEC1B/CD34/SELP/A2M/GATA2/F8/PEAR1/PAPSS2/ITGB3	32
GO:0050817	coagulation	32/651	321/16034	2.73e-06	0.00015123	0.00012939	TFPI/FYN/PRKCH/EDN1/CD59/DOCK9/PDGFB/MYL12A/DGKH/PLAT/VWF/SH2B3/F2RL3/DOCK6/TRPC6/ENTPD1/MMRN1/DGKE/WNT3A/GNA14/DGKI/ITGA2/NOS3/CLEC1B/CD34/SELP/A2M/GATA2/F8/PEAR1/PAPSS2/ITGB3	32
GO:0040013	negative regulation of locomotion	30/651	295/16034	3.73e-06	0.00019943	0.00017063	LIMCH1/TIE1/HYAL2/VASH1/ANGPT2/NRP1/ANGPT4/RGCC/ENG/BMP5/DLL4/NKX2-1/IL33/ACVRL1/SLIT2/NOTCH1/SEMA3D/WNT3A/CXCL13/CYGB/DLC1/SPRED1/PIP5KL1/STAT3/MMRN2/PTPRM/MCTP1/AGTR2/CLDN5/GDF2	30
GO:0051893	regulation of focal adhesion assembly	12/651	63/16034	7.23e-06	0.00034537	0.0002955	MYOC/EPHA3/LIMCH1/NRP1/PPM1F/EPB41L5/TEK/SDC4/MACF1/KDR/ACVRL1/DLC1	12
GO:0090109	regulation of cell-substrate junction assembly	12/651	63/16034	7.23e-06	0.00034537	0.0002955	MYOC/EPHA3/LIMCH1/NRP1/PPM1F/EPB41L5/TEK/SDC4/MACF1/KDR/ACVRL1/DLC1	12
GO:0031589	cell-substrate adhesion	32/651	340/16034	9.09e-06	0.0004169	0.0003567	MYOC/EPHA3/LIMCH1/NTN4/CASS4/ANGPT2/NRP1/PPM1F/MEGF9/VWF/NEDD9/EPB41L5/ITGB6/TEK/SDC4/MACF1/KDR/RIN2/SMAD6/ACVRL1/NOTCH1/OTOA/VCAM1/ITGA2/DLC1/NPNT/NDNF/CD34/PRKX/EMP2/ITGB3/PECAM1	32
GO:0030198	extracellular matrix organization	34/651	375/16034	1.07e-05	0.00047158	0.00040348	COL23A1/NTN4/COL4A4/PDGFB/LAMA1/RGCC/MMP15/CAV2/ENG/KAZALD1/ICAM2/VWF/ITGB6/KDR/RAMP2/ADAMTS8/ETS1/CTSL/SLC39A8/ADAMTSL4/ITGA9/NOTCH1/WNT3A/ITGAD/FGFR4/VCAM1/ITGA2/WDR72/NPNT/COL4A3/NDNF/A2M/ITGB3/PECAM1	34
GO:0007411	axon guidance	27/651	268/16034	1.34e-05	0.0005642	0.00048273	PLXND1/MYCBP2/FYN/ANOS1/EPHA3/NTN4/RAP1GAP/NRP1/LAMA1/GRB10/EPHA4/KLF7/EFNB2/FLRT3/MATN2/CNTN6/NKX2-1/SLIT2/NFIB/NOTCH1/SEMA3D/ROBO4/WNT3A/SHC1/GFRA2/PTPRM/SHANK3	27
GO:0110020	regulation of actomyosin structure organization	14/651	91/16034	1.7e-05	0.00066004	0.00056473	MYOC/LIMCH1/EDN1/RAPGEF3/NRP1/PPM1F/RGCC/MET/SDC4/FHOD1/DLC1/AKAP13/S1PR1/ARHGEF15	14
GO:2000048	negative regulation of cell-cell adhesion mediated by cadherin	5/651	10/16034	2.31e-05	0.00087223	0.00074628	PPM1F/RGCC/NOTCH1/BMP6/NOTCH4	5
GO:0050665	hydrogen peroxide biosynthetic process	6/651	16/16034	2.47e-05	0.00091065	0.00077915	FYN/DUOX1/DUOXA1/DUOXA2/DUOX2/STAT3	6
GO:0015698	inorganic anion transport	19/651	161/16034	2.95e-05	0.00105152	0.00089968	TG/ANO2/ROS1/SLC4A11/SLC26A4/GLRA2/SLC12A7/ADAMTS8/SLC39A8/GABRB2/GABRR1/SLC26A7/CLIC2/SLC34A2/SLC20A2/CLIC3/LRRC8C/P2RY6/SLC4A5	19
GO:0050918	positive chemotaxis	11/651	62/16034	3.49e-05	0.00120763	0.00103325	ANGPT2/NRP1/PDGFB/MET/KDR/FGF7/VEGFC/ITGA2/S1PR1/COLEC10/AGER	11
GO:0051017	actin filament bundle assembly	17/651	143/16034	6.97e-05	0.00217495	0.00186088	MYOC/LIMA1/LIMCH1/RAPGEF3/NRP1/PPM1F/RGCC/MET/NEDD9/SDC4/FHOD1/FHDC1/DLC1/S1PR1/FSCN2/ARHGEF15/SHANK3	17
GO:0003014	renal system process	15/651	116/16034	7.02e-05	0.00217495	0.00186088	HYAL2/ADGRF5/EDN1/PDGFB/AVPR2/ADCY4/TBC1D8B/EDNRB/GSN/CD34/AGTR2/SLC4A5/EMP2/AQP1/GJA5	15
GO:0006898	receptor-mediated endocytosis	24/651	256/16034	0.00012488	0.00348882	0.00298504	MARCO/SNX1/CALCRL/LRP6/SCARF1/ANKRD13A/LRP2/CAV2/FOLR1/RAMP3/EFNB2/RAMP2/SFTPD/CTSL/STAB2/PLA2R1/WNT3A/TGFBR2/SCGB3A2/LRP1B/INSR/APLN/ITSN2/ITGB3	24
GO:0072577	endothelial cell apoptotic process	9/651	54/16034	0.00029342	0.00676065	0.00578441	RGCC/TEK/KDR/RAMP2/COL4A3/NDNF/GATA2/CDH5/ECSCR	9
GO:0044409	entry into host	16/651	147/16034	0.0003159	0.00716843	0.00613331	HYAL2/CLEC4M/CAV2/MET/HAVCR1/ITGB6/CD46/EFNB2/CTSL/FCN3/GSN/ITGA2/CTSB/SLC20A2/CLEC4G/ITGB3	16
GO:1902893	regulation of pri-miRNA transcription by RNA polymerase II	8/651	47/16034	0.0005471	0.0107811	0.00922434	NFATC3/PDGFB/ETS1/SMAD6/NFIB/STAT3/APLN/GATA2	8
GO:0003018	vascular process in circulatory system	17/651	174/16034	0.00073438	0.0136346	0.0116658	EDN1/SLC6A4/TEK/AVPR2/DOCK4/RAMP2/EDNRB/SLIT2/BMP6/NOS3/APLN/PTPRM/GPR4/CDH5/AGTR2/CLDN5/GJA5	17
GO:0008037	cell recognition	15/651	144/16034	0.00076526	0.0140109	0.0119877	EPHA3/NRP1/CLEC4M/FOLR1/PCDH12/EPHA4/CNTN6/FCN3/MSN/CLGN/ROBO4/FCN2/CATSPER1/PEAR1/PECAM1	15
GO:0007030	Golgi organization	15/651	146/16034	0.00088309	0.015871	0.0135792	FHDC1/TMED4/GOLGA8A/GOLGA8Q/GOLGA8J/GOLGA8R/GOLGA8M/LRRK2/GOLGA8O/GOLGA8B/GOLGA8N/GOLGA8K/GOLGA8T/GOLGA8S/GOLGA8H	15
GO:0043087	regulation of GTPase activity	33/651	455/16034	0.00095225	0.0169781	0.0145264	PLXND1/ARHGAP31/EPHA3/PREX2/RAP1GAP/RAPGEF3/DOCK9/NRP1/RASIP1/CAV2/RASAL1/NEDD9/EPHA4/ARAP3/DOCK4/STARD8/RIN2/TBC1D8B/ARHGAP29/GIT2/SLIT2/FGD5/CXCL13/DGKI/SPRY1/DLC1/S1PR1/CCL13/LRRK2/ARHGEF15/RGL3/CCL18/CCL14	33
GO:0097503	sialylation	5/651	20/16034	0.00101325	0.0178531	0.0152751	ST3GAL1/ST3GAL5/ST6GAL2/ST8SIA6/ST6GALNAC3	5
GO:0001867	complement activation, lectin pathway	4/651	12/16034	0.00102667	0.0178791	0.0152974	FCN3/FCN2/A2M/COLEC10	4
GO:1904953	Wnt signaling pathway involved in midbrain dopaminergic neuron differentiation	4/651	12/16034	0.00102667	0.0178791	0.0152974	LRP6/WNT2/WNT3A/FZD1	4
GO:0007585	respiratory gaseous exchange by respiratory system	9/651	65/16034	0.00118691	0.0202	0.0172831	FLT4/EDN1/SFTPA1/SFTPD/SFTPC/SFTPB/APLN/SFTPA2/SLC5A3	9
GO:0006869	lipid transport	27/651	353/16034	0.00125154	0.020982	0.0179522	CRY1/LIMA1/ACSL4/ATP11A/LRP6/EDN1/CETP/GRAMD1A/LIPG/RETN/SLC27A6/NPC2/SFTPA1/ATP8A1/APOL3/BMP6/PLA2R1/PITPNC1/ESYT3/ABCG1/ABCA3/SLCO2A1/APOLD1/AGTR2/LCN12/SLC5A8/ITGB3	27
GO:0062009	secondary palate development	5/651	21/16034	0.00128589	0.0212515	0.0181828	LRRC32/WNT3A/FZD1/TGFBR2/FOXE1	5
GO:1903409	reactive oxygen species biosynthetic process	12/651	108/16034	0.00143695	0.0233794	0.0200034	FYN/EDN1/DUOX1/DUOXA1/DUOXA2/DUOX2/NOS3/STAT3/INSR/CD34/AGTR2/SLC5A3	12
GO:0055025	positive regulation of cardiac muscle tissue development	7/651	43/16034	0.00158684	0.0251905	0.021553	IGF1/EDN1/WNT2/TBX2/EFNB2/NOTCH1/WNT3A	7
GO:0002576	platelet degranulation	13/651	125/16034	0.00170448	0.0262268	0.0224397	IGF1/APLP2/TIMP3/PDGFB/VWF/PHACTR2/MMRN1/VEGFC/SELP/A2M/F8/ITGB3/PECAM1	13
GO:0060560	developmental growth involved in morphogenesis	19/651	224/16034	0.00200889	0.029106	0.0249031	LRP6/TRPC5/NRP1/SIX4/RASAL1/EPB41L5/TBX2/FLRT3/SIX1/MACF1/SLIT2/NOTCH1/SEMA3D/WNT3A/TGFBR2/SPRY1/S1PR1/RAPH1/ITSN2	19
GO:0022604	regulation of cell morphogenesis	33/651	480/16034	0.00228362	0.0319028	0.027296	PLXND1/MYCBP2/RHOBTB2/FYN/MYOC/TRPC5/CASS4/NRP1/RASAL1/NEDD9/UST/RND3/EPHA4/MYL12B/RHOJ/MACF1/KDR/ENPP2/TRPC6/HECW2/SLIT2/MSN/SEMA3D/WNT3A/FGD5/PALM2AKAP2/DLC1/SDC2/CCL13/LRRK2/ITSN2/SHANK3/PRAG1	33
GO:0009612	response to mechanical stimulus	17/651	196/16034	0.00268284	0.0360898	0.0308784	FYN/EDN1/ANGPT2/ABHD12/PIEZO1/RETN/ENG/PKD2L1/TNFRSF10B/ETS1/XPA/BMP6/PIEZO2/TGFBR2/ITGA2/AQP1/SHANK3	17
GO:0010950	positive regulation of endopeptidase activity	15/651	164/16034	0.00281742	0.0374517	0.0320436	FYN/PPM1F/CTSH/CARD8/NOD1/EPHA4/TNFRSF10B/MTCH1/UACA/GSN/WNT3A/DLC1/STAT3/COL4A3/AGER	15
GO:0003298	physiological muscle hypertrophy	5/651	25/16034	0.00293571	0.0382323	0.0327115	IGF1/EDN1/SORBS2/AKAP13/AGTR2	5
GO:0001503	ossification	27/651	376/16034	0.00306412	0.0395607	0.0338481	IGF1/MYOC/LRP6/HIRA/KAZALD1/BMP5/TEK/SNAI1/AMELX/CITED1/GDPD2/CHSY1/IL6ST/SMAD6/GPC3/NOTCH1/VEGFC/IGSF10/BMP6/WNT3A/FZD1/NPNT/S1PR1/ID4/BMP8A/WWOX/GDF2	27
GO:0050769	positive regulation of neurogenesis	31/651	456/16034	0.00361164	0.0448425	0.0383673	PLXND1/FYN/PRKCH/EPHA3/LTK/TRPC5/SCARF1/LRP2/NRP1/WNT2/RASAL1/BMP5/EPHA4/MACF1/IL6ST/TRPC6/DUOXA1/SLIT2/NOTCH1/VEGFC/BMP6/WNT3A/FZD1/GDPD5/HEYL/NDNF/GATA2/CREB3L2/TCF4/ITSN2/SHANK3	31
GO:0001947	heart looping	8/651	63/16034	0.00381863	0.0471349	0.0403286	ENG/FOLR1/TBX2/TBX22/NOTCH1/WNT3A/TGFBR2/SOX18	8
GO:0030195	negative regulation of blood coagulation	7/651	50/16034	0.00385153	0.0472812	0.0404538	TFPI/EDN1/PDGFB/PLAT/SH2B3/NOS3/CD34	7
GO:0031345	negative regulation of cell projection organization	15/651	170/16034	0.00396216	0.0483749	0.0413896	FYN/TRPC5/RAP1GAP/NRP1/EPHA4/EFNB2/TRPC6/TCHP/SLIT2/SEMA3D/WNT3A/INPP5J/RTN4RL2/LRRK2/PRAG1	15
Module 77
ID	Description	GeneRatio	BgRatio	pvalue	p.adjust	qvalue	geneID	Count
GO:0022412	cellular process involved in reproduction in multicellular organism	92/655	341/16034	3.89e-50	1.14e-46	1.14e-46	YBX2/SOX30/ZPBP/SPO11/ROPN1/MOV10L1/FKBP6/DAZL/TDRD1/DMC1/ADAM2/RSPH6A/AURKC/SPAM1/NOBOX/GALNTL5/ACRBP/MORC1/ROPN1B/PCSK4/TNP1/SPACA1/EQTN/SOHLH2/TEX14/PRM2/CTCFL/TCP11/PIWIL1/LIN28A/RNF17/DMRT1/BRDT/SYCP3/SPACA3/DMRTC2/DNMT3L/MAEL/HORMAD1/NUP210L/H2BC1/PRDM14/DDX4/CATSPER3/CABYR/ASZ1/SHCBP1L/LYZL4/KLHL10/KASH5/CCDC42/MEIOB/TDRD5/ADAD1/SOHLH1/MEI1/SUN5/SPATA46/CCDC63/IQCF1/IHO1/TOPAZ1/FAM9B/CAPZA…	92
GO:0007281	germ cell development	67/655	256/16034	1.28e-35	1.88e-32	1.88e-32	YBX2/SOX30/ZPBP/SPO11/ROPN1/MOV10L1/DAZL/TDRD1/DMC1/RSPH6A/AURKC/NOBOX/GALNTL5/ACRBP/ROPN1B/PCSK4/TNP1/SPACA1/SOHLH2/PRM2/TCP11/PIWIL1/LIN28A/RNF17/DMRT1/SYCP3/DMRTC2/HORMAD1/NUP210L/H2BC1/PRDM14/CATSPER3/CABYR/KLHL10/KASH5/CCDC42/TDRD5/ADAD1/SOHLH1/MEI1/SUN5/CCDC63/IQCF1/IHO1/TOPAZ1/FAM9B/CAPZA3/MEIOC/SPEM1/RIMBP3C/FAM9A/FIGLA/ZPBP2/H1-7/NANOS3/NANOS2/CATSPER4/PIWIL2/SYCP1/TXNDC8/TSSK2/TSSK1B/CA…	67
GO:0051321	meiotic cell cycle	57/655	236/16034	2.04e-28	1.2e-25	1.2e-25	SPO11/MOV10L1/FKBP6/SMC1B/DAZL/TDRD1/DMC1/AURKC/TEX14/PIWIL1/PRDM7/DMRT1/BRDT/SYCP3/SPATA22/DMRTC2/DNMT3L/MAEL/HORMAD1/ANKRD31/CCNB3/TEX12/BOLL/DDX4/ASZ1/PSMA8/SHCBP1L/KASH5/SYCE2/MEIOB/PRDM9/SHOC1/TERB2/MEI1/MAJIN/SYCE1/IHO1/TOPAZ1/HORMAD2/FAM9B/H1-8/EXD1/ZFP42/MEIOC/GPR3/TEX19/WBP2NL/FAM9A/REC114/NANOS2/SYCP2/PIWIL2/SYCP1/CATSPERZ/BTBD18/MEIKIN/TERB1	57
GO:0009566	fertilization	46/655	173/16034	4.87e-25	2.39e-22	2.39e-22	ZPBP/ACR/ADAM2/DKKL1/SPAM1/AKAP3/ACRBP/ROPN1B/PCSK4/TNP1/EQTN/TEX101/ADAM30/PLCZ1/ADAM21/SPACA3/MAEL/ZAN/AKAP4/PRDM14/CATSPER3/SPACA7/LYZL4/KLHL10/MEIOB/SMCP/PRDM9/PRSS37/ADAM18/SPATA46/PRND/IQCF1/CCDC87/TMEM95/WBP2NL/RIMBP3C/IZUMO1R/ZPBP2/CATSPER4/SYCP2/ADAM32/KCNU1/SPESP1/RIMBP3B/LYZL6/RIMBP3	46
GO:0034587	piRNA metabolic process	11/655	14/16034	1.59e-13	2.75e-11	2.75e-11	MOV10L1/FKBP6/TDRD1/PIWIL1/MAEL/DDX4/ASZ1/HENMT1/EXD1/PIWIL2/BTBD18	11
GO:0060294	cilium movement involved in cell motility	24/655	102/16034	2.09e-12	3.24e-10	3.24e-10	ROPN1/PLTP/EPPIN/RSPH6A/GAPDHS/DNAH11/ROPN1B/TNP1/TEKT3/TEX101/SEPTIN12/AKAP4/PRDM14/DDX4/CATSPER3/TEKT5/SMCP/LDHC/PGK2/IQCF1/TPPP2/SPEM1/CATSPER4/CATSPERZ	24
GO:0050911	detection of chemical stimulus involved in sensory perception of smell	22/655	87/16034	3.69e-12	5.43e-10	5.43e-10	OR3A3/OR51B5/OR6F1/OR6C2/OR1E1/OR3A1/OR52D1/OR51B4/OR4N4/OR6C70/OR2V1/OR8A1/OR8D1/OR2H2/OR2H1/OR11A1/OR3A2/OR7E24/OR14A2/OR5V1/OR8G5/OR51B2	22
GO:0043046	DNA methylation involved in gamete generation	11/655	18/16034	1.19e-11	1.46e-09	1.46e-09	MOV10L1/FKBP6/TDRD1/MORC1/CTCFL/DNMT3L/MAEL/DDX4/ASZ1/TDRD5/PIWIL2	11
GO:0009988	cell-cell recognition	19/655	73/16034	6.37e-11	6.46e-09	6.46e-09	ZPBP/ACR/ADAM2/SPAM1/PCSK4/TEX101/ADAM30/ADAM21/SPACA3/ZAN/CATSPER3/PRSS37/ADAM18/IZUMO1R/ZPBP2/CATSPER4/ADAM32/KCNU1/SPESP1	19
GO:0007608	sensory perception of smell	23/655	110/16034	8e-11	7.85e-09	7.85e-09	OR3A3/OR51B5/OR6F1/OR6C2/OR1E1/OR3A1/OR52D1/OR51B4/OR4N4/CNGA2/OR6C70/OR2V1/OR8A1/OR8D1/OR2H2/OR2H1/OR11A1/OR3A2/OR7E24/OR14A2/OR5V1/OR8G5/OR51B2	23
GO:0045026	plasma membrane fusion	11/655	24/16034	7.48e-10	6.87e-08	6.87e-08	ADAM2/SPAM1/ROPN1B/EQTN/SPACA3/LYZL4/SPATA46/TMEM95/IZUMO1R/SPESP1/LYZL6	11
GO:0000280	nuclear division	44/655	409/16034	4.45e-09	3.64e-07	3.64e-07	SPO11/MOV10L1/DAZL/DMC1/AURKC/TEX14/PRDM7/USP44/DMRT1/BRDT/SYCP3/SPATA22/DMRTC2/DNMT3L/MAEL/HORMAD1/ANKRD31/TEX12/DDX4/ASZ1/PSMA8/SHCBP1L/KASH5/SYCE2/MEIOB/PRDM9/SHOC1/TERB2/MEI1/MAJIN/SYCE1/IHO1/HORMAD2/MEIOC/GPR3/TEX19/NANOS2/SYCP2/PIWIL2/SYCP1/CATSPERZ/BTBD18/MEIKIN/TERB1	44
GO:0070193	synaptonemal complex organization	8/655	23/16034	2.11e-06	0.00011496	0.00011496	SPO11/HORMAD1/TEX12/SYCE2/SYCE1/MEIOC/SYCP2/SYCP1	8
GO:0098813	nuclear chromosome segregation	28/655	256/16034	2.15e-06	0.00011496	0.00011496	SPO11/SMC1B/DMC1/AURKC/TEX14/USP44/KIF2B/SPATA22/MAEL/HORMAD1/ANKRD31/TEX12/KASH5/SYCE2/MEIOB/PRDM9/SHOC1/TERB2/MEI1/MAJIN/SYCE1/IHO1/HORMAD2/MEIOC/SYCP2/SYCP1/MEIKIN/TERB1	28
GO:0034397	telomere localization	6/655	12/16034	3.4e-06	0.00017552	0.00017552	SPO11/KASH5/TERB2/MEI1/MAJIN/TERB1	6
GO:0032196	transposition	8/655	27/16034	8.27e-06	0.0004127	0.0004127	MORC1/PIWIL1/VRTN/DDX4/TEX19/PIWIL2/BTBD18/L1TD1	8
GO:0008406	gonad development	22/655	210/16034	5.05e-05	0.00222009	0.00222009	SPO11/DMC1/NOBOX/CTSV/DMRT1/ADAM21/NUP210L/KLHL10/RHOBTB3/PRKACG/CCDC182/ADAM29/TSPY2/UTF1/ZFP42/TEX19/TSPY3/TSPY8/TSPY4/TSPY10/RBMY1B/TSPY1	22
GO:0010528	regulation of transposition	6/655	22/16034	0.00019335	0.00800538	0.00800538	MORC1/PIWIL1/DDX4/TEX19/PIWIL2/BTBD18	6
GO:0010529	negative regulation of transposition	6/655	22/16034	0.00019335	0.00800538	0.00800538	MORC1/PIWIL1/DDX4/TEX19/PIWIL2/BTBD18	6
GO:0006323	DNA packaging	21/655	222/16034	0.00031156	0.0120649	0.0120649	H2BW2/TNP1/PRM2/H2BW1/PIWIL1/BANF2/TET1/SYCP3/H2BC1/PRDM9/TSPY2/PRM1/TSPYL6/H1-8/H1-7/SYCP1/TSPY3/TSPY8/TSPY4/TSPY10/TSPY1	21
GO:0016973	poly(A)+ mRNA export from nucleus	5/655	20/16034	0.00104155	0.0378429	0.0378429	NXF5/NXF3/C12orf50/NXF2/NXF2B	5
GO:0003352	regulation of cilium movement	6/655	30/16034	0.00116475	0.0418031	0.0418031	EPPIN/DNAH11/TEX101/PRDM14/IQCF1/TPPP2	6
Module 80
ID	Description	GeneRatio	BgRatio	pvalue	p.adjust	qvalue	geneID	Count
GO:0008544	epidermis development	130/726	448/16034	4.69e-70	2.04e-66	1.94e-66	CAPN1/LAMA3/LAMC2/CDH3/COL17A1/TP63/PKP1/GRHL2/PTHLH/SULT2B1/TGM1/DSP/JAG1/TGM5/ESRP1/CASP14/CNFN/FOXN1/EXPH5/PERP/COL7A1/IRF6/PPL/CSTA/PI3/SOX21/TGM3/BCL11B/KRT17/LAMA5/SPINK5/GRHL1/EMP1/LRP4/DSC2/DSG3/DSG1/DSC3/DSC1/ANXA1/ACVR1B/EDAR/FLNB/SCEL/POU2F3/ZNF750/EPHA2/CRABP2/FLG2/S100A7/FLG/ABCA12/EGFR/CERS3/GRHL3/LCE2B/SPRR2G/VANGL2/LCE3D/IVL/SPRR3/SPRR2D/TMEM79/FABP5/AQP3/KLK5/KLK13/KRT80/KRT1/ACE…	130
GO:0043588	skin development	122/726	401/16034	3.04e-68	6.62e-65	6.28e-65	CAPN1/CDH3/ELOVL1/TP63/PKP1/GRHL2/ITGA6/TGM1/DSP/JAG1/TGM5/CASP14/CNFN/SUFU/ALOX12/FOXN1/EXPH5/PERP/ABCB6/IRF6/PPL/CSTA/PI3/SOX21/TGM3/BCL11B/KRT17/LAMA5/ITGB4/SPINK5/GRHL1/LRP4/DSC2/DSG3/DSG1/DSC3/DSC1/ANXA1/ACVR1B/EDAR/FLNB/SCEL/EPHA2/FLG2/S100A7/FLG/ABCA12/EGFR/CERS3/GRHL3/LCE2B/SPRR2G/VANGL2/LCE3D/IVL/SPRR3/SPRR2D/CLDN1/TMEM79/AQP3/SLC27A4/KLK5/KLK13/KRT80/KRT1/ACER1/EVPL/KRT24/SPRR1B/SPRR1A/…	122
GO:0018149	peptide cross-linking	17/726	34/16034	1.33e-14	6.45e-12	6.12e-12	TGM1/DSP/TGM5/CSTA/PI3/TGM3/ANXA1/FLG/IVL/KRT1/EVPL/SPRR1B/SPRR1A/KRT2/KRT10/LORICRIN/SPRR2E	17
GO:0031581	hemidesmosome assembly	9/726	12/16034	1.48e-10	5.87e-08	5.57e-08	LAMA3/LAMC2/COL17A1/ITGA6/ITGB4/PLEC/KRT5/KRT14/LAMB3	9
GO:0045104	intermediate filament cytoskeleton organization	15/726	49/16034	2.23e-09	7.48e-07	7.1e-07	PKP1/DSP/CSNK1A1/PPL/KRT17/EVPL/KRT6C/KRT2/PLEC/FAM83H/KRT3/KRT16/KRT14/EVPLL/EPPK1	15
GO:0045103	intermediate filament-based process	15/726	50/16034	3.06e-09	9.52e-07	9.03e-07	PKP1/DSP/CSNK1A1/PPL/KRT17/EVPL/KRT6C/KRT2/PLEC/FAM83H/KRT3/KRT16/KRT14/EVPLL/EPPK1	15
GO:0006690	icosanoid metabolic process	19/726	116/16034	1.06e-06	0.00026915	0.00025546	GSTP1/MGST2/PLA2G3/ABCC1/PTGR1/ALOX12/ANXA1/AKR1C2/CBR1/FABP5/GGT6/CYP4F11/CYP4F22/ALOXE3/ALOX12B/CYP4F3/AKR1C1/AKR1C3/PLA2G4B	19
GO:0010466	negative regulation of peptidase activity	29/726	237/16034	1.11e-06	0.00026915	0.00025546	SERPINB1/SERPINB3/COL7A1/CSTA/PI3/SPINK5/ECM1/SPINK7/CAST/CSTB/SERPINA12/SERPINB7/SERPINB8/A2ML1/SERPINB12/WFDC12/WFDC5/SFN/ANXA2/SERPINB2/SERPINB13/SERPINB11/SERPINB4/SERPINB5/HMSD/SERPINB10/CARD18/ANXA8L1/ANXA8	29
GO:0042303	molting cycle	18/726	107/16034	1.36e-06	0.000297	0.0002819	CDH3/TP63/PPP1R13L/FOXN1/SOX21/TGM3/KRT17/LAMA5/SPINK5/LRP4/ACVR1B/EDAR/EGFR/MPZL3/VANGL2/TMEM79/KRT16/KRT14	18
GO:0042633	hair cycle	18/726	107/16034	1.36e-06	0.000297	0.0002819	CDH3/TP63/PPP1R13L/FOXN1/SOX21/TGM3/KRT17/LAMA5/SPINK5/LRP4/ACVR1B/EDAR/EGFR/MPZL3/VANGL2/TMEM79/KRT16/KRT14	18
GO:0002934	desmosome organization	6/726	10/16034	1.52e-06	0.00031444	0.00029845	DSP/NECTIN1/PERP/GRHL1/JUP/PKP3	6
GO:0042742	defense response to bacterium	28/726	235/16034	2.88e-06	0.00054534	0.00051761	GRN/PYCARD/PI3/SPINK5/MAPKBP1/EPHA2/S100A8/S100A7/GSDMC/PGLYRP3/PGLYRP4/S100A9/RNASE7/NOD2/KLK5/GSDMA/WFDC12/KLK7/DEFB4A/WFDC5/DEFB103B/DEFB103B/DEFB4A/NLRP10/GBP6/LCE3A/S100A14/KRT6A	28
GO:0043616	keratinocyte proliferation	11/726	45/16034	3.77e-06	0.00068304	0.00064831	CDH3/TP63/TGM1/IRF6/SLURP1/BCL11B/KLK8/STXBP4/KRT2/SFN/EPPK1	11
GO:0050878	regulation of body fluid levels	43/726	479/16034	1.51e-05	0.00212728	0.00201913	EHD3/ENTPD2/GNA15/DGKA/ELOVL1/TP63/RCOR1/RAB11A/HSPB1/ALOX12/NFE2L2/VAMP8/PLAU/VAV3/GRHL1/CELSR2/FLG2/FLG/ABCA12/SLC7A11/GRHL3/F11R/ZBTB7B/ZNF385A/CLDN1/TMEM79/AQP3/KRT1/ACER1/P2RY1/CYP4F11/P2RY2/SFN/ALOXE3/ALOX12B/RAP2B/ANXA2/KRT16/SERPINB2/HRNR/MAFK/DDR1/ANXA8	43
GO:0019730	antimicrobial humoral response	18/726	128/16034	1.83e-05	0.00249106	0.00236441	PI3/SPINK5/IL36RN/S100A8/S100A7/PGLYRP3/PGLYRP4/S100A9/RNASE7/KLK5/WFDC12/KLK7/DEFB4A/WFDC5/DEFB103B/DEFB103B/DEFB4A/KRT6A	18
GO:1901568	fatty acid derivative metabolic process	21/726	168/16034	2.39e-05	0.00294988	0.0027999	ELOVL1/GSTP1/MGST2/PLA2G3/ABCC1/PTGR1/ALOX12/ANXA1/AKR1C2/CBR1/FABP5/GGT6/CYP4F11/CYP4F22/ALOXE3/ALOX12B/CYP4F3/AKR1C1/AKR1C3/THEM5/PLA2G4B	21
GO:1990748	cellular detoxification	16/726	107/16034	2.44e-05	0.00294988	0.0027999	GSTP1/MGST2/BMP7/GSR/NFE2L2/PRDX1/TXNDC17/SESN2/TXN/RDH12/S100A9/GPX2/NQO1/AKR1B10/TXNRD1/SRXN1	16
GO:0006750	glutathione biosynthetic process	6/726	15/16034	2.97e-05	0.00340653	0.00323334	GCLC/GCLM/MGST2/NFE2L2/SLC7A11/GGT6	6
GO:0042060	wound healing	42/726	488/16034	5.09e-05	0.00481342	0.00456869	EHD3/ENTPD2/GNA15/CDH3/DGKA/RCOR1/DSP/HSPB1/KANK1/ALOX12/SDC1/NFE2L2/PPL/PLAU/RREB1/AJUBA/VAV3/ANXA1/S100A8/EGFR/SLC7A11/NRG1/GRHL3/F11R/VANGL2/SPRR3/CLDN1/KRT1/EVPL/P2RY1/CYP4F11/HRAS/PLEC/RAP2B/ANXA2/SERPINB2/MAFK/DDR1/KRT6A/EVPLL/EPPK1/ANXA8	42
GO:0051346	negative regulation of hydrolase activity	37/726	426/16034	0.00011709	0.0094408	0.0089608	SERPINB1/SERPINB3/FZD10/COL7A1/CSTA/PI3/SPINK5/ANXA1/CPEB2/ECM1/SPINK7/FARP1/CAST/SH3RF2/F11R/CSTB/SERPINA12/SERPINB7/SERPINB8/A2ML1/SERPINB12/SLC27A4/WFDC12/HRAS/WFDC5/SFN/ANXA2/SERPINB2/SERPINB13/SERPINB11/SERPINB4/SERPINB5/HMSD/SERPINB10/CARD18/ANXA8L1/ANXA8	37
GO:0006098	pentose-phosphate shunt	5/726	14/16034	0.00026702	0.0193767	0.0183916	PGD/G6PD/TKT/PGM2/TALDO1	5
GO:0090132	epithelium migration	26/726	282/16034	0.00047948	0.031631	0.0300228	GRN/GRHL2/FAT2/RAB11A/HSPB1/KANK1/ALOX12/FBXW7/NFE2L2/GIPC1/RREB1/RAB25/ANXA1/FGFBP1/EPHA2/ARF6/PLEKHG5/KRT2/JUP/TACSTD2/KRT16/SEMA4A/EPHB4/S100A2/LTB4R2/EPPK1	26
GO:0007411	axon guidance	25/726	268/16034	0.00051435	0.0334249	0.0317255	LAMA3/LAMC2/GPC1/EFNB1/EZR/BMP7/EPHB6/WNT3/NECTIN1/PLXNA1/ARTN/BCL11B/LAMA5/NIBAN2/EPHA2/EFNA3/EPHA1/VANGL2/SPTBN2/EPHB3/EFNA5/SEMA4B/SEMA4A/EPHB4/EFNA4	25
GO:1903034	regulation of response to wounding	18/726	166/16034	0.00053442	0.0338012	0.0320826	GRN/STK24/KANK1/ALOX12/NFE2L2/PLAU/RREB1/KLK8/ANXA1/PTPRF/CERS2/F11R/CLDN1/KRT1/HRAS/ANXA2/SERPINB2/EPPK1	18
GO:0034599	cellular response to oxidative stress	26/726	287/16034	0.0006252	0.0377454	0.0358263	GSTP1/BMP7/STK24/GSR/HSPB1/PLEKHA1/FBXW7/NFE2L2/PRDX1/SESN2/ANXA1/TXN/CPEB2/MEAK7/EGFR/SLC7A11/MAPK13/G6PD/GJB2/NET1/GPX2/NQO1/AKR1C3/ERO1A/TXNRD1/SRXN1	26
GO:0120254	olefinic compound metabolic process	14/726	114/16034	0.00063285	0.0377454	0.0358263	ELOVL1/GSTP1/ALOX12/SRD5A1/AKR1C2/CBR1/RDH13/CYP4F11/ALOXE3/ALOX12B/CYP4F3/AKR1C1/AKR1C3/PLA2G4B	14
GO:0030647	aminoglycoside antibiotic metabolic process	4/726	10/16034	0.00070325	0.0394365	0.0374314	AKR1C2/AKR1C1/AKR1C3/AKR1B10	4
GO:0016042	lipid catabolic process	28/726	321/16034	0.00071554	0.0394365	0.0374314	MGST2/ACOX3/PLA2G3/PLD2/SESN2/ABHD12B/LPIN3/NCEH1/SRD5A1/PLCH2/TYSND1/PLA2G4D/FABP5/SGPL1/SLC27A4/ACER1/CYP4F11/LIPM/PNPLA1/CYP4F3/PLA2G4E/AKR1C3/GM2A/AKR1B10/PNLIPRP3/LIPN/LIPK/PLA2G4B	28
GO:1901661	quinone metabolic process	7/726	35/16034	0.00083984	0.0445936	0.0423264	AKR1C2/CBR3/CYP4F11/CYP4F3/AKR1C1/AKR1C3/AKR1B10	7
GO:0010631	epithelial cell migration	25/726	279/16034	0.0009231	0.0472843	0.0448802	GRN/FAT2/RAB11A/HSPB1/KANK1/ALOX12/FBXW7/NFE2L2/GIPC1/RREB1/RAB25/ANXA1/FGFBP1/EPHA2/ARF6/PLEKHG5/KRT2/JUP/TACSTD2/KRT16/SEMA4A/EPHB4/S100A2/LTB4R2/EPPK1	25
Module 90
ID	Description	GeneRatio	BgRatio	pvalue	p.adjust	qvalue	geneID	Count
GO:0008380	RNA splicing	245/2909	437/16034	7.98e-73	4.39e-69	3.87e-69	RBM5/KDM1A/RBM6/GCFC2/CLK1/AQR/STRAP/ZCCHC8/POLR2B/THRAP3/CCAR1/SNRNP40/SFSWAP/DDX20/SPEN/CDK13/YBX1/ELAVL1/DHX8/PABPC1/CLNS1A/ZNF638/SART3/GPATCH1/THOC1/DDX1/GEMIN5/YTHDC1/PPIE/REST/WBP11/RBM22/SRRT/RTRAF/FUS/RBM41/PAPOLA/PDCD7/HNRNPC/GEMIN2/CWF19L1/CDC5L/HNRNPH3/HNRNPM/DDX17/RBM23/PRMT5/SNW1/SRSF5/ACIN1/PNN/CRNKL1/METTL4/CSTF2/FMR1/HNRNPL/RBM28/LSM5/SETX/DDX5/LUC7L3/FRG1/DHX15/PRPF19/NUP98/MAGO…	245
GO:0022613	ribonucleoprotein complex biogenesis	227/2909	433/16034	3.43e-60	3.77e-57	3.32e-57	LAS1L/RBM5/GCFC2/STRAP/TFB1M/LSG1/RRP12/MRTO4/NOP58/RIOK2/SFSWAP/DDX20/WDR3/THUMPD1/DHX29/RRP15/NLE1/CLNS1A/SART3/XRCC5/DDX1/HSP90AA1/MRPL22/GEMIN5/XPO1/DIS3/NUFIP1/YTHDC1/WBP11/EIF3I/RRN3/DIMT1/NOP14/DDX18/XRN2/ESF1/GEMIN2/AGO1/DDX17/PRMT5/SRSF5/EIF5/DICER1/CRNKL1/NOP56/RIOK3/PIN4/EIF3J/GTPBP10/EIF4H/SETX/EXOSC3/EIF3A/NPM3/GTPBP4/NUP88/FTSJ3/UTP6/LUC7L3/GAR1/FRG1/PRPF19/PTGES3/CPSF6/KRR1/SRSF9/M…	227
GO:0006403	RNA localization	132/2909	233/16034	4.62e-40	3.17e-37	2.8e-37	NUP160/NSUN2/LSG1/TPR/NOP58/ZC3H11A/RIOK2/YBX1/NUP133/NCBP3/THOC1/XPO1/YTHDC1/SEH1L/RTRAF/RBM27/NUP50/NUP188/SRSF5/YY1/NXT2/FMR1/EXOSC3/NUP88/NUP98/MAGOHB/NUP107/CPSF6/SRSF9/SRSF3/MRPL18/NUP155/NCBP2/CCT4/SRSF7/SRSF4/SFPQ/SMG7/SRSF11/ZNHIT6/CPSF3/GLE1/NRDE2/NUP43/TCP1/ENY2/KHDRBS1/FYTTD1/HNRNPA2B1/SRSF6/NUP153/UPF3B/NUP85/THOC2/EXOSC2/DKC1/RAN/TERF2/SRRM1/LTV1/CCT7/DHX9/IGF2BP3/NUP42/SRSF1/WDR33/…	132
GO:0032259	methylation	153/2909	348/16034	2.01e-29	6.91e-27	6.1e-27	KDM1A/KMT2E/EEF1AKNMT/TFB1M/ARID4A/NSUN2/MAT2B/ARID4B/KMT2C/TARBP1/TRMT11/EED/BAZ2A/RIF1/ZMPSTE24/ATRX/DIMT1/METTL2A/TRMT6/SIRT1/MTAP/PRMT5/VCPKMT/SNW1/PRORP/NDUFAF5/METTL4/RNMT/CTCF/SETD6/GSPT1/CBLL1/KDM4C/TRDMT1/FTSJ3/NSD2/KMT5B/PRDM4/COQ5/KDM3A/THADA/ICMT/ASH1L/PRDM2/MTR/RLF/RBBP5/NSUN4/DPH5/KMT2A/FAM98A/ETF1/TRMT1L/PIK3CA/TRMT13/ZC3H13/METTL8/MTRR/TRMT5/METTL25/METTL16/DNMT1/THUMPD3/MTO1/SMYD…	153
GO:0016569	covalent chromatin modification	182/2909	468/16034	8.13e-27	2.48e-24	2.19e-24	KDM1A/KMT2E/KDM7A/BAZ1B/UFL1/UBR2/PHF20/ARID4A/ZZZ3/RSF1/ARID4B/KMT2C/ATG5/KDM4A/ATXN3/ING3/KDM5A/EED/SART3/BAZ2A/UBE2A/RIF1/WDR70/KAT6A/ZMPSTE24/REST/NCOA1/ATRX/HUWE1/UIMC1/KDM2B/WAC/BRPF3/SIRT1/EP300/PRMT5/SNW1/BRMS1L/FMR1/CTCF/SETD6/UBR5/AKAP8/PHF14/KDM4C/MAPK8/NSD2/KMT5B/PRDM4/SUDS3/RNF8/ZNF451/SKP1/KANSL3/KDM3A/ATF2/ASH1L/SFPQ/RLF/KDM5B/RBBP5/DR1/RCOR3/KMT2A/UBE2B/SET/SUPT7L/KANSL1/ENY2/EPC1…	182
GO:0071166	ribonucleoprotein complex localization	78/2909	130/16034	2.02e-26	4.85e-24	4.28e-24	NUP160/NSUN2/LSG1/TPR/ZC3H11A/RIOK2/NUP133/THOC1/XPO1/YTHDC1/SEH1L/NUP50/NUP188/SRSF5/NUP88/NUP98/MAGOHB/NUP107/SRSF9/SRSF3/NUP155/NCBP2/SRSF7/SRSF4/SMG7/SRSF11/CPSF3/GLE1/NUP43/ENY2/FYTTD1/HNRNPA2B1/SRSF6/NUP153/UPF3B/NUP85/THOC2/RAN/SRRM1/LTV1/NUP42/SRSF1/WDR33/NCBP1/SSB/NUP54/NUP58/POLR2D/FIP1L1/EIF4E/UPF2/NUP205/SMG1/U2AF1/MCM3AP/SRSF2/NXF1/MAGOH/NUP35/IWS1/THOC7/SLBP/ABCE1/SLU7/TSC1/CPSF2/CD…	78
GO:0006417	regulation of translation	148/2909	360/16034	7.89e-25	1.5e-22	1.32e-22	MATR3/TPR/PUM2/YBX1/ELAVL1/DHX29/RHOA/PABPC1/TCOF1/EIF4G3/DDX1/GEMIN5/MTIF2/OGFOD1/MAPKAPK5/GCN1/TNRC6A/PUS7/AGO1/TNRC6B/ALKBH1/EIF5/UQCC1/FMR1/GSPT1/HNRNPL/MTPN/EIF4H/LARP4B/RPS6KB1/EIF4G2/EIF2B1/CNOT2/MRPS27/CNOT6/XRN1/FXR1/NCBP2/EIF1B/EIF4G1/NCL/TIA1/NSUN4/DPH5/PTBP2/FASTKD2/PTBP3/GLE1/MTRF1/ETF1/PAIP2/TARDBP/ZNF706/KHDRBS1/AGO2/FASTKD3/CNOT1/UPF3B/HNRNPR/AGO3/METTL16/ILF3/NGDN/PTCD3/EEFSEC/DP…	148
GO:0071826	ribonucleoprotein complex subunit organization	97/2909	197/16034	1.63e-23	2.8e-21	2.47e-21	RBM5/GCFC2/STRAP/MRTO4/SFSWAP/DDX20/DHX29/DHX8/NLE1/CLNS1A/SART3/XRCC5/DDX1/HSP90AA1/GEMIN5/NUFIP1/YTHDC1/EIF3I/GEMIN2/AGO1/PRMT5/SRSF5/EIF5/DICER1/CRNKL1/EIF3J/ZFAND1/EIF4H/SETX/EIF3A/LUC7L3/PRPF19/PTGES3/CPSF6/SRSF9/MDN1/BRIX1/USP4/SF3B1/ZNHIT6/PRPF3/PTBP2/FASTKD2/COIL/AGO2/SRSF6/AGO3/KHDC4/CDC73/AGO4/DHX9/SRSF1/NCBP1/TGS1/RSL24D1/SCAF11/SNRPF/DENR/EIF2D/SNRPG/SNRNP200/POLR2D/SHQ1/NAF1/LUC7L2/R…	97
GO:0033044	regulation of chromosome organization	139/2909	342/16034	8e-23	1.26e-20	1.11e-20	KDM1A/CDC27/KMT2E/ZNF207/MNAT1/MRE11/CUL3/TPR/ANAPC4/ATG5/RIOK2/WAPL/RNF4/KDM5A/EED/SART3/XRCC5/RIF1/WDR70/ZMPSTE24/ATRX/MAP3K4/MAPKAPK5/ANAPC5/HNRNPC/TINF2/CDC23/SIRT1/SNW1/METTL4/FMR1/CTCF/NBN/UBR5/AKAP8/SSBP1/KDM4C/MAPK8/TNKS2/ASF1A/ZNF451/SENP6/IK/RAD50/XRN1/CCT4/KDM3A/SFPQ/KMT2A/UBE2B/SET/YLPM1/ATAD2B/SLF2/TCP1/TENT4B/HNRNPA2B1/POT1/PSMG2/GNL3L/CDC16/DNMT1/DKC1/TERF2/SLF1/MORC2/PPHLN1/NAT10/…	139
GO:0034248	regulation of cellular amide metabolic process	156/2909	418/16034	5.11e-21	6.85e-19	6.04e-19	MATR3/NSMAF/TPR/PUM2/YBX1/ELAVL1/DHX29/RHOA/PABPC1/TCOF1/PICALM/EIF4G3/DDX1/GEMIN5/MTIF2/OGFOD1/MAPKAPK5/GCN1/TNRC6A/PUS7/AGO1/TNRC6B/ALKBH1/EIF5/UQCC1/FMR1/GSPT1/HNRNPL/MTPN/EIF4H/LARP4B/RPS6KB1/EIF4G2/EIF2B1/CNOT2/MRPS27/CNOT6/XRN1/FXR1/NCBP2/EIF1B/EIF4G1/NCL/TIA1/NSUN4/DPH5/PTBP2/FASTKD2/PTBP3/GLE1/MTRF1/ETF1/PAIP2/TARDBP/ZNF706/KHDRBS1/AGO2/FASTKD3/CNOT1/UPF3B/HNRNPR/AGO3/METTL16/ORMDL1/ILF3/…	156
GO:0010498	proteasomal protein catabolic process	166/2909	473/16034	3.76e-19	4.31e-17	3.8e-17	ANKIB1/CDC27/FBXL3/PSMB1/NUB1/RNF14/UFL1/UBR2/PIAS1/CUL3/PSMA4/ERCC8/JKAMP/ANAPC4/CUL1/RNF4/ATXN3/PSME4/UBE2D1/CHFR/FBXW11/KLHL20/UBE2A/UBE2K/PPP2R5C/ITCH/SENP1/PSEN1/PCNP/GSK3B/XPO1/HUWE1/KLHL42/ANAPC5/RFFL/CDC23/PSMD5/WAC/SIRT1/RBX1/PSMC6/PSMA3/PSMC1/PSMA6/USP14/PSMD10/FMR1/UGGT2/PSMD7/BFAR/UBE2W/PPP2CB/PSMA2/ATE1/CUL2/FBXL20/CCDC47/PSMD11/UBE2D3/PRPF19/BIRC2/UBE4A/FBXL4/FAF2/SKP1/CRBN/PSMD14/S…	166
GO:0006353	DNA-templated transcription, termination	48/2909	74/16034	8.38e-19	9.22e-17	8.13e-17	MNAT1/POLR1A/ZMPSTE24/XRN2/PAPOLA/PRMT5/CSTF2/POLR1F/SETX/UBTF/GTF2H1/GTF2H3/TBP/NCBP2/TAF1B/CPSF3/MTERF2/TTF1/POLR1B/MTERF1/CDK7/CCNH/DHX9/WDR33/NCBP1/SNRPF/TAF1A/SNRPG/FIP1L1/POLR2K/CPSF7/SCAF4/ERCC3/POLR2H/SLBP/PCF11/CPSF2/TAF1D/NUDT21/SMN1/CSTF3/CSTF2T/POLR2A/LSM10/SNRPE/SMN1/SCAF8/GTF2H5	48
GO:0140053	mitochondrial gene expression	77/2909	164/16034	2.02e-17	1.98e-15	1.75e-15	MRPS35/IARS2/TRNT1/MRPL22/MTIF2/MRPS33/ALKBH1/PRORP/UQCC1/METTL4/MRPS31/GARS1/MRPL32/TWNK/TFAM/MTRF1L/MRPL18/MRPS30/MRPS27/MRPL3/MRPL19/MRPL37/MRPS15/NSUN4/FASTKD2/MRPS14/MTRF1/MTERF2/MTIF3/FASTKD3/TRMT5/MTERF1/MTRES1/MRPS25/PTCD3/PRKAA1/MTO1/MRPL44/MRPS9/MRPL47/MRPL50/PNPT1/LRPPRC/YARS2/TRMT10A/RARS2/MRPS28/MRRF/MRPL39/RMND1/SUPV3L1/MALSU1/TFB2M/MRPS18C/GFM2/TRMT10B/MRPL16/GFM1/MRPL1/HARS1/TRMT6…	77
GO:0031047	gene silencing by RNA	78/2909	173/16034	2.25e-16	1.97e-14	1.73e-14	NUP160/POLR2B/TPR/PUM2/ELAVL1/NUP133/PABPC1/ZMPSTE24/SEH1L/SRRT/TNRC6A/AGO1/NUP50/NUP188/DDX17/TNRC6B/DICER1/FMR1/NUP88/DDX5/NUP98/NUP107/CNOT2/CNOT6/DROSHA/FAM172A/NUP155/FXR1/NCBP2/EIF4G1/TSNAX/NRDE2/NUP43/ZC3H7A/HNRNPA2B1/AGO2/NUP153/CNOT1/NUP85/AGO3/DGCR8/RAN/IPO8/PUM1/AGO4/TUT4/ZC3H10/DHX9/MRPL44/NUP42/NCBP1/NUP54/CNOT6L/NUP58/NCOR1/POLR2D/CNOT9/POLR2K/CELF1/CNOT8/NUP205/CNOT11/PUS10/NUP35/S…	78
GO:0031503	protein-containing complex localization	106/2909	287/16034	2.49e-14	1.85e-12	1.63e-12	NUP160/NSUN2/LSG1/TPR/ZC3H11A/RIOK2/IFT80/NUP133/VPS35/DLG1/PCM1/THOC1/STX7/HSPB11/XPO1/TNPO1/YTHDC1/SEH1L/EPS15/EXOC1/NUP50/NUP188/SRSF5/TRIP11/WASL/NUP88/NUP98/MAGOHB/NUP107/SRSF9/SRSF3/NUP155/NCBP2/SRSF7/SRSF4/SFPQ/SMG7/SRSF11/IFT46/CPSF3/GLE1/NUP43/ENY2/FYTTD1/HNRNPA2B1/TTC21B/SRSF6/NUP153/UPF3B/NUP85/THOC2/HIP1/RAN/TERF2/SRRM1/LTV1/NUP42/SRSF1/WDR33/NCBP1/ADAM10/ATAD1/SSB/NUP54/NUP58/SNAPIN/…	106
GO:0032392	DNA geometric change	56/2909	113/16034	2.59e-14	1.9e-12	1.68e-12	RECQL/MNAT1/MRE11/ERCC8/XRCC5/DDX1/ATRX/RBX1/CHD8/NBN/SSBP1/SETX/TWNK/GTF2H1/GTF2H3/RFC5/CHD4/MCM9/ASCC3/RAD50/RAD23B/ZRANB3/HNRNPA2B1/CHD6/WRNIP1/MCM8/HELB/MTERF1/POT1/CHD1L/RPA1/FBH1/DHX9/CUL4A/PARP1/G3BP1/CHD1/SUPV3L1/CUL4B/SMARCAD1/ERCC3/HELQ/RAD54L2/WRN/CHD2/DHX36/RUVBL1/CHD9/MCMDC2/PURA/FANCM/GTF2F2/HMGB1/DDX3X/ERCC6/GTF2H5	56
GO:1901990	regulation of mitotic cell cycle phase transition	129/2909	401/16034	5.19e-12	3.1e-10	2.74e-10	CDC27/KMT2E/PSMB1/ZNF207/MRE11/CUL3/PSMA4/TPR/ANAPC4/CUL1/RIOK2/PSME4/UBE2D1/DYNC1I2/PCM1/CNOT4/HSP90AA1/ANAPC5/CDC23/PSMD5/RBX1/EP300/PSMC6/PSMA3/PSMC1/APEX1/PSMA6/MAPRE1/CEP76/CEP192/PSMD10/PSMD7/RBL2/NBN/CDK6/CASP2/PSMA2/RAD51C/PSMD11/YWHAE/CDKN1B/CNOT2/IK/CNOT6/SKP1/KLHL18/EIF4G1/PSMD14/ALMS1/SYF2/RPA2/ECD/CNOT1/PSMB2/AKAP9/PSMG2/INO80/PSMA1/CDC16/ANKRD17/CDC73/TAOK3/RINT1/HUS1/ODF2/RDX/HAUS2…	129
GO:1900034	regulation of cellular response to heat	40/2909	75/16034	6.33e-12	3.69e-10	3.25e-10	NUP160/TPR/NUP133/HSP90AA1/GSK3B/SEH1L/NUP50/NUP188/SIRT1/EP300/DNAJC2/DNAJB6/RPA3/NUP88/YWHAE/CHORDC1/NUP98/PTGES3/NUP107/NUP155/RPA2/NUP43/NUP153/NUP85/RPA1/NUP42/NUP54/NUP58/CAMK2D/HIKESHI/ATM/NUP205/CCAR2/NUP35/BAG5/DNAJC7/ATR/POM121/MTOR/POM121C	40
GO:1901796	regulation of signal transduction by p53 class mediator	70/2909	177/16034	1.68e-11	9.35e-10	8.24e-10	KDM1A/MRE11/PHF20/TAF2/TAF11/KAT6A/ZMPSTE24/RRN3/MAPKAPK5/SUPT16H/RFFL/SIRT1/EP300/PRMT5/CSNK2A1/RBBP8/PSMD10/NBN/RPA3/DDX5/RFC5/CHD4/TBP/RAD1/RAD50/RPA2/TAF12/EEF1E1/DYRK2/PRKAB2/PRKAA1/RPA1/HUS1/TTC5/MARCHF7/BARD1/TAF4B/TAF1/TAF5/SSRP1/ATM/MTA2/RAD17/SETD9/BRPF1/DYRK1A/RBBP4/HIPK1/TOPBP1/MEAF6/ATRIP/HNRNPK/WRN/TAF3/BRD7/RNF34/TRIAP1/ATR/TAF7/RMI1/PRKAG1/KMT5A/TAF9B/HDAC2/RPF2/TAF13/MDM4/PRMT6/T…	70
GO:0034502	protein localization to chromosome	42/2909	85/16034	4.92e-11	2.53e-09	2.23e-09	CENPQ/WAPL/XRCC5/ATRX/TINF2/CTCF/TNKS2/MCM9/IK/CCT4/RPA2/SLF2/TCP1/MCM8/POT1/GNL3L/DKC1/RPA1/TERF2/SLF1/PPHLN1/CCT7/RB1/CCT6A/HDAC8/CHMP7/TERF1/ATM/CCT5/BUB3/CCT8/GNL3/TASOR/NIPBL/RAD21/SPIDR/CCT2/MIS12/MTBP/ATR/SETD2/CHAMP1	42
GO:0075733	intracellular transport of virus	30/2909	56/16034	2.38e-09	9.68e-08	8.53e-08	KPNA6/NUP160/TPR/NUP133/TSG101/XPO1/SEH1L/NUP50/NUP188/FMR1/KPNA3/KPNB1/NUP88/NUP98/NUP107/NUP155/KPNA1/NUP43/NUP153/NUP85/RAN/NUP42/NUP54/NUP58/DYNLT1/NUP205/VPS37A/NUP35/POM121/POM121C	30
GO:0031330	negative regulation of cellular catabolic process	85/2909	255/16034	3.4e-09	1.32e-07	1.17e-07	NSUN2/THRAP3/TAB2/YBX1/ELAVL1/KDM4A/VPS35/PABPC1/SENP1/PSEN1/MTMR2/FUS/SCFD1/HNRNPC/WAC/CSNK2A1/USP14/FMR1/HERC1/MTMR9/RIC1/TRDMT1/EIF4G2/TENT4A/EIF4G1/UCHL5/SLIRP/NRDE2/TARDBP/TENT4B/PIK3CA/METTL16/DKC1/SCO1/USP30/SYNCRIP/DHX9/MARCHF7/ATRAID/LRPPRC/HNRNPD/PARN/NPC1/RUBCN/NAF1/TLK2/TAF1/OGT/NBAS/HNRNPU/USP25/LARP1/RRAGA/SMG1/TAB3/CCAR2/DFFA/RYBP/TENT2/CAMLG/TSC1/BAG5/GOLGA2/PTK2/FEZ2/MTM1/PAIP1/P…	85
GO:0016236	macroautophagy	96/2909	303/16034	6.6e-09	2.42e-07	2.13e-07	VPS41/VTA1/UFL1/RB1CC1/ATG5/VMP1/GNAI3/ATG2B/VPS35/FUNDC1/TSG101/PIK3C3/PSEN1/RRAGB/CHMP2B/HUWE1/SNX5/SPTLC1/EXOC1/SCFD1/WAC/SIRT1/SH3GLB1/CSNK2A1/RHEB/MAPK8/LAMTOR3/PIKFYVE/STAM2/CHMP3/RAB3GAP1/EXOC8/RRAGC/LGALS8/RAB3GAP2/UFM1/PIK3CA/VPS26A/ATG14/VPS13C/SNX6/TBC1D5/EXOC4/PRKAB2/PRKAA1/UBQLN1/USP30/SNX14/MAP3K7/VPS36/CALCOCO2/STAM/STX17/PLAA/RAB1A/VPS33A/NPC1/SNAPIN/RAB5A/ATG3/RUBCN/ATG12/C9orf72…	96
GO:0007059	chromosome segregation	97/2909	316/16034	3.25e-08	1.06e-06	9.31e-07	CDC27/ZNF207/MRE11/CENPQ/CUL3/TPR/ANAPC4/PUM2/RIOK2/WAPL/CDC42/SMC1A/MLH1/TOP2B/PIBF1/PDS5B/CHMP2B/ATRX/SEH1L/CHMP5/ANAPC5/CDC23/CCNB1IP1/CSNK2A1/RIOK3/STAG2/CTCF/AKAP8/SMC3/RAD51C/KPNB1/TENT4A/IK/TTL/PHF13/SFPQ/NSL1/STAG1/UBE2B/MLH3/SLF2/NUP43/NAA50/PDS5A/USP9X/PSMG2/INO80/CDC16/LATS1/RAN/SLF1/ARL8B/PUM1/AGO4/SETDB2/RB1/ESCO1/POGZ/CIAO1/DYNC1LI1/CENPC/TLK2/HDAC8/CHMP7/TERF1/ATM/DSN1/ANAPC1/HNRNP…	97
GO:1901532	regulation of hematopoietic progenitor cell differentiation	36/2909	84/16034	1.26e-07	3.75e-06	3.3e-06	PSMB1/PSMA4/PSME4/PDCD2/ITCH/PUS7/PSMD5/PSMC6/PSMA3/PSMC1/PSMA6/PSMD10/PSMD7/CDK6/PSMA2/PSMD11/HSPA9/PSMD14/SOS1/KMT2A/PSMB2/ZBTB1/PSMA1/PSMA5/PSMC2/PSMD6/METTL3/NUDT21/PSMD1/DHX36/PSMD2/PSMD12/YTHDF2/FNIP1/N4BP2L2/PRKDC	36
GO:0019827	stem cell population maintenance	55/2909	154/16034	1.52e-07	4.42e-06	3.9e-06	POLR2B/ELAVL1/SMC1A/PCM1/RIF1/REST/SRRT/KDM2B/NKAP/SETD6/KDM4C/SMC3/DDX6/CNOT2/KDM3A/BCL9/ARID1A/MED28/ZNF706/ZC3H13/CNOT1/RAF1/MED10/CDC73/TUT4/TAF5L/RTF1/CUL4A/SS18/SMAD4/MTF2/POLR2D/METTL14/MCPH1/POLR2K/EIF4E/SAV1/MED21/MED7/WDR43/POLR2H/GNL3/NIPBL/MED30/METTL3/LEO1/RBPJ/FUT10/LIG4/SMAD2/MED14/POLR2A/ZNF322/EIF4ENIF1/CTR9	55
GO:0031647	regulation of protein stability	86/2909	281/16034	2.23e-07	6.37e-06	5.62e-06	FBXL3/ZNF207/CUL3/VPS35/CHFR/FBXW11/USP33/HSP90AA1/USP40/MUL1/SIRT1/SH3GLB1/EP300/STK3/MTMR9/GTPBP4/PTGES3/PDCD10/USP4/CCT4/SUMO1/UTP25/IFT46/CREB1/UBE2B/TCP1/TARDBP/USP9X/MCM8/HIP1/GNL3L/KRAS/CDK7/VHL/NAPG/CDC73/CCNH/CCT7/COG3/MARCHF7/DERL1/APTX/USP8/RABL3/CCT6A/HDAC8/TAF1/CCT5/SAV1/FBXO4/TBRG1/CCT8/B4GALT5/CCAR2/MORC3/DVL3/PEX19/SENP2/NAA15/CASP3/CAMLG/PEX2/SUGT1/TSC1/BAG5/CCT2/TRIM44/CDKN2AIP/…	86
GO:0006999	nuclear pore organization	2009-11-01	13/16034	3.75e-07	1.01e-05	8.9e-06	TPR/NUP133/SEH1L/NUP98/NUP107/NUP153/NUP54/AHCTF1/NUP205/NUP35/TMEM170A	11
GO:1904872	regulation of telomerase RNA localization to Cajal body	13/2909	18/16034	7.73e-07	1.98e-05	1.74e-05	CCT4/TCP1/DKC1/CCT7/PARN/SHQ1/NAF1/CCT6A/CCT5/CCT8/CCT2/EXOSC10/RUVBL1	13
GO:0017038	protein import	62/2909	191/16034	1.21e-06	2.95e-05	2.6e-05	KPNA6/TPR/TNPO3/IPO5/ELAVL1/NUP133/PSEN1/HSP90AA1/TNPO1/IPO11/RBM22/NUP50/NUP188/NXT2/KPNA3/LONP2/UBR5/KPNB1/NUP88/NUP98/NUP107/E2F3/NUP155/KPNA1/DNAJC15/UFM1/TARDBP/CSE1L/NUP153/NUP85/MED1/PEX1/RPAIN/RAN/IPO8/TIMM17A/RANBP6/NUP54/NUP58/HIKESHI/HEATR3/APPL1/PEX19/PEX13/NUP35/CHCHD4/PEX2/NOLC1/SNUPN/HSPA4/HDAC3/TOMM20/KPNA4/POM121/NF1/TOMM20L/IPO9/TIMM23B/IPO7/DNAJC19/TIMM23/POM121C	62
GO:0033962	P-body assembly	14/2909	21/16034	1.31e-06	3.14e-05	2.77e-05	DDX6/CNOT2/CNOT6/CNOT1/RC3H1/CNOT6L/PAN3/PATL1/LSM3/EDC3/CNOT7/NBDY/ATXN2/LSM14A	14
GO:0009411	response to UV	48/2909	137/16034	1.73e-06	3.97e-05	3.5e-05	KDM1A/SPRTN/MAP4K3/ERCC8/TIPIN/POLD3/UBE2A/MAP3K4/SIRT1/EP300/YY1/FMR1/MAPK8/MSH6/RO60/UBE2B/ZRANB3/POLK/ZBTB1/INO80/UBE4B/PRKAA1/EIF2S1/ERCC5/REV1/HUS1/SDE2/PARP1/RHBDD1/TAF1/IMPACT/CUL4B/CCAR2/USP1/ERCC3/CASP3/PRIMPOL/WRN/METTL3/USP47/TRIAP1/PPID/DHX36/ATR/ERCC4/NSMCE3/HMGN1/ERCC6	48
GO:0002218	activation of innate immune response	47/2909	139/16034	6.7e-06	0.00013688	0.00012068	PSMB1/MATR3/PSMA4/CUL1/TAB2/PSME4/FBXW11/XRCC5/PSMD5/EP300/PSMC6/PSMA3/PSMC1/PSMA6/PSMD10/PSMD7/PSMA2/PSMD11/SKP1/PSMD14/SFPQ/PSPC1/PSMB2/PSMA1/RAF1/KRAS/MAP3K7/PDPK1/PSMA5/NONO/PAK1/TAB3/PSMC2/PSMD6/CGAS/SIN3A/PSMD1/TRAF6/PSMD2/PAK2/TBK1/HMGB1/PSMD12/NRAS/CHUK/PRKDC/MATR3	47
GO:0051984	positive regulation of chromosome segregation	17/2909	33/16034	1.43e-05	0.00027052	0.0002385	CDC27/CUL3/ANAPC4/ANAPC5/CDC23/SFPQ/SLF2/CDC16/SLF1/RB1/HNRNPU/NSMCE2/SMC6/NIPBL/RAD21/ANAPC7/SMC5	17
GO:0032984	protein-containing complex disassembly	87/2909	321/16034	4.09e-05	0.0006869	0.00060559	VTA1/SPAST/MRPS35/SMARCD1/DHX8/SMARCE1/TSG101/MRPL22/GSK3B/CHMP2B/ZMPSTE24/CHMP5/OGFOD1/MRPS33/SUPT16H/MRPS31/GSPT1/ZFAND1/MTPN/MRPL32/SETX/MTRF1L/MRPL18/MRPS30/MRPS27/MRPL3/MRPL19/CHMP3/MRPL37/MRPS15/ARID1A/SET/GLE1/MRPS14/MTRF1/ETF1/ATG14/C12orf65/MRPS25/PTCD3/UBQLN1/SNX14/MRPL44/MRPS9/CALCOCO2/MRPL47/STX17/MRPL50/RDX/VPS33A/SNAPIN/RUBCN/CHMP7/MRPS28/MRRF/TWF1/EPG5/MRPL39/N6AMT1/SCAF4/TAOK1/DVL…	87
GO:0051225	spindle assembly	38/2909	113/16034	5.63e-05	0.00088971	0.00078439	ZNF207/TPR/RNF4/RHOA/SMC1A/MLH1/PIBF1/CHMP2B/CHMP5/MAPRE1/CEP192/XIAP/STAG2/BCCIP/SMC3/KPNB1/SENP6/STAG1/GPSM2/TUBGCP3/INO80/HAUS2/TUBGCP4/NCOR1/HAUS6/HAUS1/HNRNPU/ABRAXAS1/SPICE1/WASHC5/ABRAXAS2/GOLGA2/HDAC3/RCC1/CEP63/TOGARAM1/HAUS3/TUBGCP5	38
GO:0048524	positive regulation of viral process	36/2909	106/16034	6.92e-05	0.00108065	0.00095273	KPNA6/YTHDC2/POLR2B/RSF1/TAF11/PKN2/NUCKS1/PABPC1/TSG101/TOP2B/CHMP2B/PPIE/EP300/SNW1/VAPA/FMR1/CHMP3/ZNF639/VAPB/CCNT1/DHX9/GTF2B/POLR2D/POLR2K/CHD1/LARP1/RRP1B/POLR2H/PPID/PDE12/POLR2A/SP1/GTF2F2/PPIA/CNOT7/DDX3X	36
GO:0038095	Fc-epsilon receptor signaling pathway	37/2909	110/16034	6.97e-05	0.00108525	0.00095679	PSMB1/GAB2/PSMA4/CUL1/TAB2/PSME4/FBXW11/PSMD5/PSMC6/PSMA3/PSMC1/PSMA6/PSMD10/PSMD7/PSMA2/MAPK8/PSMD11/SKP1/PSMD14/SOS1/PIK3CA/PSMB2/PSMA1/MAP3K7/PDPK1/PSMA5/PAK1/FER/TAB3/PSMC2/PSMD6/PSMD1/TRAF6/PSMD2/PAK2/PSMD12/CHUK	37
GO:0098732	macromolecule deacylation	36/2909	108/16034	0.00010712	0.00155772	0.00137334	ATXN3/KDM5A/BAZ2A/REST/SIRT1/EP300/BRMS1L/AKAP8/MAPK8/SUDS3/SFPQ/RCOR3/LYPLA1/MORF4L2/PPT1/PRKAA1/NEK3/ABHD13/LYPLAL1/CAMK2D/HDAC8/MTA2/MIDEAS/DYRK1A/ELK4/CCAR2/SMARCAD1/NIPBL/SIN3A/HDAC3/TBL1XR1/MORF4L1/HDAC2/MIER1/C6orf89/PRMT6	36
GO:0070498	interleukin-1-mediated signaling pathway	33/2909	97/16034	0.00013132	0.00185735	0.00163749	PSMB1/VRK2/PSMA4/CUL1/TAB2/PSME4/FBXW11/PSMD5/RBX1/PSMC6/PSMA3/PSMC1/PSMA6/PSMD10/PSMD7/PSMA2/PSMD11/SKP1/PSMD14/PSMB2/PSMA1/MAP3K7/PSMA5/TAB3/PSMC2/PSMD6/OTUD4/PSMD1/TRAF6/PSMD2/UBE2N/PSMD12/CHUK	33
GO:0033750	ribosome localization	2009-09-01	14/16034	0.00017418	0.00237586	0.00209463	LSG1/RIOK2/XPO1/NUP88/RAN/LTV1/ABCE1/NMD3/SDAD1	9
GO:0090161	Golgi ribbon formation	2009-09-01	14/16034	0.00017418	0.00237586	0.00209463	PRMT5/TRIP11/GOLPH3/TMED5/VAMP4/STX6/GCC2/VTI1A/GOLGA2	9
GO:1903578	regulation of ATP metabolic process	37/2909	117/16034	0.00028922	0.00377639	0.00332937	NUP160/TPR/RHOA/NUP133/PSEN1/SEH1L/DNM1L/NUP50/NUP188/EP300/NUP88/NUP98/NUP107/NUP155/COX7A2L/NUP43/DNAJC15/NUP153/NUP85/PRKAA1/ISCU/NUP42/NUP54/NUP58/NCOR1/ARNT/PARP1/OGT/ATPSCKMT/NUP205/NUP35/ATP7A/VCP/PDE12/PRKAG1/POM121/POM121C	37
GO:0006110	regulation of glycolytic process	27/2909	78/16034	0.00037823	0.00480174	0.00423336	NUP160/TPR/NUP133/PSEN1/SEH1L/NUP50/NUP188/EP300/NUP88/NUP98/NUP107/NUP155/NUP43/NUP153/NUP85/PRKAA1/NUP42/NUP54/NUP58/NCOR1/ARNT/OGT/NUP205/NUP35/PRKAG1/POM121/POM121C	27
GO:0070988	demethylation	24/2909	68/16034	0.00056739	0.00676562	0.00596477	KDM1A/KDM7A/KDM4A/KDM5A/KDM2B/ALKBH1/APEX1/KDM4C/KDM3A/KDM5B/UBE2B/KDM3B/USP9X/KDM5C/TDG/KDM6A/OTUD4/KDM1B/JMJD1C/PHF8/USP7/TET3/PHF2/PPME1	24
GO:0090263	positive regulation of canonical Wnt signaling pathway	42/2909	142/16034	0.00057662	0.006846	0.00603563	PSMB1/PSMA4/FGFR2/PSME4/VPS35/NLE1/PSMD5/PSMC6/PSMA3/PPM1A/PSMC1/PSMA6/PSMD10/XIAP/PSMD7/UBR5/PSMA2/TNKS2/PSMD11/PSMD14/USP34/UBE2B/TTC21B/PSMB2/PSMA1/PPM1B/USP8/PSMA5/CSNK1G3/CCAR2/PSMC2/PSMD6/VCP/RBPJ/CSNK1G1/USP47/PSMD1/PSMD2/RUVBL1/TBL1XR1/PSMD12/DDX3X	42
GO:0045830	positive regulation of isotype switching	2009-12-01	26/16034	0.00095701	0.0107361	0.00946529	TP53BP1/TFRC/MLH1/RIF1/EXOSC3/NSD2/KMT5B/SHLD2/PAXIP1/HMCES/EXOSC6/SHLD3	12
GO:1990823	response to leukemia inhibitory factor	29/2909	91/16034	0.00109104	0.0120673	0.0106389	BCLAF1/TFRC/EED/XRCC5/RIF1/MYNN/SIRT1/RNMT/POLR1F/SRSF3/PDCD10/NCL/KDM3A/SRSF7/CACYBP/KDM5B/CREB1/ABCD4/NFYB/RNF138/PARP16/MTF2/SMARCA5/HNRNPU/KAT6B/EIF4A2/NUP35/UBXN2A/CTBP2	29
GO:1990830	cellular response to leukemia inhibitory factor	29/2909	91/16034	0.00109104	0.0120673	0.0106389	BCLAF1/TFRC/EED/XRCC5/RIF1/MYNN/SIRT1/RNMT/POLR1F/SRSF3/PDCD10/NCL/KDM3A/SRSF7/CACYBP/KDM5B/CREB1/ABCD4/NFYB/RNF138/PARP16/MTF2/SMARCA5/HNRNPU/KAT6B/EIF4A2/NUP35/UBXN2A/CTBP2	29
GO:0043467	regulation of generation of precursor metabolites and energy	43/2909	152/16034	0.00135387	0.0145072	0.01279	NUP160/TPR/RHOA/NUP133/PSEN1/GSK3B/SEH1L/NUP50/NUP188/EP300/NUP88/NUP98/NUP107/NUP155/COX7A2L/IDE/NUP43/DNAJC15/PIK3CA/NUP153/NUP85/DYRK2/PRKAA1/ISCU/NUP42/PNPT1/NUP54/NUP58/NCOR1/ARNT/OGT/ATPSCKMT/NUP205/NUP35/ATP7A/VCP/PDE12/EPM2AIP1/PRKAG1/POM121/MTOR/COA8/POM121C	43
GO:0042769	DNA damage response, detection of DNA damage	15/2909	38/16034	0.00167196	0.0176068	0.0155227	RFC1/MRPS35/POLD3/RBX1/RPA3/RFC5/WDR48/RPA2/UBE2B/RPA1/MRPS9/CUL4A/PARP1/CUL4B/USP1	15
GO:0090398	cellular senescence	22/2909	65/16034	0.0017732	0.018531	0.0163374	YBX1/KAT6A/ZMPSTE24/MAPKAPK5/SIRT1/CDK6/NEK4/EEF1E1/TERF2/KRAS/PNPT1/NSMCE2/SMC6/CGAS/MAP2K1/RSL1D1/ZKSCAN3/OPA1/ZNF277/SMC5/PRMT6/PRKDC	22
GO:0043470	regulation of carbohydrate catabolic process	27/2909	86/16034	0.00203287	0.0210051	0.0185187	NUP160/TPR/NUP133/PSEN1/SEH1L/NUP50/NUP188/EP300/NUP88/NUP98/NUP107/NUP155/NUP43/NUP153/NUP85/PRKAA1/NUP42/NUP54/NUP58/NCOR1/ARNT/OGT/NUP205/NUP35/PRKAG1/POM121/POM121C	27
GO:0002479	antigen processing and presentation of exogenous peptide antigen via MHC class I, TAP-dependent	24/2909	74/16034	0.00217077	0.0220568	0.019446	PSMB1/PSMA4/VAMP3/PSME4/SNAP23/PSMD5/PSMC6/PSMA3/PSMC1/PSMA6/PSMD10/PSMD7/PSMA2/PSMD11/PSMD14/PSMB2/PSMA1/PSMA5/PSMC2/PSMD6/PSMD1/PSMD2/PSMD12/CHUK	24
GO:0002833	positive regulation of response to biotic stimulus	60/2909	235/16034	0.00281414	0.027923	0.0246177	PSMB1/POLR3B/MATR3/PSMA4/CUL1/TAB2/PUM2/PSME4/FBXW11/UBE2K/XRCC5/PSMD5/EP300/PSMC6/PSMA3/PSMC1/PSMA6/RIOK3/PSMD10/PSMD7/PSMA2/PSMD11/SKP1/PSMD14/SFPQ/PSPC1/MED1/PSMB2/PSMA1/RAF1/ANKRD17/POLR3F/KRAS/PUM1/MAP3K7/DHX9/PDPK1/PSMA5/FBXO38/NONO/PAK1/TAB3/PSMC2/PSMD6/CGAS/AP1G1/POLR3D/SIN3A/PSMD1/TRAF6/PSMD2/PAK2/TBK1/HMGB1/PSMD12/NRAS/CHUK/PRKDC/LSM14A/MATR3	60
GO:0046856	phosphatidylinositol dephosphorylation	2009-12-01	29/16034	0.00301028	0.0295491	0.0260514	MTMR1/MTMR2/MTMR9/MTMR4/FIG4/MTMR6/MTMR12/PIP4P1/MTM1/PTEN/INPP5B/SACM1L	12
GO:1990928	response to amino acid starvation	17/2909	48/16034	0.00332584	0.0324727	0.0286289	RRAGB/SEH1L/GCN1/SH3GLB1/DEPDC5/HNRNPL/MAPK8/RRAGC/LARS1/EIF2S1/EIF2A/IMPACT/LARP1/RRAGA/BMT2/MIOS/MTOR	17
GO:0006457	protein folding	55/2909	214/16034	0.00353253	0.0339481	0.0299296	GNAI3/NFYC/DNAJA2/HSP90AA1/PPIE/DNAJA1/AHSA1/PSMC1/PFDN4/CSNK2A1/DNAJC2/DNAJB6/CHORDC1/PTGES3/HSPA9/PFDN1/TTC1/NKTR/CCT4/ATF6/RAD23B/TCP1/MKKS/CCT7/UGGT1/PDCL/DERL1/PPIL1/PPIG/CCT6A/CCT5/NGLY1/CWC27/TBCEL/HSPA13/VBP1/CCT8/DFFA/PEX19/CHCHD4/DNAJB14/VCP/BAG5/CCT2/CLPX/DNAJC7/DNAJC21/NUDCD2/DNAJC24/PPID/FUT10/HSPA14/PPIA/DNAJC19/PPIL3	55
GO:0097354	prenylation	2009-06-01	10/16034	0.00381385	0.0356543	0.0314339	RABGGTB/PGGT1B/CHM/PTAR1/CHML/FNTB	6
GO:0007131	reciprocal meiotic recombination	18/2909	53/16034	0.00429165	0.0393187	0.0346645	MRE11/UBR2/MLH1/TOP2B/CCNB1IP1/RAD51C/MSH3/RAD50/UBE2B/MLH3/ATM/RAD21/ERCC4/MCMDC2/RMI1/C14orf39/RAD51D/FANCM	18
GO:0000045	autophagosome assembly	27/2909	91/16034	0.00489549	0.044188	0.0389574	RB1CC1/ATG5/VMP1/ATG2B/PIK3C3/PSEN1/SCFD1/SH3GLB1/PIKFYVE/RAB3GAP1/RAB3GAP2/ATG14/UBQLN1/STX17/RAB1A/RAB5A/ATG3/ATG12/C9orf72/TRAPPC8/TMEM41B/FEZ2/MTM1/RAB33B/UBXN2A/SMCR8/CHMP4A	27
GO:1903008	organelle disassembly	31/2909	109/16034	0.00542316	0.0479278	0.0422546	UFL1/SPAST/RB1CC1/ATG5/ATG2B/FUNDC1/MTIF2/HUWE1/DNM1L/MUL1/ZFAND1/GBF1/UFM1/MTIF3/ATG14/VPS13C/USP30/DENR/EIF2D/ATG3/CISD2/ATG12/MRRF/SLC25A46/GFM2/VCP/GOLGA2/PARL/RNF41/HTT/MCTS1	31
Module 91
ID	Description	GeneRatio	BgRatio	pvalue	p.adjust	qvalue	geneID	Count
GO:0060271	cilium assembly	42/699	367/16034	1.07e-08	4.54e-05	4.24e-05	PAFAH1B1/CDKL5/NUDCD3/MAP4/CFAP20/CLASP1/KIFAP3/TTLL1/ATP6V1D/KIF3B/RPGRIP1L/CCP110/CILK1/TXNDC15/ARL6/CEP70/CCDC88A/DNAL1/OCRL/BBS2/RAB3IP/TTBK2/KIF3A/CPLANE2/DZIP1/AHI1/LRRC49/ARL3/BBS7/SPAG16/TTC8/YWHAG/BBS1/DCTN2/UNC119B/CEP97/TMEM17/RILPL1/DYNC1H1/DCTN1/DYNLT2B/DYNLL2	42
GO:0007026	negative regulation of microtubule depolymerization	10/699	24/16034	2.62e-08	5.53e-05	5.17e-05	CLASP1/ARHGEF2/CAMSAP2/TTBK2/CAMSAP1/MAP1B/APC/CLASP2/HDGFL3/BMERB1	10
GO:0010970	transport along microtubule	21/699	157/16034	4.68e-06	0.00171928	0.00160721	PAFAH1B1/KIF1B/AP3M2/KIFAP3/KIF3B/ARHGAP21/CILK1/TRAK2/KIF1C/KIF3A/MAP1B/ARL3/APP/ARL8A/DST/KIF5B/RAB6A/TRAK1/DYNC1H1/DYNLT2B/DYNLL2	21
GO:0098930	axonal transport	12/699	57/16034	4.99e-06	0.00171928	0.00160721	PAFAH1B1/KIF1B/AP3M2/KIF3B/TRAK2/KIF1C/KIF3A/ARL8A/DST/KIF5B/TRAK1/DYNC1H1	12
GO:0047496	vesicle transport along microtubule	11/699	48/16034	5.16e-06	0.00171928	0.00160721	PAFAH1B1/KIF1B/AP3M2/KIFAP3/KIF3B/TRAK2/KIF1C/KIF3A/KIF5B/TRAK1/DYNC1H1	11
GO:0016358	dendrite development	26/699	237/16034	1.47e-05	0.00345528	0.00323004	CDKL3/PAFAH1B1/CDKL5/MEF2C/RBFOX2/CPEB3/CAPRIN2/TRAK2/MARK1/CAMSAP2/RAP2A/MAP1B/BTBD3/KIDINS220/DOCK10/APP/IQSEC1/GPRASP2/CDK5/NLGN1/TRAK1/CAMK1D/LPAR1/SLC9A6/BHLHB9/CUX1	26
GO:0032412	regulation of ion transmembrane transporter activity	26/699	243/16034	2.28e-05	0.00457178	0.00427377	WNK1/GNB5/MEF2C/SCN1B/PPIF/AHNAK/OPRL1/APP/CALM2/ANK2/AKAP6/HOMER1/PINK1/CDK5/CACNB3/NLGN1/NLGN2/KIF5B/PRKCE/PRNP/AMIGO1/TCAF1/CALM1/DMD/VAMP2/FXYD1	26
GO:0032409	regulation of transporter activity	27/699	264/16034	3.58e-05	0.0055978	0.0052329	WNK1/GNB5/MEF2C/SCN1B/PPIF/AHNAK/OPRL1/NDFIP1/APP/CALM2/ANK2/AKAP6/HOMER1/PINK1/CDK5/CACNB3/NLGN1/NLGN2/KIF5B/PRKCE/PRNP/AMIGO1/TCAF1/CALM1/DMD/VAMP2/FXYD1	27
GO:0050808	synapse organization	36/699	407/16034	4.64e-05	0.00613094	0.00573129	PAFAH1B1/CDKL5/PFN2/OPHN1/IGSF9B/MEF2C/ABHD17B/CAPRIN2/LRFN1/LRRC4/MAP1B/DOCK10/APP/INA/ADGRL3/GRID2/HOMER1/RAB39B/NPTN/GPRASP2/NFIA/PLXNB1/CDK5/CACNB3/NLGN1/NLGN2/CLSTN1/PRNP/DAG1/AMIGO1/GET1/MAGI2/NTNG2/SLC9A6/BHLHB9/DCTN1	36
GO:0051293	establishment of spindle localization	9/699	41/16034	5.39e-05	0.00690808	0.00645777	PAFAH1B1/MAP4/CLASP1/ARHGEF2/LLGL1/SPIRE1/CLASP2/DYNC1H1/DCTN1	9
GO:1902115	regulation of organelle assembly	21/699	186/16034	6.31e-05	0.00783948	0.00732846	CDKL5/MAP4/MAPK9/MEF2C/CCP110/TBC1D12/TRIM37/CCDC88A/ARHGEF2/LRFN1/DZIP1/GRID2/CCSAP/PINK1/VPS11/PIP4K2C/CEP97/UBQLN2/DYNC1H1/DYNLT2B/PIP4K2B	21
GO:0050804	modulation of chemical synaptic transmission	37/699	430/16034	6.54e-05	0.00784453	0.00733318	PFN2/OPHN1/IGSF9B/MEF2C/MAPK1/PLCB4/PPP3CB/CPEB3/USP46/GNAI1/LRRC4/MAP1B/PTPRA/PREPL/APP/GRID2/HOMER1/PLCL2/NPTN/TPRG1L/PINK1/ABR/ZDHHC3/CDK5/CACNB3/PXK/NLGN1/NLGN2/YWHAG/KIF5B/PRKCE/CLSTN1/PRNP/BTBD9/BACE1/NTNG2/VAMP2	37
GO:0016241	regulation of macroautophagy	20/699	173/16034	6.71e-05	0.00784453	0.00733318	RRAGD/ATP6V0A1/ATP6V1H/ATP6V1D/MAPK3/TBC1D12/ATP6V1A/ATP6V1E1/ATP6V1B2/SESN3/VPS26B/SCOC/ATP6V1C1/PINK1/ATP13A2/GPSM1/CDK5/PIP4K2C/UBQLN2/PIP4K2B	20
GO:0099177	regulation of trans-synaptic signaling	37/699	431/16034	6.87e-05	0.00784453	0.00733318	PFN2/OPHN1/IGSF9B/MEF2C/MAPK1/PLCB4/PPP3CB/CPEB3/USP46/GNAI1/LRRC4/MAP1B/PTPRA/PREPL/APP/GRID2/HOMER1/PLCL2/NPTN/TPRG1L/PINK1/ABR/ZDHHC3/CDK5/CACNB3/PXK/NLGN1/NLGN2/YWHAG/KIF5B/PRKCE/CLSTN1/PRNP/BTBD9/BACE1/NTNG2/VAMP2	37
GO:0048193	Golgi vesicle transport	33/699	369/16034	7.71e-05	0.00857757	0.00801843	ANK1/GABARAPL2/ATP9A/NSF/KIFAP3/SCAMP1/KIF3B/BBS2/KLC1/KIF1C/KIF3A/LLGL1/SPIRE1/ARF3/DYNC1LI2/PREPL/ARL3/SGSM2/EXOC6B/ANK2/RAB31/BBS1/DCTN2/RAB6A/ANKFY1/DYNC1H1/SPTAN1/DCTN1/VAMP2/RAB6C/RAB6D/CUX1/DYNLL2	33
GO:0051653	spindle localization	9/699	46/16034	0.0001396	0.0134076	0.0125336	PAFAH1B1/MAP4/CLASP1/ARHGEF2/LLGL1/SPIRE1/CLASP2/DYNC1H1/DCTN1	9
GO:0090383	phagosome acidification	7/699	28/16034	0.0001541	0.0138555	0.0129524	ATP6V0A1/ATP6V1H/ATP6V1D/ATP6V1A/ATP6V1E1/ATP6V1B2/ATP6V1C1	7
GO:0031345	negative regulation of cell projection organization	19/699	170/16034	0.0001589	0.0139901	0.0130781	CDKL3/PAFAH1B1/RUFY3/MAP4/PFN2/CCP110/RTN4/TRAK2/SEMA4F/MDM2/CDK5/NLGN1/PRNP/RGMA/CEP97/DENND5A/LPAR1/INPP5F/GDI1	19
GO:0016311	dephosphorylation	38/699	469/16034	0.00018305	0.0154716	0.0144631	MTMR7/WNK1/SMG6/POLB/MEF2C/PCDH11X/IKBKB/PLPPR2/PPP1R17/PPP3CB/CRY2/OCRL/PTPRA/NT5C3B/CALM2/CTDSPL/ENOPH1/MFHAS1/CAMK2G/PTPN14/PIP4P2/PINK1/SYNJ1/DUSP19/PPM1L/BTRC/MTMR10/HDHD2/NT5DC2/CAMTA1/PTPN11/PTP4A2/MAGI2/SLC39A10/CALM1/INPP5F/PPP3R1/PPP1R3E	38
GO:0018105	peptidyl-serine phosphorylation	26/699	279/16034	0.00022761	0.018149	0.0169659	MAPK9/WNK1/PFN2/NLK/MAST3/MAPK1/MAPK3/IKBKB/CAPRIN2/CREBL2/MARK1/AKT3/TTBK2/SRPK2/APP/PRKCA/PLCL2/PINK1/DMTN/CDK5/TERF2IP/PRKCE/TNKS/CAMK1D/INPP5F/DMD	26
GO:1990778	protein localization to cell periphery	29/699	327/16034	0.00023771	0.0182647	0.0170741	ANK1/KIF1B/NSF/EPB41L3/IKBKB/CLIP3/ARL6/CCDC88A/BBS2/RAP2A/GNAI1/PREPL/ARL3/ANK2/EPB41/CLASP2/ZDHHC3/CDK5/TTC7B/CACNB3/RAB31/KIF5B/PRKCE/CLSTN1/PRNP/DAG1/BBS1/RILPL1/VAMP2	29
GO:0007416	synapse assembly	18/699	169/16034	0.00042439	0.0280232	0.0261965	MEF2C/LRFN1/LRRC4/MAP1B/APP/ADGRL3/GRID2/NPTN/GPRASP2/PLXNB1/CDK5/NLGN1/NLGN2/CLSTN1/AMIGO1/MAGI2/NTNG2/BHLHB9	18
GO:0050807	regulation of synapse organization	21/699	215/16034	0.00047755	0.0305775	0.0285843	PAFAH1B1/CDKL5/MEF2C/ABHD17B/CAPRIN2/LRFN1/APP/ADGRL3/GRID2/HOMER1/GPRASP2/CDK5/NLGN1/NLGN2/CLSTN1/PRNP/DAG1/AMIGO1/NTNG2/BHLHB9/DCTN1	21
GO:0008286	insulin receptor signaling pathway	15/699	131/16034	0.00058642	0.0349041	0.0326289	PDK2/ATP6V0A1/ATP6V1H/ATP6V1D/GAB1/ATP6V1A/ATP6V1E1/PTPRA/APC/CDK4/ATP6V1B2/SESN3/ATP6V1C1/PTPN11/FOXO4	15
GO:0033572	transferrin transport	7/699	36/16034	0.00080217	0.0435063	0.0406703	ATP6V0A1/ATP6V1H/ATP6V1D/ATP6V1A/ATP6V1E1/ATP6V1B2/ATP6V1C1	7
GO:0071786	endoplasmic reticulum tubular network organization	5/699	18/16034	0.00082786	0.0442854	0.0413986	REEP1/RTN4/RTN3/ARL6IP1/ATL1	5
GO:0010770	positive regulation of cell morphogenesis involved in differentiation	16/699	150/16034	0.00085467	0.0447251	0.0418097	CDKL3/PAFAH1B1/CDKL5/RUFY3/MEGF8/CAPRIN2/MAP1B/GPRASP2/DMTN/PLXNB1/ZEB2/AMIGO1/TRAK1/BHLHB9/GDI1/CUX1	16
GO:0050803	regulation of synapse structure or activity	21/699	225/16034	0.00086536	0.0447251	0.0418097	PAFAH1B1/CDKL5/MEF2C/ABHD17B/CAPRIN2/LRFN1/APP/ADGRL3/GRID2/HOMER1/GPRASP2/CDK5/NLGN1/NLGN2/CLSTN1/PRNP/DAG1/AMIGO1/NTNG2/BHLHB9/DCTN1	21
GO:0010880	regulation of release of sequestered calcium ion into cytosol by sarcoplasmic reticulum	6/699	27/16034	0.0009064	0.0456007	0.0426282	CALM2/ANK2/AKAP6/CHD7/CALM1/DMD	6
GO:1902473	regulation of protein localization to synapse	6/699	27/16034	0.0009064	0.0456007	0.0426282	ABHD17B/NPTN/ZDHHC3/NLGN1/NLGN2/DAG1	6
GO:0007223	Wnt signaling pathway, calcium modulating pathway	7/699	37/16034	0.00095265	0.0461648	0.0431555	TNRC6C/NLK/FZD3/PPP3CB/GNG2/CALM1/PPP3R1	7
GO:0022406	membrane docking	18/699	181/16034	0.00095799	0.0461648	0.0431555	PAFAH1B1/NSF/CLASP1/RPGRIP1L/CCP110/STX2/CEP70/STX12/RAB3IP/TTBK2/AHI1/EXOC6B/VPS11/YWHAG/DCTN2/CEP97/DYNC1H1/DCTN1	18
GO:0090382	phagosome maturation	8/699	48/16034	0.0010074	0.047456	0.0443625	ATP6V0A1/ATP6V1H/ATP6V1D/ATP6V1A/ATP6V1E1/ATP6V1B2/ATP6V1C1/RAB31	8
GO:1902850	microtubule cytoskeleton organization involved in mitosis	15/699	138/16034	0.00101066	0.047456	0.0443625	PAFAH1B1/TUBG2/MAP4/CLASP1/KIF3B/ARHGEF2/GNAI1/CCSAP/CLASP2/MAP9/TNKS/DCTN2/CEP97/DYNC1H1/DCTN1	15
Module 93
ID	Description	GeneRatio	BgRatio	pvalue	p.adjust	qvalue	geneID	Count
GO:0034976	response to endoplasmic reticulum stress	35/186	288/16034	7.9e-26	1.66e-22	1.57e-22	ERP44/HSPA5/PDIA5/ERLEC1/MYDGF/DNAJB11/HM13/DNAJC3/TBL2/SEC61B/ERLIN1/GORASP2/TXNDC12/SERP1/SSR1/CANX/SDF2L1/DNAJB9/EIF2AK4/SEC31A/TMBIM6/PDIA6/SRPRB/MANF/ERLIN2/SEC16A/HYOU1/PDIA4/HSP90B1/PDIA3/EIF2AK3/CALR/SRPRA/P4HB/FICD	35
GO:0006888	endoplasmic reticulum to Golgi vesicle-mediated transport	29/186	201/16034	1.23e-23	1.29e-20	1.22e-20	LMAN1/TMED2/ZW10/ARCN1/SEC23B/KDELR1/BET1/SEC24A/TFG/COPA/COPB1/TMED7/KDELR2/SEC31A/ARF1/YIPF5/SEC16A/HYOU1/SEC24D/SEC13/TMED3/ARF4/LMAN2/BET1L/COPG1/COPB2/TMED9/TICAM2/SEC22B	29
GO:0006986	response to unfolded protein	22/186	175/16034	8.03e-17	3.42e-14	3.23e-14	ERP44/HSPA5/PDIA5/MYDGF/DNAJB11/DNAJC3/TBL2/SERP1/SSR1/CANX/DNAJB9/SEC31A/TMBIM6/PDIA6/SRPRB/MANF/HYOU1/HSP90B1/EIF2AK3/CALR/SRPRA/FICD	22
GO:0035966	response to topologically incorrect protein	23/186	197/16034	8.13e-17	3.42e-14	3.23e-14	ERP44/HSPA5/PDIA5/MYDGF/DNAJB11/DNAJC3/TBL2/SERP1/SSR1/CANX/SDF2L1/DNAJB9/SEC31A/TMBIM6/PDIA6/SRPRB/MANF/HYOU1/HSP90B1/EIF2AK3/CALR/SRPRA/FICD	23
GO:0006457	protein folding	23/186	214/16034	5.15e-16	1.08e-13	1.02e-13	ERP44/HSPA5/DNAJC25/PDIA5/LMAN1/GANAB/DNAJB11/DNAJC3/MOGS/MESD/SIL1/PRDX4/CANX/DNAJC1/PDIA6/PDIA4/BAG4/HSP90B1/PPIB/PDIA3/CALR/SELENOF/P4HB	23
GO:0006487	protein N-linked glycosylation	15/186	70/16034	2.17e-15	4.15e-13	3.91e-13	LMAN1/ALG9/MAGT1/MOGS/RPN2/ALG2/ALG5/STT3A/PMM2/RPN1/DPAGT1/ALG14/OSTC/ALG3/DDOST	15
GO:0070085	glycosylation	22/186	249/16034	1.38e-13	2.07e-11	1.95e-11	LMAN1/ALG9/POFUT1/MAGT1/MOGS/TMEM59/RPN2/ALG2/ALG5/SERP1/SDF2L1/STT3A/PMM2/PIGM/EXT2/RPN1/C1GALT1C1/DPAGT1/ALG14/OSTC/ALG3/DDOST	22
GO:0043413	macromolecule glycosylation	21/186	238/16034	5.25e-13	6.49e-11	6.13e-11	LMAN1/ALG9/POFUT1/MAGT1/MOGS/TMEM59/RPN2/ALG2/ALG5/SERP1/SDF2L1/STT3A/PMM2/EXT2/RPN1/C1GALT1C1/DPAGT1/ALG14/OSTC/ALG3/DDOST	21
GO:0007030	Golgi organization	14/186	146/16034	1.55e-09	1.26e-07	1.18e-07	LMAN1/TMED2/ZW10/GORASP2/ARL1/TMED7/SURF4/SEC16A/TMED3/LMAN2/FBXW8/LYSMD3/TMED9/TICAM2	14
GO:0070972	protein localization to endoplasmic reticulum	13/186	140/16034	8.99e-09	6.34e-07	5.99e-07	HSPA5/SEC61A1/TRAM1/KDELR1/SEC61B/SSR3/SPCS3/SEC61G/KDELR2/PMM2/SRPRB/SEC16A/SRPRA	13
GO:0045454	cell redox homeostasis	8/186	59/16034	3.77e-07	2.41e-05	2.27e-05	ERP44/PDIA5/TXNDC12/PRDX4/PDIA6/PDIA4/PDIA3/P4HB	8
GO:0036503	ERAD pathway	9/186	99/16034	2.21e-06	0.00011075	0.0001045	HSPA5/ERLEC1/HM13/SEC61B/ERLIN1/SDF2L1/DNAJB9/ERLIN2/HSP90B1	9
GO:0002474	antigen processing and presentation of peptide antigen via MHC class I	8/186	96/16034	1.57e-05	0.00070114	0.00066157	SEC24A/CANX/SEC31A/SEC24D/SEC13/PDIA3/CALR/SEC22B	8
GO:0006465	signal peptide processing	3/186	10/16034	0.0001736	0.00619063	0.00584127	HM13/SPCS3/SEC11C	3
GO:0070417	cellular response to cold	3/186	11/16034	0.00023666	0.00816281	0.00770215	DNAJC3/EIF2AK4/EIF2AK3	3
GO:0043558	regulation of translational initiation in response to stress	3/186	13/16034	0.00040325	0.0121204	0.0114365	DNAJC3/EIF2AK4/EIF2AK3	3
GO:0051668	localization within membrane	6/186	90/16034	0.00062455	0.0174591	0.0164738	SEC23B/SEC24A/MESD/SEC31A/SEC24D/SEC13	6
GO:0006047	UDP-N-acetylglucosamine metabolic process	3/186	15/16034	0.00063065	0.0174591	0.0164738	GNPNAT1/GNPDA1/DPAGT1	3
GO:0010042	response to manganese ion	3/186	19/16034	0.001298	0.0329034	0.0310465	HSPA5/ADAM9/EIF2AK3	3
GO:0043312	neutrophil degranulation	14/186	475/16034	0.00131568	0.0329546	0.0310949	FUCA2/ERP44/MAGT1/DNAJC3/PRDX4/COPB1/CKAP4/SURF4/NCSTN/PAFAH1B2/GLB1/C6orf120/TICAM2/DDOST	14
GO:0002446	neutrophil mediated immunity	14/186	489/16034	0.00172624	0.0417473	0.0393914	FUCA2/ERP44/MAGT1/DNAJC3/PRDX4/COPB1/CKAP4/SURF4/NCSTN/PAFAH1B2/GLB1/C6orf120/TICAM2/DDOST	14
Module 94
ID	Description	GeneRatio	BgRatio	pvalue	p.adjust	qvalue	geneID	Count
GO:0030198	extracellular matrix organization	136/991	375/16034	1.47e-69	5.46e-66	4.26e-66	ITGA3/DCN/PHLDB1/TIMP2/VCAN/TNC/ADAMTS6/ELN/FOXC1/COL11A1/FBLN1/ITGA8/FAP/COL5A3/ITGB5/COL16A1/ADAMTS2/MMP2/NID2/LAMB1/CCDC80/ABL1/MMP11/TIMP1/CRISPLD2/FOXF1/TGFB1/HAS1/COMP/CAV1/SERPINE1/AEBP1/SH3PXD2A/COL1A1/COL12A1/SMOC2/LAMA4/LOX/SPARC/FN1/NID1/MFAP2/TGFBI/FMOD/RECK/MMP19/LRP1/COL10A1/LOXL1/PXDN/COL5A1/MATN3/POSTN/MYH11/LOXL2/PDGFRA/COL4A2/ADAM19/ITGA7/LAMC1/FOXF2/SULF1/THBS1/ITGA11/EMILIN1/A…	136
GO:0043062	extracellular structure organization	136/991	376/16034	2.18e-69	5.46e-66	4.26e-66	ITGA3/DCN/PHLDB1/TIMP2/VCAN/TNC/ADAMTS6/ELN/FOXC1/COL11A1/FBLN1/ITGA8/FAP/COL5A3/ITGB5/COL16A1/ADAMTS2/MMP2/NID2/LAMB1/CCDC80/ABL1/MMP11/TIMP1/CRISPLD2/FOXF1/TGFB1/HAS1/COMP/CAV1/SERPINE1/AEBP1/SH3PXD2A/COL1A1/COL12A1/SMOC2/LAMA4/LOX/SPARC/FN1/NID1/MFAP2/TGFBI/FMOD/RECK/MMP19/LRP1/COL10A1/LOXL1/PXDN/COL5A1/MATN3/POSTN/MYH11/LOXL2/PDGFRA/COL4A2/ADAM19/ITGA7/LAMC1/FOXF2/SULF1/THBS1/ITGA11/EMILIN1/A…	136
GO:0001501	skeletal system development	100/991	481/16034	7.85e-28	1.31e-24	1.02e-24	SNAI2/HOXC8/VCAN/HEXB/FOXN3/FOXC1/COL11A1/HDAC4/EVC/GLI2/FGFR1/WNT11/MMP2/SMAD7/PLS3/TIMP1/CCN4/TGFB1/COMP/SFRP4/GLI3/BMPR1A/COL1A1/WNT5B/TRPV4/MGP/RAB23/SRF/LOX/SPARC/PDGFRB/WNT5A/FOXP1/EFEMP1/PRRX1/MEF2D/P3H1/TGFBI/TWIST1/COL10A1/RUNX2/GDF5/SBDS/MATN3/LOXL2/WNT2B/NOTCH2/PDGFRA/SULF1/FGF2/LUM/HAPLN3/CDH11/OSR1/SFRP2/PDGFC/RSPO2/SERPINH1/HMGA2/ADAMTS12/MMP14/SKI/RUNX1/NPR2/LRP5/FRZB/TBXT/COL1A2/T…	100
GO:0031589	cell-substrate adhesion	82/991	340/16034	1.57e-27	1.97e-24	1.53e-24	ITGA3/TNFRSF12A/VCL/ROCK1/ACTN1/LIMS2/FERMT2/FBLN1/ITGA8/COL5A3/ITGB5/COL16A1/NID2/LAMB1/CCDC80/SORBS1/JAK2/ABL1/LGALS1/TRIOBP/MSLN/FOXF1/SERPINE1/COL1A1/DUSP3/CORO1C/BVES/SMOC2/SRF/FN1/NID1/TNN/SORBS3/LRP1/RRAS/SGCE/POSTN/ROCK2/ITGA7/LAMC1/THBS1/ITGA11/EMILIN1/FBLN5/CDH13/COL8A1/PHLDB2/RSU1/ITGB1/ADAMTS12/UTRN/THY1/ABI3BP/ANGPT1/MMP14/ZYX/ITGA5/ALOX15/MSLNL/PDPN/FBLN2/EDIL3/JAM3/ILK/GREM1/AXL/DA…	82
GO:0061448	connective tissue development	68/991	244/16034	6.09e-27	6.1e-24	4.75e-24	TNMD/SNAI2/COL11A1/EVC/GLI2/FGFR1/WNT11/SMAD7/TIMP1/CCN4/TGFB1/COMP/GLI3/BMPR1A/ACTA2/COL1A1/WNT5B/TRPV4/MGP/SRF/LOX/PDGFRB/WNT5A/EFEMP1/ID2/PRRX1/MEF2D/TGFBI/RUNX2/GDF5/COL5A1/MATN3/LOXL2/WNT2B/SULF1/FGF2/LUM/OSR1/GDF7/SFRP2/RSPO2/SERPINH1/HMGA2/ADAMTS12/RUNX1/LRP5/FRZB/PGRMC2/SLC39A13/GREM1/LTBP3/BMP1/SHOX2/ROR2/THBS3/CYTL1/SH3PXD2B/FOXC2/BGN/RFLNB/CSF1/SULF2/HOXC4/SELENOM/CRIP1/EBF2/FOXD1/MUST…	68
GO:0001525	angiogenesis	98/991	483/16034	2.02e-26	1.69e-23	1.32e-23	TNMD/HSPB6/TNFRSF12A/TBXA2R/DCN/ADGRA2/FOXC1/ATP2B4/HDAC7/ROCK1/TGFBR3/NOTCH3/MCAM/FGFR1/FAP/MMP2/ABL1/MYH9/NFATC4/SRPX2/TJP1/CAV1/SERPINE1/MEOX2/SMOC2/SRF/SEMA5A/SPARC/THBS4/PDGFRB/AMOTL2/WNT5A/ACVR1/FN1/ANGPTL1/NRP2/PGF/TGFBI/TWIST1/RECK/MMP19/PTGIS/HIF3A/RRAS/SERPINF1/LOXL2/NOTCH2/ROCK2/PDGFRA/COL4A2/ANGPTL2/SULF1/THBS1/EMILIN1/FGF2/FBLN5/MFGE8/CDH13/HSPG2/ACKR3/COL8A1/SFRP2/RSPO3/ADAM12/ADM/H…	98
GO:0030335	positive regulation of cell migration	98/991	495/16034	1.47e-25	9.19e-23	7.16e-23	CD99/ITGA3/SNAI2/ADGRA2/RIPOR1/KITLG/HDAC7/MYLK/HDAC4/SEMA3A/SEMA3C/MCAM/FGFR1/WNT11/NOX4/LAMB1/JAK2/ABL1/BDKRB1/SRPX2/FOXF1/FBXO31/CEMIP/TJP1/CCN4/SYDE1/TGFB1/CAV1/SERPINE1/CXCL12/COL1A1/WNT5B/TRPV4/SMOC2/SEMA5A/SPARC/THBS4/PDGFRB/WNT5A/GNAI2/FOXP1/ACVR1/FN1/IGFBP5/DOCK7/NRP2/PGF/LRP1/RRAS/DIAPH1/LGR6/POSTN/ROCK2/PDGFRA/THBS1/SEMA7A/FGF2/IGF1R/NTRK3/CDH13/ACKR3/PDGFC/ITGB1/THY1/ANGPT1/RHOC/MMP14…	98
GO:0001503	ossification	83/991	376/16034	4.77e-25	2.66e-22	2.07e-22	MRC2/WWTR1/SNAI2/VCAN/TNC/FOXC1/COL11A1/HDAC7/HDAC4/FSTL3/GLI2/WNT11/MMP2/SMAD7/CHRDL1/CCN4/TGFB1/CLEC11A/COMP/GLI3/ASPN/BMPR1A/DKK1/COL1A1/GLI1/MGP/LOX/SPARC/WNT5A/ACVR1/IGFBP5/ID2/MEF2D/TNN/TWIST1/RUNX2/GDF5/SBDS/OMD/TWSG1/SORT1/ITGA11/SEMA7A/CDH11/COL6A1/OSR1/SFRP2/RSPO2/MMP14/SKI/RUNX1/NPR2/ALOX15/LRP5/DDR2/CLEC3B/SGMS2/COL1A2/CTHRC1/ILK/DCHS1/NAB2/GREM1/LTBP3/BMP1/SHOX2/ROR2/MN1/THBS3/SH3PXD…	83
GO:0090287	regulation of cellular response to growth factor stimulus	63/991	265/16034	5.04e-21	2.53e-18	1.97e-18	TNMD/ITGA3/DCN/ADGRA2/LTBP1/ATP2B4/TGFBR3/FSTL3/FGFR1/ITGA8/LTBP4/ABL1/SMAD7/CHRDL1/TGFB1/CAV1/SFRP4/ASPN/DKK1/SMOC2/LOX/WNT5A/PMEPA1/RUNX2/GDF5/TWSG1/NOTCH2/SULF1/THBS1/EMILIN1/MYOF/FGF2/NTRK3/TGFB1I1/MYOCD/PRDM16/SFRP2/ADAMTS12/ADAMTS3/CD109/SKI/ITGA5/FSTL1/BMPER/JCAD/HTRA1/FBN1/ILK/RBPMS2/GREM1/VASN/ROBO1/HTRA3/FAM20C/CCBE1/NTF3/BCL9L/FGF16/SULF2/VEPH1/SLC2A10/MYO1C/FOXD1	63
GO:0006936	muscle contraction	70/991	336/16034	8.86e-20	3.7e-17	2.88e-17	HSPB6/TBXA2R/VIM/VCL/KCNH2/ATP2B4/MYLK/ROCK1/HDAC4/TACR2/PPP1R12B/ITGB5/MYL6/SORBS1/MYL9/SMAD7/DMPK/COMP/CAV1/ACTA2/P2RX1/SGCA/SRF/SORBS3/CALD1/KCNA5/CNN1/ARHGEF11/CHRM3/MYH11/ROCK2/HTR2B/TMOD1/TLN1/SULF1/MYOF/TPM1/MYOCD/STAC/CACNA1C/EDNRA/UTRN/KCNMA1/ACTG2/LMOD1/SLMAP/ARHGAP42/CACNB2/DAPK3/BDKRB2/ADRA1B/SGCD/KCND3/NMUR1/DES/SPHK1/CHRM2/F2R/SYNM/GJC1/SMTN/ADRA2C/PRKG1/MYL6B/CACNA1H/SULF2/FLNA/TPM…	70
GO:0007178	transmembrane receptor protein serine/threonine kinase signaling pathway	68/991	325/16034	2.38e-19	9.16e-17	7.14e-17	ITGA3/HFE/WWTR1/VIM/LTBP1/TGFBR3/FSTL3/FERMT2/ITGA8/AFP/ITGB5/LTBP4/JAK2/ABL1/SMAD7/CHRDL1/TGFB1/COMP/CAV1/SFRP4/ASPN/BMPR1A/DKK1/LOX/LNPEP/WNT5A/ACVR1/LTBP2/FMOD/INHBA/PMEPA1/RUNX2/GDF5/TWSG1/NOTCH2/SULF1/THBS1/EMILIN1/CILP/TGFB1I1/MYOCD/PRDM16/GDF7/SFRP2/PARD3/CD109/RBPMS/SKI/ZYX/FSTL1/TBXT/BMPER/COL1A2/HTRA1/FBN1/ILK/RBPMS2/GREM1/LTBP3/VASN/COL3A1/ROR2/HTRA3/RGMB/BCL9L/VEPH1/SLC2A10/FOXD1	68
[truncated: 186 more rows]

## Sheet: Supplementary Data S4d
Enrichment of cancer driver genes in each module
module	odd.ratio	p.val	q.val	Sig
3	0.181606	0.995646	1
4	1.64152	0.0459793	0.226718
14	1.00892	0.49217	1
[truncated: 22 more rows]
